# Supplementary material for: Identification and characterization of two classes of G1 β-bulge
Source: Acta Crystallogr D Struct Biol. 2021 Jan 26;77(Pt 2):217–23. doi: 10.1107/S2059798320015533 (PMC7869896; doi:10.1107/S2059798320015533)
Supplement: Supplementary file 2 [file d-77-00217-sup2.xlsx]

## Sheet: Explanation
Supplementary Information	D.P. Leader and E.J. Milner-White
Table II Sequence patterns in composite motifs containing G1 Beta Bulges
The four spreadsheets list the amino acids at each position in the beta bulge loops and beta links retrieved from the Proteins4K database. Sequence patterns are presented for each motif, together with their frequency in the dataset. The residue numbering is as in Figure 1 of the text. Motifs with unknown residues (designated X in the PDB entry) were discarded.

## Sheet: BBL-5
Beta Bulge Loop-5 motifs containing G1α β-bulges
												-1,0,1,2,X					0,1,2,X					1,2,X					0,1,2
ProteinID	Res-1	Res0	Res1	Res2	ResX	AA-1	AA0	AA1	AA2	AAX				Pattern	Freq				Pattern	Freq				Pattern	Freq				Pattern	Freq
1a2pB	92	93	94	95	91	S	D	W	L	S		SDWLS		EKGEN	8		DWLS		KGEN	23		WLS		GND	118		DWL		DGT	128
1a2yB	53	54	55	56	52	G	D	G	N	W		GDGNW		ADGSN	5		DGNW		DGND	22		GNW		GKD	82		DGN		DGS	121
1a2zC	94	95	96	97	93	N	D	G	Y	D		NDGYD		ADGTN	5		DGYD		DGTN	21		GYD		GRD	73		DGY		DGR	82
1abaA	71	72	73	74	70	P	D	G	S	A		PDGSA		ADGTR	5		DGSA		DGSN	20		GSA		GEN	48		DGS		DGK	70
1ahoA	9	10	11	12	8	D	V	N	C	D		DVNCD		EDGSN	5		VNCD		DGTL	19		NCD		GSN	32		VNC		DGN	37
1aopA	116	117	118	119	115	N	R	Q	T	T		NRQTT		EDGTL	5		RQTT		DGSL	18		QTT		GQD	31		RQT		DGQ	31
1aopA	394	395	396	397	393	A	N	Q	N	T		ANQNT		PDGTA	5		NQNT		EGND	17		QNT		GVD	28		NQN		DGG	30
1atgA	172	173	174	175	171	A	A	A	K	Q		AAAKQ		PDGTL	5		AAKQ		NGND	16		AKQ		GHD	27		AAK		NGK	30
1b3aB	44	45	46	47	43	R	K	N	R	T		RKNRT		SSGKD	5		KNRT		SGKD	16		NRT		GKN	26		KNR		SGK	29
1b5eA	28	29	30	31	27	K	T	G	V	D		KTGVD		ADGKD	4		TGVD		DGRL	15		GVD		GTN	26		TGV		KGE	27
1b5eA	88	89	90	91	87	S	K	G	E	S		SKGES		ADGKN	4		KGES		NGKD	15		GES		GKT	25		KGE		NGE	27
1b80A	4	5	6	7	3	S	N	G	K	C		SNGKC		ADGTA	4		NGKC		DGKD	14		GKC		GED	23		NGK		NGN	26
1bkpA	100	101	102	103	99	E	D	G	T	Q		EDGTQ		AEGND	4		DGTQ		DGKG	14		GTQ		GET	23		DGT		DGE	25
1bx7A	41	42	43	44	40	E	N	G	C	D		ENGCD		AKGEN	4		NGCD		DGTA	14		GCD		GSL	23		NGC		EGK	23
1bxoA	76	77	78	79	75	G	D	G	S	Y		GDGSY		EDGTN	4		DGSY		DGRT	13		GSY		GID	21		DGS		DGH	22
1c4qB	216	217	218	219	215	D	D	D	T	N		DDDTN		ENGND	4		DDTN		EGKD	13		DTN		GTL	21		DDT		DGV	22
1d4tA	60	61	62	63	59	E	T	G	S	T		ETGST		GDGSY	4		TGST		DGKT	12		GST		GYD	20		TGS		NGD	22
1dbiA	107	108	109	110	106	R	N	G	S	D		RNGSD		KDGND	4		NGSD		DGSG	12		GSD		GRT	19		NGS		DGL	21
1dbiA	187	188	189	190	186	Q	Y	D	R	D		QYDRD		PDGRL	4		YDRD		DGTR	12		DRD		GSD	19		YDR		NGS	21
1dgfA	30	31	32	33	29	G	A	G	N	T		GAGNT		PDGRT	4		AGNT		EGRD	12		GNT		GAD	18		AGN		NGQ	19
1dgfA	225	226	227	228	224	A	N	G	E	N		ANGEN		PDGSL	4		NGEN		QGND	12		GEN		GES	18		NGE		EGN	18
1di6A	149	150	151	152	148	A	E	G	N	D		AEGND		RDGKD	4		EGND		DGSR	11		GND		GGD	18		EGN		SGE	18
1djrG	43	44	45	46	42	K	S	G	E	F		KSGEF		ADASK	3		SGEF		DGRR	10		GEF		GKG	18		SGE		DGA	16
1djrG	43	44	45	46	42	K	S	G	E	F		KSGEF		ADGSL	3		SGEF		DGTK	10		GEF		GLD	18		SGE		EGR	16
1dwkA	136	137	138	139	135	P	E	G	G	D		PEGGD		ADGTL	3		EGGD		DGYD	10		GGD		GRL	17		EGG		NGR	16
1dzkA	107	108	109	110	106	E	E	G	D	D		EEGDD		ADKSR	3		EGDD		NGRD	10		GDD		GDD	16		EGD		NGA	15
1e0wA	285	286	287	288	284	N	D	G	S	N		NDGSN		AEGKD	3		DGSN		DGKN	9		GSN		GQL	16		DGS		SGL	15
1e2wB	15	16	17	18	14	A	N	G	R	E		ANGRE		AKGRD	3		NGRE		DGSK	9		GRE		GTA	16		NGR		DGY	14
1e2wB	62	63	64	65	61	A	N	G	K	L		ANGKL		ANGND	3		NGKL		QGRD	9		GKL		GTD	16		NGK		QGN	13
1e2wB	161	162	163	164	160	P	D	G	K	Y		PDGKY		AQGND	3		DGKY		DGRS	8		GKY		GTT	16		DGK		NGI	12
1e2wB	199	200	201	202	198	A	N	G	E	K		ANGEK		DEGRD	3		NGEK		DGSA	8		GEK		GRS	15		NGE		QGQ	12
1e3dB	501	502	503	504	500	D	K	G	V	D		DKGVD		DKGEN	3		KGVD		DGTD	8		GVD		GRR	14		KGV		AGE	11
1e4cP	60	61	62	63	59	G	N	G	K	D		GNGKD		EDGGY	3		NGKD		QGQD	8		GKD		GKS	13		NGK		AGN	11
1e59A	219	220	221	222	218	E	N	F	K	D		ENFKD		EDGSL	3		NFKD		RGRD	8		FKD		GSG	13		NFK		NGT	11
1e5pA	68	69	70	71	67	G	N	G	T	K		GNGTK		EDGTR	3		NGTK		SGND	8		GTK		GEL	12		NGT		SGA	11
1e5pA	101	102	103	104	100	R	A	G	Q	D		RAGQD		EKGND	3		AGQD		DGHG	7		GQD		GLN	12		AGQ		EGE	10
1earA	40	41	42	43	39	E	N	G	T	T		ENGTT		EKGRD	3		NGTT		DGKS	7		GTT		GQT	12		NGT		KGQ	10
1egwB	50	51	52	53	49	S	S	N	K	N		SSNKN		ENGRD	3		SNKN		DGRG	7		NKN		GTK	12		SNK		KGR	10
1eisA	20	21	22	23	19	I	W	G	W	S		IWGWS		EQGRD	3		WGWS		DGTS	7		GWS		GTR	12		WGW		QGR	10
1eisA	66	67	68	69	65	V	H	G	W	S		VHGWS		ESGKD	3		HGWS		EGKN	7		GWS		GAN	11		HGW		SGQ	10
1elvA	390	391	392	393	389	G	N	G	S	A		GNGSA		KDGKD	3		NGSA		KGND	7		GSA		GEG	11		NGS		SGR	10
1eonB	26	27	28	29	25	A	E	G	K	S		AEGKS		KNGKD	3		EGKS		KGRD	7		GKS		GFD	11		EGK		TGA	10
1eyhA	114	115	116	117	113	R	D	G	K	D		RDGKD		KNGQC	3		DGKD		NGSD	7		GKD		GQN	11		DGK		DGD	9
1eylA	10	11	12	13	9	A	E	G	N	D		AEGND		KNGQK	3		EGND		AGND	6		GND		GSK	11		EGN		EGI	9
1eylA	157	158	159	160	156	R	N	G	N	D		RNGND		KSGES	3		NGND		DGSW	6		GND		GSR	11		NGN		QGE	9
1f1uA	121	122	123	124	120	P	L	G	F	D		PLGFD		LDGND	3		LGFD		DGSY	6		GFD		GAT	10		LGF		RGR	9
1f1uA	184	185	186	187	183	S	D	G	V	D		SDGVD		NDGYD	3		DGVD		DGTQ	6		GVD		GGL	10		DGV		SGN	9
1f1uA	261	262	263	264	260	P	D	G	H	D		PDGHD		NEGIN	3		DGHD		DGTT	6		GHD		GIT	10		DGH		SGS	9
1f1uA	314	315	316	317	313	L	D	G	N	D		LDGND		PDGHD	3		DGND		FGND	6		GND		GQG	10		DGN		DGI	8
1f7bC	17	18	19	20	16	E	D	G	T	N		EDGTN		PDGKG	3		DGTN		NGDD	6		GTN		GSA	10		DGT		DNS	8
1fczA	289	290	291	292	288	S	D	G	L	F		SDGLF		PDGQL	3		DGLF		NGEL	6		GLF		GTS	10		DGL		EGG	8
1fecB	261	262	263	264	260	A	D	G	T	N		ADGTN		PDGSN	3		DGTN		NGEN	6		GTN		GVN	10		DGT		GGG	8
1fecB	270	271	272	273	269	E	S	G	A	F		ESGAF		PDGTN	3		SGAF		NGID	6		GAF		NKD	10		SGA		KGN	8
1fecB	304	305	306	307	303	K	N	G	A	A		KNGAA		QDGSG	3		NGAA		DGGY	5		GAA		GAL	9		NGA		NGV	8
1fecB	312	313	314	315	311	A	Y	S	K	D		AYSKD		SDGSK	3		YSKD		DGHD	5		SKD		GDT	9		YSK		RGE	8
1fobA	25	26	27	28	24	L	N	G	Q	N		LNGQN		SDGSL	3		NGQN		DGLG	5		GQN		GKL	9		NGQ		TGK	8
1fuxA	98	99	100	101	97	D	F	G	Y	N		DFGYN		SEGRD	3		FGYN		DGNG	5		GYN		GLS	9		FGY		DDT	7
1fxoG	152	153	154	155	151	Q	G	G	K	D		QGGKD		SGGGD	3		GGKD		DGQG	5		GKD		GNT	9		GGK		DNK	7
1fxoG	193	194	195	196	192	P	R	G	E	S		PRGES		SKGEN	3		RGES		DGQL	5		GES		GRG	9		RGE		EGH	7
1g2rA	30	31	32	33	29	K	E	G	Q	N		KEGQN		SNGND	3		EGQN		DGQT	5		GQN		GSS	9		EGQ		EGL	7
1g6gA	95	96	97	98	94	E	D	G	N	G		EDGNG		SSNTT	3		DGNG		DGRA	5		GNG		GHG	8		DGN		EGQ	7
1g87A	302	303	304	305	301	P	K	G	L	T		PKGLT		AAGED	2		KGLT		DGRD	5		GLT		GLT	8		KGL		FGN	7
1g87A	405	406	407	408	404	N	A	D	G	D		NADGD		ADGGT	2		ADGD		DGRM	5		DGD		GTE	8		ADG		KGK	7
1g94A	98	99	100	101	97	T	A	G	N	G		TAGNG		ADGHW	2		AGNG		DGSM	5		GNG		GVG	8		AGN		LGS	7
1g94A	425	426	427	428	424	S	D	G	T	N		SDGTN		ADGKT	2		DGTN		DGSQ	5		GTN		GAF	7		DGT		SGD	7
1g9gA	30	31	32	33	29	E	Q	G	I	S		EQGIS		ADGLE	2		QGIS		DGTE	5		GIS		GDN	7		QGI		SGV	7
1g9gA	453	454	455	456	452	A	D	G	T	N		ADGTN		ADGNG	2		DGTN		DGTM	5		GTN		GDS	7		DGT		AGK	6
1g9gA	566	567	568	569	565	P	N	G	D	M		PNGDM		ADGNN	2		NGDM		DGVD	5		GDM		GGG	7		NGD		DAS	6
1ga6A	210	211	212	213	209	S	A	G	A	T		SAGAT		ADGQT	2		AGAT		EGET	5		GAT		GGT	7		AGA		DGF	6
1ga6A	226	227	228	229	225	S	N	G	K	D		SNGKD		ADGRE	2		NGKD		EGHD	5		GKD		GGY	7		NGK		KGF	6
1gaiA	111	112	113	114	110	V	D	E	T	N		VDETN		ADGSA	2		DETN		KGQD	5		ETN		GNG	7		DET		KGL	6
1gaiA	394	395	396	397	393	S	N	G	S	A		SNGSA		ADGSK	2		NGSA		LGSN	5		GSA		GNN	7		NGS		NGG	6
1gbgA	43	44	45	46	42	S	L	G	E	T		SLGET		ADGSM	2		LGET		NGAL	5		GET		GRM	7		LGE		QGI	6
1gciA	98	99	100	101	97	A	S	G	S	G		ASGSG		ADGSR	2		SGSG		NGED	5		GSG		GSQ	7		SGS		RGK	6
1gciA	182	183	184	185	181	Q	N	N	N	D		QNNND		ADGVD	2		NNND		NGKL	5		NND		GTQ	7		NNN		SGF	6
1gesB	238	239	240	241	237	T	D	G	S	N		TDGSN		ADGVN	2		DGSN		NGVD	5		GSN		GVT	7		DGS		SGH	6
1gesB	247	248	249	250	246	E	D	G	R	L		EDGRL		ADGVR	2		DGRL		RGND	5		GRL		DKD	6		DGR		TGE	6
1gesB	281	282	283	284	280	E	K	G	Y	N		EKGYN		AEGHD	2		KGYN		SGES	5		GYN		DND	6		KGY		YGN	6
1gesB	289	290	291	292	288	K	Y	Q	N	D		KYQND		AKGQD	2		YQND		YGND	5		QND		GAG	6		YQN		AGL	5
1gk9A	13	14	15	16	12	E	Y	G	M	D		EYGMD		ALGDN	2		YGMD		AGNT	4		GMD		GDG	6		YGM		AGQ	5
1goiB	56	57	58	59	55	S	N	L	E	N		SNLEN		ANGAD	2		NLEN		AGRD	4		LEN		GFN	6		NLE		DKS	5
1gppA	11	12	13	14	10	A	D	G	S	M		ADGSM		ANGEN	2		DGSM		DGET	4		GSM		GGN	6		DGS		DKT	5
1gppA	30	31	32	33	29	K	D	G	R	G		KDGRG		ANGKD	2		DGRG		DGKL	4		GRG		GKF	6		DGR		DNQ	5
1gppA	115	116	117	118	114	P	D	G	R	A		PDGRA		ANGKL	2		DGRA		DGQD	4		GRA		GKY	6		DGR		EGV	5
1gppA	447	448	449	450	446	A	N	Q	V	L		ANQVL		ANGQD	2		NQVL		DGRE	4		QVL		GLG	6		NQV		EGY	5
1gu2A	42	43	44	45	41	P	S	G	K	T		PSGKT		ANGRD	2		SGKT		DGSD	4		GKT		GQC	6		SGK		FGV	5
1gvxA	80	81	82	83	79	G	D	G	S	Y		GDGSY		ARGRD	2		DGSY		DGSF	4		GSY		GRA	6		DGS		GGR	5
1gxnA	363	364	365	366	362	N	N	G	G	Q		NNGGQ		ASGKD	2		NGGQ		DGSS	4		GGQ		GRE	6		NGG		HGN	5
1gxnA	429	430	431	432	428	S	T	G	A	Y		STGAY		ASGQT	2		TGAY		DGTY	4		GAY		GSW	6		TGA		KGD	5
1gyhC	266	267	268	269	265	K	T	G	R	D		KTGRD		DDGKG	2		TGRD		DKTS	4		GRD		GSY	6		TGR		LGN	5
1gyhC	327	328	329	330	326	G	E	G	W	D		GEGWD		DDGKT	2		EGWD		DNKD	4		GWD		GYN	6		EGW		LGR	5
1gz8A	159	160	161	162	158	Y	T	H	E	T		YTHET		DDGLG	2		THET		EGIN	4		HET		GYT	6		THE		NGH	5
1gzcA	28	29	30	31	27	Q	S	G	V	T		QSGVT		DDGND	2		SGVT		EGLD	4		GVT		LRD	6		SGV		NGL	5
1gzcA	39	40	41	42	38	Q	N	G	M	N		QNGMN		DDGRH	2		NGMN		EGQN	4		GMN		DRD	5		NGM		NNQ	5
1h5bB	39	40	41	42	38	S	R	G	S	N		SRGSN		DDGRS	2		RGSN		EGYD	4		GSN		GCD	5		RGS		RGN	5
1h5vA	22	23	24	25	21	E	R	G	E	N		ERGEN		DDGSD	2		RGEN		FGVD	4		GEN		GDL	5		RGE		SGT	5
1h6uA	284	285	286	287	283	P	S	G	A	G		PSGAG		DDGTD	2		SGAG		GGND	4		GAG		GEF	5		SGA		TGV	5
1hbnC	164	165	166	167	163	E	D	G	M	D		EDGMD		DDGTL	2		DGMD		KGKD	4		GMD		GEK	5		DGM		AGG	4
1hbnC	190	191	192	193	189	Q	I	G	D	N		QIGDN		DDNKD	2		IGDN		LGND	4		GDN		GFS	5		IGD		AGR	4
1hbnC	219	220	221	222	218	V	D	G	E	R		VDGER		DEGGG	2		DGER		LGRD	4		GER		GGA	5		DGE		AGT	4
1hbnE	13	14	15	16	12	D	R	G	N	D		DRGND		DEGIT	2		RGND		NGAD	4		GND		GGS	5		RGN		AGV	4
1hjsB	25	26	27	28	24	T	N	G	N	N		TNGNN		DEGKN	2		NGNN		SGET	4		GNN		GHL	5		NGN		DET	4
1hjsB	318	319	320	321	317	Q	S	G	Q	S		QSGQS		DEGLD	2		SGQS		SGKF	4		GQS		GIL	5		SGQ		DHT	4
1hmtA	75	76	77	78	74	A	D	D	R	T		ADDRT		DKGVD	2		DDRT		TGHD	4		DRT		GIN	5		DDR		DNR	4
1hx6C	104	105	106	107	103	P	D	N	Q	D		PDNQD		DLGSN	2		DNQD		TGKD	4		NQD		GIS	5		DNQ		DNT	4
1hx6C	311	312	313	314	310	A	N	F	S	T		ANFST		DNGSD	2		NFST		YGRD	4		FST		GLL	5		NFS		DRT	4
1i0rA	99	100	101	102	98	K	T	G	V	G		KTGVG		DSGAA	2		TGVG		AGED	3		GVG		GLQ	5		TGV		EGT	4
1i0vA	82	83	84	85	81	E	N	N	Q	N		ENNQN		DSGLT	2		NNQN		AGEN	3		NQN		GNL	5		NNQ		GGN	4
1i7kA	109	110	111	112	108	T	Q	G	N	D		TQGND		DSGND	2		QGND		AGET	3		GND		GQS	5		QGN		LGE	4
1ia6A	295	296	297	298	294	P	G	G	L	T		PGGLT		EDGAF	2		GGLT		AGKN	3		GLT		GSF	5		GGL		LGK	4
1ia6A	395	396	397	398	394	Q	N	D	K	D		QNDKD		EDGGF	2		NDKD		AGTD	3		DKD		GSM	5		NDK		NGF	4
1ikpA	122	123	124	125	121	A	G	N	Q	N		AGNQN		EDGIT	2		GNQN		DASK	3		NQN		GST	5		GNQ		NGM	4
1ikpA	489	490	491	492	488	A	R	G	R	D		ARGRD		EDGKG	2		RGRD		DDTN	3		GRD		GTG	5		RGR		QGA	4
1iqzA	29	30	31	32	28	E	D	G	I	D		EDGID		EDGKT	2		DGID		DGAD	3		GID		GTM	5		DGI		QGK	4
1itxA	104	105	106	107	103	E	K	S	Q	N		EKSQN		EDGND	2		KSQN		DGAF	3		SQN		GTY	5		KSQ		SGI	4
1ixgA	212	213	214	215	211	A	D	G	K	S		ADGKS		EDGNG	2		DGKS		DGAG	3		GKS		HET	5		DGK		SGW	4
1ixgA	315	316	317	318	314	S	S	G	K	D		SSGKD		EDGQL	2		SGKD		DGAT	3		GKD		KQN	5		SGK		SNT	4
1j7kA	254	255	256	257	253	D	E	G	L	D		DEGLD		EDGQR	2		EGLD		DGED	3		GLD		NQN	5		EGL		TGD	4
1jatA	82	83	84	85	81	R	L	G	R	D		RLGRD		EDGRL	2		LGRD		DGEG	3		GRD		NRD	5		LGR		TGH	4
1jevA	52	53	54	55	51	V	E	G	H	D		VEGHD		EDGRR	2		EGHD		DGEK	3		GHD		FND	4		EGH		TGQ	4
1jevA	83	84	85	86	82	S	D	G	T	W		SDGTW		EDGSA	2		DGTW		DGFD	3		GTW		GAA	4		DGT		TGT	4
1jfuA	48	49	50	51	47	A	D	G	K	D		ADGKD		EDGSF	2		DGKD		DGGA	3		GKD		GDA	4		DGK		YGR	4
1jfuA	152	153	154	155	151	P	Q	G	C	D		PQGCD		EDGSM	2		QGCD		DGGG	3		GCD		GFT	4		QGC		YGY	4
1jifA	111	112	113	114	110	P	A	G	N	D		PAGND		EDGSW	2		AGND		DGGL	3		GND		GHT	4		AGN		AGA	3
1jkeC	58	59	60	61	57	A	E	G	K	D		AEGKD		EDGTD	2		EGKD		DGGT	3		GKD		GIG	4		EGK		AGD	3
1jniA	83	84	85	86	82	R	D	G	K	D		RDGKD		EDGTQ	2		DGKD		DGHL	3		GKD		GKA	4		DGK		DGM	3
1jnrD	93	94	95	96	92	R	N	G	K	Y		RNGKY		EEGKD	2		NGKY		DGHR	3		GKY		GKC	4		NGK		DLE	3
1jp4A	265	266	267	268	264	I	H	G	N	D		IHGND		EHGKD	2		HGND		DGKY	3		GND		GLE	4		HGN		DLR	3
1jq5A	135	136	137	138	134	D	D	G	V	S		DDGVS		EKGDD	2		DGVS		DGLE	3		GVS		GLF	4		DGV		DSS	3
1jq5A	192	193	194	195	191	M	A	G	G	T		MAGGT		ENDND	2		AGGT		DGLR	3		GGT		GQK	4		AGG		EGF	3
1jv1A	204	205	206	207	203	F	D	G	K	S		FDGKS		ENGEN	2		DGKS		DGNT	3		GKS		GRN	4		DGK		ENE	3
1jv1A	317	318	319	320	316	S	D	G	R	S		SDGRS		ENGID	2		DGRS		DGQR	3		GRS		GVS	4		DGR		FGA	3
1jv1A	363	364	365	366	362	T	Q	G	Q	D		TQGQD		ENGKL	2		QGQD		DGRH	3		GQD		GWD	4		QGQ		FGL	3
1jv1A	443	444	445	446	442	E	N	G	S	D		ENGSD		EQGIS	2		NGSD		DGSC	3		GSD		GWS	4		NGS		GGD	3
1jvwA	65	66	67	68	64	P	S	G	L	L		PSGLL		ETGKD	2		SGLL		DGSE	3		GLL		HRD	4		SGL		GGE	3
1jvwA	97	98	99	100	96	R	D	G	T	L		RDGTL		HDGRT	2		DGTL		DGTG	3		GTL		KND	4		DGT		GGQ	3
1k2xC	76	77	78	79	75	R	D	E	T	T		RDETT		IDGND	2		DETT		DGVG	3		ETT		KTS	4		DET		GGT	3
1k3wA	59	60	61	62	58	S	N	D	L	F		SNDLF		IDGTK	2		NDLF		DGVT	3		DLF		LND	4		NDL		GRG	3
1k6aA	135	136	137	138	134	E	D	G	S	N		EDGSN		KAGET	2		DGSN		DKSR	3		GSN		NND	4		DGS		HGE	3
1k6aA	286	287	288	289	285	G	N	F	N	D		GNFND		KAGLN	2		NFND		EGEN	3		FND		NQD	4		NFN		IGT	3
1k8wA	299	300	301	302	298	D	E	G	R	D		DEGRD		KDGGL	2		EGRD		EGIT	3		GRD		NTD	4		EGR		KGI	3
1k92A	282	283	284	285	281	I	I	E	A	R		IIEAR		KDGRG	2		IEAR		EGQD	3		EAR		NTT	4		IEA		KGT	3
1ka1A	40	41	42	43	39	N	D	N	S	K		NDNSK		KDGSL	2		DNSK		EGVD	3		NSK		ASK	3		DNS		KGY	3
1kczB	60	61	62	63	59	E	D	G	Q	L		EDGQL		KDGTN	2		DGQL		GGGD	3		GQL		DTN	3		DGQ		LGD	3
1kdgB	624	625	626	627	623	A	A	L	R	D		AALRD		KDGYD	2		ALRD		HGND	3		LRD		GAS	3		ALR		NDG	3
1kdgB	707	708	709	710	706	S	N	V	K	D		SNVKD		KDSKG	2		NVKD		KGDD	3		VKD		GDR	3		NVK		NDK	3
1kjvA	105	106	107	108	104	S	D	G	S	G		SDGSG		KDWSS	2		DGSG		KGFD	3		GSG		GDY	3		DGS		NGC	3
1kjvA	195	196	197	198	194	P	E	G	D	R		PEGDR		KEGKD	2		EGDR		KGQN	3		GDR		GEA	3		EGD		NGY	3
1kngA	164	165	166	167	163	R	E	G	T	G		REGTG		KKGEN	2		EGTG		NDKD	3		GTG		GER	3		EGT		NNK	3
1kpuB	58	59	60	61	57	K	D	W	S	S		KDWSS		KKGKD	2		DWSS		NGCD	3		WSS		GHR	3		DWS		NNN	3
1krnA	82	83	84	85	81	T	T	G	K	T		TTGKT		KNGCD	2		TGKT		NGDL	3		GKT		GLA	3		TGK		NST	3
1kw6B	108	109	110	111	107	P	F	G	L	D		PFGLD		KNGRD	2		FGLD		NGDT	3		GLD		GLR	3		FGL		QGG	3
1kwfA	126	127	128	129	125	G	N	G	L	N		GNGLN		KQGND	2		NGLN		NGHD	3		GLN		GMS	3		NGL		QGV	3
1kwfA	136	137	138	139	135	A	N	N	N	D		ANNND		KSGEF	2		NNND		NGNL	3		NND		GNA	3		NNN		QHR	3
1kwfA	263	264	265	266	262	A	S	G	T	T		ASGTT		KSGFG	2		SGTT		NGQC	3		GTT		GQQ	3		SGT		RGG	3
1kwfA	323	324	325	326	322	I	Q	G	S	T		IQGST		LDGKT	2		QGST		NGQD	3		GST		GQR	3		QGS		RGI	3
1l6rA	16	17	18	19	15	R	D	R	L	D		RDRLD		LDGRE	2		DRLD		NGQK	3		RLD		GQY	3		DRL		RGV	3
1l6rA	73	74	75	76	72	N	D	G	S	D		NDGSD		LDGRT	2		DGSD		NGQL	3		GSD		GRH	3		DGS		SGG	3
1lcpA	321	322	323	324	320	R	N	G	K	A		RNGKA		LDGSG	2		NGKA		NGSL	3		GKA		GSC	3		NGK		TGI	3
1llnA	233	234	235	236	232	E	N	N	K	D		ENNKD		NDGHG	2		NNKD		NGSN	3		NKD		GSE	3		NNK		TGL	3
1lvwB	150	151	152	153	149	S	E	G	R	D		SEGRD		NDGHL	2		EGRD		NNKD	3		GRD		GVL	3		EGR		TGS	3
1lvwB	191	192	193	194	190	D	R	G	E	S		DRGES		NDGRL	2		RGES		QGAN	3		GES		GVQ	3		RGE		YGG	3
1lw6E	98	99	100	101	97	A	D	G	S	G		ADGSG		NDGSQ	2		DGSG		QGED	3		GSG		GYS	3		DGS		AGI	2
1lw6E	182	183	184	185	181	S	S	N	Q	D		SSNQD		NNGAL	2		SNQD		QGID	3		NQD		KSR	3		SNQ		ANV	2
1m15A	45	46	47	48	44	G	M	G	A	T		GMGAT		NREEN	2		MGAT		QGKD	3		GAT		LEG	3		MGA		CGA	2
1m45A	133	134	135	136	132	S	N	G	E	D		SNGED		NTGAL	2		NGED		QHRD	3		GED		NEN	3		NGE		CGH	2
1m7sD	33	34	35	36	32	D	N	G	A	R		DNGAR		PAGNT	2		NGAR		RGED	3		GAR		NKN	3		NGA		DAT	2
1m7sD	227	228	229	230	226	A	K	G	E	N		AKGEN		PDGEF	2		KGEN		RGEN	3		GEN		NLD	3		KGE		DDA	2
1mplA	290	291	292	293	289	S	C	G	I	L		SCGIL		PDGET	2		CGIL		RGKD	3		GIL		NQT	3		CGI		DDR	2
1ms9A	186	187	188	189	185	S	N	G	N	A		SNGNA		PDGGG	2		NGNA		SGHD	3		GNA		NRT	3		NGN		DDV	2
1ms9A	199	200	201	202	198	K	K	K	Q	N		KKKQN		PDGHG	2		KKQN		SGLL	3		KQN		NSN	3		KKQ		DGW	2
1ms9A	520	521	522	523	519	K	R	H	Q	D		KRHQD		PDGHR	2		RHQD		SGQL	3		HQD		SKD	3		RHQ		DKK	2
1mw9X	229	230	231	232	228	P	S	G	E	T		PSGET		PDGKT	2		SGET		SGQT	3		GET		SND	3		SGE		DLK	2
1mxgA	406	407	408	409	405	S	S	G	W	D		SSGWD		PDGNT	2		SGWD		SGRD	3		GWD		AKD	2		SGW		DNI	2
1mzyA	197	198	199	200	196	H	E	G	K	D		HEGKD		PDGQY	2		EGKD		SGSN	3		GKD		AND	2		EGK		DNL	2
1mzyA	221	222	223	224	220	E	D	G	T	D		EDGTD		PDGRM	2		DGTD		SNTT	3		GTD		DAG	2		DGT		DNV	2
1n8fB	189	190	191	192	188	T	D	G	T	G		TDGTG		PDGRR	2		DGTG		TGAD	3		GTG		DDR	2		DGT		DNY	2
1n8fB	214	215	216	217	213	K	W	G	H	T		KWGHT		PDGSG	2		WGHT		TGAL	3		GHT		DGD	2		WGH		DRK	2
1n9lA	92	93	94	95	91	K	D	G	T	R		KDGTR		PDGSQ	2		DGTR		TGKT	3		GTR		DGR	2		DGT		DRR	2
1n9lA	109	110	111	112	108	P	D	G	R	T		PDGRT		PDGSR	2		DGRT		TGQL	3		GRT		DRT	2		DGR		DSK	2
1n9pA	49	50	51	52	48	K	N	G	R	D		KNGRD		PDGTD	2		NGRD		YGYS	3		GRD		DVD	2		NGR		DSN	2
1n9pA	239	240	241	242	238	P	E	G	E	T		PEGET		PDGTE	2		EGET		AGAT	2		GET		EEN	2		EGE		DSR	2
1ne7C	140	141	142	143	139	P	D	G	H	G		PDGHG		PDGTM	2		DGHG		AGDD	2		GHG		EQN	2		DGH		DWS	2
1nh2A	117	118	119	120	116	A	S	G	K	F		ASGKF		PDGVG	2		SGKF		AGGD	2		GKF		ERD	2		SGK		EFN	2
1nh2A	208	209	210	211	207	V	S	G	K	F		VSGKF		PEGKN	2		SGKF		AGKD	2		GKF		ETN	2		SGK		EGA	2
1nkiB	104	105	106	107	103	P	D	G	H	D		PDGHD		PEGND	2		DGHD		AGLN	2		GHD		GAE	2		DGH		EGD	2
1nlsA	161	162	163	164	160	S	N	G	S	S		SNGSS		PEGQN	2		NGSS		AGQD	2		GSS		GDF	2		NGS		EGS	2
1nofA	300	301	302	303	299	E	D	G	K	T		EDGKT		PFGVD	2		DGKT		AGVD	2		GKT		GDM	2		DGK		EKG	2
1nofA	343	344	345	346	342	T	D	G	K	N		TDGKN		PGGND	2		DGKN		AGVN	2		GKN		GEY	2		DGK		ELR	2
1nofA	394	395	396	397	393	S	S	G	K	D		SSGKD		PSDDR	2		SGKD		ANVD	2		GKD		GFG	2		SGK		FGE	2
1nq6A	287	288	289	290	286	G	D	Y	N	D		GDYND		PSGET	2		DYND		DDAG	2		YND		GGC	2		DYN		FGG	2
1nrjA	10	11	12	13	9	P	Q	G	Q	T		PQGQT		PSGKD	2		QGQT		DETN	2		GQT		GGF	2		QGQ		FGK	2
1nrjA	134	135	136	137	133	K	H	N	Y	N		KHNYN		QDGRL	2		HNYN		DGDA	2		NYN		GGH	2		HNY		FGY	2
1nrwA	15	16	17	18	14	S	K	H	Q	N		SKHQN		QDGSL	2		KHQN		DGDD	2		HQN		GGR	2		KHQ		GGK	2
1nrwA	72	73	74	75	71	P	E	G	R	D		PEGRD		QNQQD	2		EGRD		DGDS	2		GRD		GGW	2		EGR		GGV	2
1nwzA	35	36	37	38	34	G	D	G	N	D		GDGND		QYGYS	2		DGND		DGEA	2		GND		GHW	2		DGN		HGF	2
1nytC	92	93	94	95	91	E	D	G	R	L		EDGRL		RDGND	2		DGRL		DGEF	2		GRL		GIF	2		DGR		HGG	2
1o1zA	40	41	42	43	39	K	D	G	K	S		KDGKS		RDGTT	2		DGKS		DGEL	2		GKS		GKR	2		DGK		HGH	2
1o2dA	153	154	155	156	152	P	E	G	N	D		PEGND		RDGVD	2		EGND		DGEN	2		GND		GKW	2		EGN		HGI	2
1o54A	19	20	21	22	18	E	D	E	S	F		EDESF		REGKD	2		DESF		DGES	2		ESF		GMD	2		DES		HGK	2
1o54A	58	59	60	61	57	S	A	G	K	T		SAGKT		RNGND	2		AGKT		DGGD	2		GKT		GMN	2		AGK		HGL	2
1o5uA	53	54	55	56	52	E	D	G	K	T		EDGKT		RNGSD	2		DGKT		DGGF	2		GKT		GNQ	2		DGK		HGR	2
1o75A	87	88	89	90	86	S	R	G	R	D		SRGRD		RQGQD	2		RGRD		DGGS	2		GRD		GNS	2		RGR		IGL	2
1o75A	116	117	118	119	115	E	D	G	E	G		EDGEG		SDGKG	2		DGEG		DGHW	2		GEG		GQA	2		DGE		KGG	2
1o75A	238	239	240	241	237	A	D	G	S	R		ADGSR		SDGKN	2		DGSR		DGID	2		GSR		GQM	2		DGS		KGV	2
1o7qB	102	103	104	105	101	K	W	K	A	T		KWKAT		SDGLF	2		WKAT		DGIG	2		KAT		GRQ	2		WKA		KKQ	2
1o8sA	48	49	50	51	47	P	G	G	G	L		PGGGL		SDGRL	2		GGGL		DGIT	2		GGL		GRY	2		GGG		KNR	2
1o98A	241	242	243	244	240	E	D	G	R	R		EDGRR		SDGRS	2		DGRR		DGKC	2		GRR		GTC	2		DGR		LGF	2
1o98A	454	455	456	457	453	P	D	G	K	T		PDGKT		SDGSG	2		DGKT		DGKF	2		GKT		GTF	2		DGK		NDN	2
1o9iD	121	122	123	124	120	P	N	G	A	N		PNGAN		SDGSN	2		NGAN		DGLD	2		GAN		GTH	2		NGA		NGW	2
1o9iD	234	235	236	237	233	K	D	G	E	A		KDGEA		SDGTA	2		DGEA		DGLF	2		GEA		GTW	2		DGE		NKQ	2
1oalA	99	100	101	102	98	A	N	G	L	S		ANGLS		SDGTK	2		NGLS		DGLS	2		GLS		GVR	2		NGL		NKV	2
1oaoA	89	90	91	92	88	I	C	G	A	G		ICGAG		SDGTQ	2		CGAG		DGLT	2		GAG		GVW	2		CGA		NLN	2
1ocyA	419	420	421	422	418	Q	F	G	K	D		QFGKD		SDGTS	2		FGKD		DGMS	2		GKD		GWN	2		FGK		NND	2
1odmA	204	205	206	207	203	A	D	G	T	A		ADGTA		SDGTT	2		DGTA		DGNL	2		GTA		GWT	2		DGT		NNE	2
1odoA	304	305	306	307	303	P	D	G	R	L		PDGRL		SEFND	2		DGRL		DGNN	2		GRL		GYQ	2		DGR		NNG	2
1odzA	198	199	200	201	197	E	Q	G	R	D		EQGRD		SEGKN	2		QGRD		DGQN	2		GRD		KAT	2		QGR		NNI	2
1oe2A	159	160	161	162	158	P	Q	G	K	D		PQGKD		SEGYD	2		QGKD		DGQY	2		GKD		KEN	2		QGK		NNY	2
1oe2A	183	184	185	186	182	P	D	G	K	G		PDGKG		SFGND	2		DGKG		DGRY	2		GKG		KKD	2		DGK		NQQ	2
1ofzA	30	31	32	33	29	L	N	G	K	D		LNGKD		SNDGR	2		NGKD		DGTC	2		GKD		KTR	2		NGK		QGH	2
1ofzA	83	84	85	86	82	K	D	N	I	N		KDNIN		SNGED	2		DNIN		DGTH	2		NIN		LEN	2		DNI		QGL	2
1ofzA	185	186	187	188	184	T	D	N	K	A		TDNKA		SNGEL	2		DNKA		DGTW	2		NKA		MKS	2		DNK		QGY	2
1ogmX	143	144	145	146	142	D	D	G	G	S		DDGGS		SNGSN	2		DGGS		DGVN	2		GGS		MQN	2		DGG		QNK	2
1ogmX	247	248	249	250	246	Q	S	G	N	D		QSGND		SQGRD	2		SGND		DGVR	2		GND		NDS	2		SGN		QWN	2
1oihD	290	291	292	293	289	V	D	G	Q	G		VDGQG		SRGND	2		DGQG		DGVW	2		GQG		NED	2		DGQ		REE	2
1ojkA	100	101	102	103	99	P	D	G	R	L		PDGRL		SRGRD	2		DGRL		DLRD	2		GRL		NET	2		DGR		RGD	2
1ojkA	276	277	278	279	275	R	R	G	K	N		RRGKN		SSGFS	2		RGKN		DNQT	2		GKN		NGD	2		RGK		RGL	2
1ok0A	38	39	40	41	37	E	D	D	T	Y		EDDTY		SSGHD	2		DDTY		DNRT	2		DTY		NHD	2		DDT		RNN	2
1onwB	361	362	363	364	360	P	E	L	R	T		PELRT		SSGLQ	2		ELRT		DNSN	2		LRT		NID	2		ELR		SDD	2
1oruB	115	116	117	118	114	P	S	G	A	F		PSGAF		TDGND	2		SGAF		DNSQ	2		GAF		NIN	2		SGA		SGY	2
1ouwC	52	53	54	55	51	A	D	G	S	K		ADGSK		TDGRR	2		DGSK		DRRG	2		GSK		NQS	2		DGS		SKK	2
1p3cA	178	179	180	181	177	Q	N	Q	Q	D		QNQQD		TDGSN	2		NQQD		DSKG	2		QQD		NSQ	2		NQQ		SNH	2
1p3dB	276	277	278	279	275	P	N	N	E	C		PNNEC		TEGND	2		NNEC		DWSS	2		NEC		NTS	2		NNE		SNQ	2
1p5gX	253	254	255	256	252	N	T	G	T	T		NTGTT		TNGKD	2		TGTT		EFND	2		GTT		NVD	2		TGT		TGG	2
1p5gX	326	327	328	329	325	M	S	G	H	E		MSGHE		TQGQD	2		SGHE		EGAD	2		GHE		NVT	2		SGH		TGR	2
1p5vA	221	222	223	224	220	D	Q	G	G	N		DQGGN		TSGET	2		QGGN		EGGD	2		GGN		NYD	2		QGG		TGY	2
1pncA	8	9	10	11	7	D	D	G	S	A		DDGSA		VDGND	2		DGSA		EGGG	2		GSA		NYN	2		DGS		THE	2
1psrA	22	23	24	25	21	R	D	D	K	R		RDDKR		VDGSW	2		DDKR		EGID	2		DKR		QQD	2		DDK		WGN	2
1pwaA	64	65	66	67	63	A	D	G	V	R		ADGVR		VTGQL	2		DGVR		EGKT	2		GVR		RRD	2		DGV		WGQ	2
1pwaA	128	129	130	131	127	P	D	G	Y	R		PDGYR		WDKTS	2		DGYR		EGRN	2		GYR		RRG	2		DGY		WGS	2
1pzsA	10	11	12	13	9	P	D	G	T	A		PDGTA		AAAKQ	1		DGTA		EGSD	2		GTA		SEN	2		DGT		WGW	2
1pzsA	97	98	99	100	96	G	D	G	S	R		GDGSR		AADKN	1		DGSR		EGTT	2		GSR		SGG	2		DGS		YDR	2
1pzsA	143	144	145	146	142	V	N	G	T	Q		VNGTQ		AAGCT	1		NGTQ		GGEL	2		GTQ		SKG	2		NGT		YGA	2
1q4uB	59	60	61	62	58	R	W	G	L	Q		RWGLQ		AAGGD	1		WGLQ		GGGL	2		GLQ		STQ	2		WGL		YGE	2
1q4uB	132	133	134	135	131	D	A	G	R	D		DAGRD		AAGID	1		AGRD		GGQD	2		GRD		WND	2		AGR		YGH	2
1q5mB	11	12	13	14	10	S	D	G	H	L		SDGHL		AAGKN	1		DGHL		GGRS	2		GHL		WSS	2		DGH		YGK	2
1q7lA	102	103	104	105	101	S	E	G	Y	D		SEGYD		AAGNT	1		EGYD		HGES	2		GYD		YND	2		EGY		YGL	2
1qd9C	37	38	39	40	36	P	S	G	E	T		PSGET		AAGQL	1		SGET		HGFD	2		GET		AES	1		SGE		YGV	2
1qhvA	463	464	465	466	462	Q	N	G	V	D		QNGVD		AAGQS	1		NGVD		HGID	2		GVD		AFT	1		NGV		AAK	1
1qj5B	40	41	42	43	39	S	D	G	R	L		SDGRL		AAGRD	1		DGRL		HGKD	2		GRL		AGD	1		DGR		ADG	1
1qlwA	82	83	84	85	81	P	D	G	R	T		PDGRT		AAGTD	1		DGRT		HGRD	2		GRT		AGN	1		DGR		ADK	1
1qnnC	130	131	132	133	129	A	N	G	K	D		ANGKD		AAGVD	1		NGKD		IGTT	2		GKD		AHG	1		NGK		AEL	1
1qnpA	313	314	315	316	312	A	N	G	A	F		ANGAF		AAGVN	1		NGAF		KGEG	2		GAF		AHN	1		NGA		AGC	1
1qreA	88	89	90	91	87	E	E	G	E	N		EEGEN		AALRD	1		EGEN		KGID	2		GEN		AKQ	1		EGE		AGF	1
1qtnA	326	327	328	329	325	T	D	G	Q	G		TDGQG		AANVD	1		DGQG		KGLD	2		GQG		AKT	1		DGQ		AGH	1
1qusA	217	218	219	220	216	F	A	G	A	S		FAGAS		AASKD	1		AGAS		KGLN	2		GAS		AQD	1		AGA		AGY	1
1qv0A	162	163	164	165	161	N	A	G	D	D		NAGDD		ADDRT	1		AGDD		KGRT	2		GDD		ASC	1		AGD		AKN	1
1qwgA	181	182	183	184	180	K	E	G	K	D		KEGKD		ADDTA	1		EGKD		KGTT	2		GKD		ASM	1		EGK		AKQ	1
1qwmB	11	12	13	14	10	A	F	G	A	T		AFGAT		ADDTN	1		FGAT		KGVD	2		GAT		ASN	1		FGA		AKT	1
1qwmB	206	207	208	209	205	A	K	G	E	N		AKGEN		ADEVT	1		KGEN		KGYN	2		GEN		ASY	1		KGE		ALR	1
1qwrA	202	203	204	205	201	S	N	G	S	D		SNGSD		ADGAG	1		NGSD		KKQN	2		GSD		ATA	1		NGS		AND	1
1r0rE	98	99	100	101	97	S	S	G	S	N		SSGSN		ADGAL	1		SGSN		LGDN	2		GSN		ATS	1		SGS		ASK	1
1r0rE	182	183	184	185	181	S	N	S	N	D		SNSND		ADGAT	1		NSND		LGEN	2		SND		ATT	1		NSN		AVG	1
1r5lA	109	110	111	112	108	P	T	G	S	D		PTGSD		ADGDQ	1		TGSD		LGKD	2		GSD		AVN	1		TGS		CDK	1
1r6jA	205	206	207	208	204	S	T	G	H	D		STGHD		ADGEK	1		TGHD		NDGR	2		GHD		CND	1		TGH		CGD	1
1r87A	111	112	113	114	110	K	E	G	K	D		KEGKD		ADGEN	1		EGKD		NDND	2		GKD		CNQ	1		EGK		CGG	1
1r87A	163	164	165	166	162	D	D	G	K	G		DDGKG		ADGGD	1		DGKG		NGAF	2		GKG		CRL	1		DGK		CGI	1
1r87A	335	336	337	338	334	A	N	G	N	D		ANGND		ADGGE	1		NGND		NGDF	2		GND		CTK	1		NGN		CGK	1
1r87A	364	365	366	367	363	P	D	Y	K	G		PDYKG		ADGGS	1		DYKG		NGDM	2		YKG		DDN	1		DYK		CGQ	1
1r9lA	224	225	226	227	223	P	N	G	A	L		PNGAL		ADGIL	1		NGAL		NGDY	2		GAL		DDW	1		NGA		CGT	1
1rdqE	176	177	178	179	175	Q	Q	G	Y	D		QQGYD		ADGKG	1		QGYD		NGER	2		GYD		DEA	1		QGY		CHR	1
1rg8B	27	28	29	30	26	P	D	G	T	L		PDGTL		ADGKL	1		DGTL		NGGD	2		GTL		DEG	1		DGT		DAF	1
1rg8B	69	70	71	72	68	T	D	G	L	D		TDGLD		ADGKS	1		DGLD		NGGL	2		GLD		DEN	1		DGL		DAV	1
1rg8B	113	114	115	116	112	K	N	G	S	K		KNGSK		ADGLG	1		NGSK		NGIL	2		GSK		DFD	1		NGS		DCN	1
1rkqA	18	19	20	21	17	P	D	H	T	L		PDHTL		ADGMS	1		DHTL		NGKA	2		HTL		DGN	1		DHT		DCR	1
1rkuA	118	119	120	121	117	D	S	D	R	D		DSDRD		ADGND	1		SDRD		NGLL	2		DRD		DID	1		SDR		DCT	1
1rl0A	82	83	84	85	81	N	A	N	V	D		NANVD		ADGQH	1		ANVD		NGMN	2		NVD		DKM	1		ANV		DDD	1
1rm6B	66	67	68	69	65	A	D	G	S	L		ADGSL		ADGQN	1		DGSL		NGNA	2		GSL		DKN	1		DGS		DDF	1
1rxjA	24	25	26	27	23	Q	L	G	S	N		QLGSN		ADGQS	1		LGSN		NGQA	2		GSN		DKR	1		LGS		DDG	1
1rxjA	35	36	37	38	34	A	D	G	A	G		ADGAG		ADGRA	1		DGAG		NGRM	2		GAG		DLD	1		DGA		DDK	1
1ryiB	251	252	253	254	250	K	S	G	R	R		KSGRR		ADGRG	1		SGRR		NGSA	2		GRR		DLF	1		SGR		DDN	1
1ryoA	228	229	230	231	227	L	D	N	T	C		LDNTC		ADGRM	1		DNTC		NGSS	2		NTC		DNL	1		DNT		DDS	1
1rzhH	45	46	47	48	44	E	D	G	T	N		EDGTN		ADGRQ	1		DGTN		NGTK	2		GTN		DQD	1		DGT		DDY	1
1rzhH	125	126	127	128	124	G	H	G	H	D		GHGHD		ADGSE	1		HGHD		NGTL	2		GHD		DQN	1		HGH		DEA	1
1rzhH	156	157	158	159	155	C	D	L	E	G		CDLEG		ADGSG	1		DLEG		NGTN	2		LEG		DRN	1		DLE		DEE	1
1rzhH	184	185	186	187	183	K	D	G	S	L		KDGSL		ADGSS	1		DGSL		NLND	2		GSL		DRS	1		DGS		DEH	1
1s3cA	127	128	129	130	126	E	D	G	E	K		EDGEK		ADGSW	1		DGEK		NNND	2		GEK		DSD	1		DGE		DEQ	1
1s3cA	135	136	137	138	134	E	A	G	K	D		EAGKD		ADGTD	1		AGKD		NNQD	2		GKD		DSR	1		AGK		DES	1
1sauA	15	16	17	18	14	E	D	G	F	D		EDGFD		ADGTG	1		DGFD		NNQN	2		GFD		DST	1		DGF		DEV	1
1senA	120	121	122	123	119	P	S	G	K	D		PSGKD		ADGTQ	1		SGKD		NQQD	2		GKD		DTA	1		SGK		DFF	1
1sffC	38	39	40	41	37	V	E	G	R	D		VEGRD		ADGTS	1		EGRD		NSTQ	2		GRD		DTD	1		EGR		DFG	1
1sh7B	99	100	101	102	98	C	S	G	S	S		CSGSS		ADGTT	1		SGSS		QGEG	2		GSS		DTL	1		SGS		DFS	1
1sh7B	181	182	183	184	180	S	S	D	S	T		SSDST		ADGTV	1		SDST		QGET	2		DST		DTY	1		SDS		DGC	1
1sh7B	209	210	211	212	208	Y	D	G	G	W		YDGGW		ADGTW	1		DGGW		QGGN	2		GGW		DVC	1		DGG		DHA	1
1smbA	123	124	125	126	122	S	D	G	S	A		SDGSA		ADGVG	1		DGSA		QGHD	2		GSA		DVN	1		DGS		DHE	1
1sn2B	37	38	39	40	36	A	D	G	G	T		ADGGT		ADGVT	1		DGGT		QGIS	2		GGT		DVW	1		DGG		DHK	1
1sn2B	51	52	53	54	50	A	T	G	E	D		ATGED		ADGYD	1		TGED		QGLD	2		GED		DWS	1		TGE		DHR	1
1snyA	241	242	243	244	240	Y	D	G	T	N		YDGTN		ADHKD	1		DGTN		QGQT	2		GTN		DYT	1		DGT		DHS	1
1so7A	344	345	346	347	343	P	D	G	S	G		PDGSG		ADHRT	1		DGSG		QGYD	2		GSG		EAK	1		DGS		DKI	1
1soiA	23	24	25	26	22	E	R	G	D	N		ERGDN		ADKTS	1		RGDN		QNKD	2		GDN		EAR	1		RGD		DKN	1
1soiA	88	89	90	91	87	P	D	G	V	F		PDGVF		ADLRS	1		DGVF		QWND	2		GVF		EEW	1		DGV		DLG	1
1swyA	21	22	23	24	20	T	E	G	Y	D		TEGYD		ADNKD	1		EGYD		REEN	2		GYD		EHW	1		EGY		DLS	1
1sxrA	82	83	84	85	81	N	D	G	I	G		NDGIG		ADNQT	1		DGIG		RGES	2		GIG		EIE	1		DGI		DMA	1
1t0bD	174	175	176	177	173	E	G	G	E	F		EGGEF		ADNRT	1		GGEF		RGGD	2		GEF		EKD	1		GGE		DMH	1
1t92B	93	94	95	96	92	P	W	G	S	D		PWGSD		ADNSQ	1		WGSD		RGIT	2		GSD		EKT	1		WGS		DMK	1
1tc5B	146	147	148	149	145	A	N	G	A	D		ANGAD		ADNSR	1		NGAD		RGLD	2		GAD		ELS	1		NGA		DMT	1
1tg0A	48	49	50	51	47	S	N	G	D	D		SNGDD		ADNVG	1		NGDD		SDDR	2		GDD		EQT	1		NGD		DNA	1
1tkeA	7	8	9	10	6	P	D	G	S	L		PDGSL		ADNVT	1		DGSL		SGAA	2		GSL		ERA	1		DGS		DNE	1
1tmxA	143	144	145	146	142	T	D	G	N	D		TDGND		ADRKD	1		DGND		SGAF	2		GND		ESF	1		DGN		DNM	1
1tmxA	160	161	162	163	159	D	D	G	F	D		DDGFD		ADSIN	1		DGFD		SGAG	2		GFD		ETC	1		DGF		DNN	1
1tmxA	183	184	185	186	182	P	D	G	G	G		PDGGG		ADWHD	1		DGGG		SGAT	2		GGG		ETT	1		DGG		DQQ	1
1to4A	90	91	92	93	89	A	D	G	N	G		ADGNG		AEGES	1		DGNG		SGED	2		GNG		EVT	1		DGN		DQR	1
1tt2A	84	85	86	87	83	K	Y	G	R	D		KYGRD		AEGET	1		YGRD		SGEF	2		GRD		FDS	1		YGR		DQS	1
1tuhA	97	98	99	100	96	D	D	G	R	S		DDGRS		AEGFT	1		DGRS		SGFG	2		GRS		FEN	1		DGR		DQT	1
1tvnB	228	229	230	231	227	A	D	G	N	N		ADGNN		AEGKN	1		DGNN		SGFS	2		GNN		FFE	1		DGN		DRL	1
1ty9A	66	67	68	69	65	S	Q	G	R	D		SQGRD		AEGKS	1		QGRD		SGKG	2		GRD		FGD	1		QGR		DRN	1
1u07A	184	185	186	187	183	P	D	G	R	T		PDGRT		AEGLD	1		DGRT		SGKT	2		GRT		FKD	1		DGR		DRS	1
1u60B	48	49	50	51	47	C	D	G	N	T		CDGNT		AEGLM	1		DGNT		SGKY	2		GNT		FQN	1		DGN		DSA	1
1u60B	262	263	264	265	261	V	G	G	G	G		VGGGG		AEGQD	1		GGGG		SGLA	2		GGG		FSN	1		GGG		DSG	1
1u60B	285	286	287	288	284	E	D	G	N	D		EDGND		AEGRD	1		DGND		SGLQ	2		GND		FST	1		DGN		DSI	1
1u6rB	47	48	49	50	46	P	S	G	F	T		PSGFT		AEGVD	1		SGFT		SGLS	2		GFT		GAH	1		SGF		DST	1
1u6zB	53	54	55	56	52	P	D	N	M	G		PDNMG		AEGYD	1		DNMG		SGLT	2		NMG		GAK	1		DNM		DSV	1
1u7iA	122	123	124	125	121	R	F	G	V	D		RFGVD		AEHET	1		FGVD		SGQS	2		GVD		GAR	1		FGV		DTG	1
1u9cA	138	139	140	141	137	K	D	G	T	Y		KDGTY		AELKD	1		DGTY		SGRR	2		GTY		GAY	1		DGT		DVR	1
1uayB	123	124	125	126	122	A	E	G	Q	D		AEGQD		AEMQN	1		EGQD		SGRT	2		GQD		GCN	1		EGQ		DWH	1
1uebA	154	155	156	157	153	E	T	G	A	L		ETGAL		AENES	1		TGAL		SGSL	2		GAL		GCR	1		TGA		DWL	1
1ugiE	75	76	77	78	74	S	N	G	E	D		SNGED		AFGAT	1		NGED		SGTD	2		GED		GCT	1		NGE		DWT	1
1uqzA	78	79	80	81	77	A	Q	G	Q	D		AQGQD		AFGND	1		QGQD		SGVL	2		GQD		GDQ	1		QGQ		DYK	1
1uqzA	120	121	122	123	119	A	D	G	S	N		ADGSN		AGGRE	1		DGSN		SGVN	2		GSN		GDV	1		DGS		DYN	1
1uqzA	161	162	163	164	160	D	D	L	K	G		DDLKG		AGGRN	1		DLKG		SGVT	2		LKG		GEE	1		DLK		DYS	1
1uqzA	354	355	356	357	353	R	K	L	Q	D		RKLQD		AGGRS	1		KLQD		TGDT	2		LQD		GEH	1		KLQ		DYT	1
1urrA	43	44	45	46	42	R	D	G	T	T		RDGTT		AGGTN	1		DGTT		TGED	2		GTT		GEI	1		DGT		DYW	1
1usfB	105	106	107	108	104	H	T	G	V	G		HTGVG		AGKEN	1		TGVG		TGEL	2		GVG		GEM	1		TGV		EAH	1
1usfB	150	151	152	153	149	E	K	G	R	D		EKGRD		AGNQN	1		KGRD		TGSD	2		GRD		GEQ	1		KGR		EAK	1
1uu3A	215	216	217	218	214	E	D	M	H	N		EDMHN		AGNTS	1		DMHN		TGVD	2		MHN		GFA	1		DMH		EAN	1
1uv4A	140	141	142	143	139	K	D	G	N	D		KDGND		AGRGD	1		DGND		TGVG	2		GND		GFF	1		DGN		EDR	1
1uv4A	230	231	232	233	229	K	S	G	K	D		KSGKD		AHGRD	1		SGKD		TGYD	2		GKD		GFI	1		SGK		EEK	1
1uwtB	351	352	353	354	350	L	A	G	L	S		LAGLS		AHGVT	1		AGLS		THET	2		GLS		GFK	1		AGL		EEQ	1
1uwtB	358	359	360	361	357	D	F	G	W	S		DFGWS		AIGTN	1		FGWS		WGND	2		GWS		GFL	1		FGW		EGW	1
1uy1A	43	44	45	46	42	P	N	N	G	T		PNNGT		AKATT	1		NNGT		WGWS	2		NGT		GFQ	1		NNG		EHE	1
1v0wA	440	441	442	443	439	A	D	G	H	W		ADGHW		AKGKD	1		DGHW		YDRD	2		GHW		GFY	1		DGH		EIG	1
1v58B	58	59	60	61	57	E	K	G	E	N		EKGEN		AKGKT	1		KGEN		YGAN	2		GEN		GGE	1		KGE		EKY	1
1v58B	208	209	210	211	207	K	E	N	T	S		KENTS		AKGRG	1		ENTS		YGEN	2		NTS		GGK	1		ENT		ELG	1
1v5dA	226	227	228	229	225	N	N	N	Q	T		NNNQT		AKGRT	1		NNQT		YGGD	2		NQT		GGM	1		NNQ		ELK	1
1v5dA	367	368	369	370	366	L	N	G	S	Q		LNGSQ		ALEQN	1		NGSQ		YGHD	2		GSQ		GGQ	1		NGS		ELN	1
1v5vB	93	94	95	96	92	E	R	G	A	N		ERGAN		ALGND	1		RGAN		YGKD	2		GAN		GGV	1		RGA		ELQ	1
1v8hA	38	39	40	41	37	A	E	G	K	D		AEGKD		AMGEG	1		EGKD		YGVD	2		GKD		GHA	1		EGK		EMQ	1
1v8hA	94	95	96	97	93	T	D	G	D	D		TDGDD		AMGWT	1		DGDD		AAKQ	1		GDD		GHE	1		DGD		ENH	1
1vbiA	201	202	203	204	200	R	E	G	S	D		REGSD		ANERA	1		EGSD		ADGD	1		GSD		GHF	1		EGS		ENK	1
1vbwA	57	58	59	60	56	E	R	G	I	T		ERGIT		ANFST	1		RGIT		ADKN	1		GIT		GHN	1		RGI		ENN	1
1vd6A	47	48	49	50	46	R	D	G	V	T		RDGVT		ANGAF	1		DGVT		AELS	1		GVT		GHS	1		DGV		ENR	1
1vdwA	219	220	221	222	218	L	D	G	K	D		LDGKD		ANGAL	1		DGKD		AGAS	1		GKD		GIE	1		DGK		ENT	1
1vh5A	49	50	51	52	48	P	F	G	L	Q		PFGLQ		ANGED	1		FGLQ		AGCT	1		GLQ		GIH	1		FGL		EQH	1
1vh5A	121	122	123	124	120	E	K	G	R	D		EKGRD		ANGEK	1		KGRD		AGDT	1		GRD		GIW	1		KGR		ERG	1
1vheA	46	47	48	49	45	R	L	G	S	D		RLGSD		ANGEL	1		LGSD		AGES	1		GSD		GKM	1		LGS		ERL	1
1vheA	81	82	83	84	80	D	K	G	F	T		DKGFT		ANGEQ	1		KGFT		AGEY	1		GFT		GLM	1		KGF		ESE	1
1vhsA	58	59	60	61	57	E	N	G	N	D		ENGND		ANGID	1		NGND		AGFT	1		GND		GML	1		NGN		EWK	1
1vhtB	61	62	63	64	60	A	D	G	T	A		ADGTA		ANGIN	1		DGTA		AGGL	1		GTA		GMR	1		DGT		FGQ	1
1vi6B	40	41	42	43	39	Q	D	G	L	R		QDGLR		ANGLS	1		DGLR		AGGT	1		GLR		GMW	1		DGL		FGR	1
1vicB	148	149	150	151	147	K	D	G	Y	D		KDGYD		ANGQL	1		DGYD		AGHD	1		GYD		GNE	1		DGY		FGW	1
1vjfA	52	53	54	55	51	A	K	G	Q	D		AKGQD		ANGRE	1		KGQD		AGID	1		GQD		GNF	1		KGQ		FNE	1
1vkcA	61	62	63	64	60	E	R	S	E	N		ERSEN		ANGRM	1		RSEN		AGIS	1		SEN		GNR	1		RSE		FQT	1
1vkiA	57	58	59	60	56	K	K	D	Q	D		KKDQD		ANGSD	1		KDQD		AGKT	1		DQD		GNW	1		KDQ		FYS	1
1vkkA	78	79	80	81	77	D	D	G	R	H		DDGRH		ANGSS	1		DGRH		AGLD	1		GRH		GQH	1		DGR		GDD	1
1vl1A	135	136	137	138	134	P	D	G	H	G		PDGHG		ANHKY	1		DGHG		AGLS	1		GHG		GRC	1		DGH		GEI	1
1vl7A	28	29	30	31	27	E	Q	G	I	S		EQGIS		ANKKD	1		QGIS		AGLT	1		GIS		GRK	1		QGI		GGA	1
1vl7A	43	44	45	46	42	D	A	K	N	D		DAKND		ANLND	1		AKND		AGNG	1		KND		GRV	1		AKN		GGI	1
1vlaC	16	17	18	19	15	D	S	N	H	T		DSNHT		ANNIN	1		SNHT		AGQG	1		NHT		GSH	1		SNH		GGL	1
1vloA	91	92	93	94	90	A	S	G	G	N		ASGGN		ANNND	1		SGGN		AGQL	1		GGN		GSI	1		SGG		GGM	1
1vloA	303	304	305	306	302	A	Q	G	N	D		AQGND		ANNNL	1		QGND		AGQS	1		GND		GTI	1		QGN		GGS	1
1vlyA	65	66	67	68	64	A	K	G	K	D		AKGKD		ANNQN	1		KGKD		AGTT	1		GKD		GTV	1		KGK		GGY	1
1vlyA	286	287	288	289	285	E	D	G	Q	L		EDGQL		ANQNT	1		DGQL		AGYH	1		GQL		GVC	1		DGQ		GKE	1
1vm9A	23	24	25	26	22	S	D	G	T	T		SDGTT		ANQVL	1		DGTT		AKND	1		GTT		GVF	1		DGT		GKQ	1
1vpbA	166	167	168	169	165	S	N	G	F	I		SNGFI		AQGAN	1		NGFI		AKQN	1		GFI		GVH	1		NGF		GLG	1
1vpbA	299	300	301	302	298	N	E	G	I	D		NEGID		AQGDG	1		EGID		AKTN	1		GID		GVK	1		EGI		GMK	1
1vpmB	25	26	27	28	24	H	L	G	T	N		HLGTN		AQGED	1		LGTN		ALRD	1		GTN		GWE	1		LGT		GNK	1
1vpmB	119	120	121	122	118	E	S	G	K	D		ESGKD		AQGEG	1		SGKD		ANDS	1		GKD		GWW	1		SGK		GNQ	1
1vquA	244	245	246	247	243	R	E	R	L	G		RERLG		AQGFN	1		ERLG		ASKD	1		RLG		GWY	1		ERL		GNR	1
1vr5B	98	99	100	101	97	Q	D	G	V	W		QDGVW		AQGQD	1		DGVW		AVGD	1		GVW		GYA	1		DGV		GNT	1
1vr5B	372	373	374	375	371	P	N	G	K	D		PNGKD		AQGRD	1		NGKD		CDKM	1		GKD		GYG	1		NGK		HDN	1
1vr9B	40	41	42	43	39	R	E	G	H	D		REGHD		AQNLD	1		EGHD		CGAD	1		GHD		GYH	1		EGH		HDV	1
1vyfA	75	76	77	78	74	S	D	G	R	T		SDGRT		AQWND	1		DGRT		CGAG	1		GRT		GYR	1		DGR		HEK	1
1vyoA	13	14	15	16	12	D	L	G	S	N		DLGSN		ARGEN	1		LGSN		CGDS	1		GSN		HAD	1		LGS		HER	1
1vyoA	25	26	27	28	24	S	R	G	E	N		SRGEN		ARGVD	1		RGEN		CGGH	1		GEN		HAS	1		RGE		HFD	1
1vyoA	87	88	89	90	86	R	N	G	K	D		RNGKD		ASDEA	1		NGKD		CGHD	1		GKD		HED	1		NGK		HGA	1
1w2cA	406	407	408	409	405	H	C	H	R	D		HCHRD		ASGDR	1		CHRD		CGHT	1		HRD		HEN	1		CHR		HGC	1
1w2iB	40	41	42	43	39	P	D	G	S	L		PDGSL		ASGEA	1		DGSL		CGIL	1		GSL		HKD	1		DGS		HGD	1
1w2yA	32	33	34	35	31	K	E	G	K	T		KEGKT		ASGGN	1		EGKT		CGKC	1		GKT		HKY	1		EGK		HGT	1
1w32A	329	330	331	332	328	D	N	L	Q	N		DNLQN		ASGIW	1		NLQN		CGQC	1		LQN		HLD	1		NLQ		HGV	1
1w3iA	14	15	16	17	13	K	D	N	R	T		KDNRT		ASGKF	1		DNRT		CGTS	1		NRT		HNH	1		DNR		HGW	1
1w4rF	128	129	130	131	127	F	Q	R	K	T		FQRKT		ASGKY	1		QRKT		CHRD	1		RKT		HQD	1		QRK		HKA	1
1w4xA	136	137	138	139	135	N	H	G	D	T		NHGDT		ASGLE	1		HGDT		DAFT	1		GDT		HQN	1		HGD		HLE	1
1w99A	401	402	403	404	400	I	D	G	T	K		IDGTK		ASGND	1		DGTK		DASC	1		GTK		HRG	1		DGT		HLR	1
1w9aB	27	28	29	30	26	H	D	G	R	K		HDGRK		ASGQS	1		DGRK		DASM	1		GRK		HRT	1		DGR		HNY	1
1wbiH	13	14	15	16	12	D	L	G	S	N		DLGSN		ASGRD	1		LGSN		DASN	1		GSN		HSG	1		LGS		HQV	1
1wbiH	25	26	27	28	24	D	N	G	E	N		DNGEN		ASGRT	1		NGEN		DATA	1		GEN		HTA	1		NGE		IEA	1
1wbiH	85	86	87	88	84	R	S	G	K	D		RSGKD		ASGSG	1		SGKD		DATS	1		GKD		HTK	1		SGK		IGD	1
1wbjB	290	291	292	293	289	A	D	G	Q	T		ADGQT		ASGTT	1		DGQT		DAVN	1		GQT		HTL	1		DGQ		IGE	1
1wc2A	124	125	126	127	123	K	Y	G	Y	N		KYGYN		ASGVN	1		YGYN		DCNQ	1		GYN		HTN	1		YGY		IGF	1
1wcfA	51	52	53	54	50	D	D	G	D	G		DDGDG		ASSKD	1		DGDG		DCRL	1		GDG		HTS	1		DGD		IGG	1
1wkyA	46	47	48	49	45	A	N	G	N	D		ANGND		ASYAD	1		NGND		DCTK	1		GND		IGD	1		NGN		IGI	1
1wljA	33	34	35	36	32	V	H	G	A	N		VHGAN		ATGAD	1		HGAN		DDDW	1		GAN		KAD	1		HGA		IGQ	1
1wmdA	100	101	102	103	99	S	G	G	G	D		SGGGD		ATGDT	1		GGGD		DDFD	1		GGD		KEF	1		GGG		IGR	1
1wmdA	212	213	214	215	211	K	D	G	R	T		KDGRT		ATGED	1		DGRT		DDGD	1		GRT		KGH	1		DGR		KAE	1
1wmdA	375	376	377	378	374	P	N	G	T	A		PNGTA		ATGGT	1		NGTA		DDKR	1		GTA		KGK	1		NGT		KAK	1
1wuiS	175	176	177	178	174	S	L	N	R	D		SLNRD		ATGHD	1		LNRD		DDNL	1		NRD		KGS	1		LNR		KAN	1
1wxcB	87	88	89	90	86	A	D	G	S	N		ADGSN		ATNAS	1		DGSN		DDRS	1		GSN		KHD	1		DGS		KAT	1
1wznB	194	195	196	197	193	P	N	G	E	R		PNGER		AVSVN	1		NGER		DDRT	1		GER		KIS	1		NGE		KDE	1
1wzoB	25	26	27	28	24	E	A	G	E	D		EAGED		AWGQQ	1		AGED		DDSR	1		GED		KKG	1		AGE		KDL	1
1x1nA	264	265	266	267	263	R	K	G	F	N		RKGFN		AYGND	1		KGFN		DDTA	1		GFN		KKL	1		KGF		KDQ	1
1x2tC	84	85	86	87	83	S	D	G	S	W		SDGSW		AYGRD	1		DGSW		DDTD	1		GSW		KKS	1		DGS		KDR	1
1x9dA	634	635	636	637	633	P	S	G	G	V		PSGGV		AYSKD	1		SGGV		DDTL	1		GGV		KKT	1		SGG		KFE	1
1x9dA	688	689	690	691	687	T	E	A	H	N		TEAHN		CAGFT	1		EAHN		DDTY	1		AHN		KQT	1		EAH		KFN	1
1xe7C	43	44	45	46	42	R	E	G	G	H		REGGH		CDGKG	1		EGGH		DDVD	1		GGH		KQY	1		EGG		KFQ	1
1xe7C	118	119	120	121	117	P	D	G	Q	Y		PDGQY		CDGNT	1		DGQY		DDVW	1		GQY		KRS	1		DGQ		KGA	1
1xeoA	113	114	115	116	112	R	D	G	K	D		RDGKD		CDGTN	1		DGKD		DDYT	1		GKD		KSF	1		DGK		KGS	1
1xgkA	171	172	173	174	170	P	D	G	T	M		PDGTM		CDKKG	1		DGTM		DEAK	1		GTM		KSS	1		DGT		KHE	1
1xocA	61	62	63	64	60	E	K	L	N	D		EKLND		CDKTS	1		KLND		DEEW	1		LND		KTD	1		KLN		KHL	1
1xocA	93	94	95	96	92	H	D	G	K	F		HDGKF		CDLEG	1		DGKF		DEHW	1		GKF		KTN	1		DGK		KHQ	1
1xphA	342	343	344	345	341	V	D	G	S	W		VDGSW		CDNSL	1		DGSW		DEQT	1		GSW		KVA	1		DGS		KKA	1
1xqaA	42	43	44	45	41	N	D	G	F	D		NDGFD		CEGRD	1		DGFD		DESF	1		GFD		KVD	1		DGF		KKE	1
1xtpA	22	23	24	25	21	T	N	G	K	D		TNGKD		CGNKN	1		NGKD		DETC	1		GKD		KYS	1		NGK		KLN	1
1xvoA	202	203	204	205	201	S	S	N	T	D		SSNTD		CKNTT	1		SNTD		DETT	1		NTD		LAT	1		SNT		KLQ	1
1xvwB	16	17	18	19	15	Q	N	Q	Q	D		QNQQD		CMGYT	1		NQQD		DEVT	1		QQD		LDD	1		NQQ		KMT	1
1xvwB	123	124	125	126	122	R	S	G	I	D		RSGID		CNGED	1		SGID		DFFE	1		GID		LET	1		SGI		KNE	1
1xwtA	130	131	132	133	129	Q	N	G	F	N		QNGFN		CSGSS	1		NGFN		DFGD	1		GFN		LGD	1		NGF		KNL	1
1xwtA	258	259	260	261	257	L	D	G	S	R		LDGSR		CYGLT	1		DGSR		DFSN	1		GSR		LGL	1		DGS		KNQ	1
1xy7B	145	146	147	148	144	P	F	G	V	D		PFGVD		DAGKN	1		FGVD		DGAK	1		GVD		LGR	1		FGV		KNT	1
1yarD	17	18	19	20	16	P	D	G	R	S		PDGRS		DAGND	1		DGRS		DGAL	1		GRS		LIE	1		DGR		KNV	1
1yarD	153	154	155	156	152	P	A	G	T	D		PAGTD		DAGRD	1		AGTD		DGAN	1		GTD		LKD	1		AGT		KQR	1
1yarN	115	116	117	118	114	A	A	G	G	D		AAGGD		DAKND	1		AGGD		DGAS	1		GGD		LKE	1		AGG		KRD	1
1yj7A	53	54	55	56	52	K	S	G	N	D		KSGND		DAKTN	1		SGND		DGCR	1		GND		LKG	1		SGN		KSQ	1
1ykdA	187	188	189	190	186	E	Q	G	R	S		EQGRS		DCGHD	1		QGRS		DGDG	1		GRS		LKT	1		QGR		KSY	1
1yleA	170	171	172	173	169	E	Q	G	E	D		EQGED		DDASC	1		QGED		DGDQ	1		GED		LLA	1		QGE		LEQ	1
1ymtA	327	328	329	330	326	V	T	G	Q	L		VTGQL		DDASN	1		TGQL		DGDY	1		GQL		LLD	1		TGQ		LGA	1
1yonA	44	45	46	47	43	T	D	G	S	E		TDGSE		DDATS	1		DGSE		DGEH	1		GSE		LMD	1		DGS		LGL	1
1yphD	36	37	38	39	35	K	T	G	F	D		KTGFD		DDDTN	1		TGFD		DGER	1		GFD		LMT	1		TGF		LGQ	1
1yqwB	171	172	173	174	170	E	N	G	R	D		ENGRD		DDEQT	1		NGRD		DGFQ	1		GRD		LQD	1		NGR		LGT	1
1yqwQ	508	509	510	511	507	A	Q	G	D	G		AQGDG		DDETN	1		QGDG		DGFS	1		GDG		LQN	1		QGD		LHE	1
1yqzA	223	224	225	226	222	K	S	G	K	F		KSGKF		DDGDA	1		SGKF		DGFY	1		GKF		LQS	1		SGK		LKQ	1
1yqzA	255	256	257	258	254	R	K	G	F	D		RKGFD		DDGDG	1		KGFD		DGGC	1		GFD		LRS	1		KGF		LNE	1
1yqzA	263	264	265	266	262	D	K	F	E	N		DKFEN		DDGDY	1		KFEN		DGGE	1		FEN		LRT	1		KFE		LNR	1
1yx1A	76	77	78	79	75	E	D	G	Q	R		EDGQR		DDGEL	1		DGQR		DGGK	1		GQR		LSA	1		DGQ		LNS	1
1yx1A	195	196	197	198	194	R	D	G	K	N		RDGKN		DDGFD	1		DGKN		DGGM	1		GKN		LTD	1		DGK		MDR	1
1z2uA	80	81	82	83	79	S	N	G	S	N		SNGSN		DDGGS	1		NGSN		DGGN	1		GSN		LTK	1		NGS		MGA	1
1zh5B	146	147	148	149	145	L	H	K	A	T		LHKAT		DDGKL	1		HKAT		DGGR	1		KAT		LVN	1		HKA		MGE	1
1zhxA	173	174	175	176	172	K	S	L	M	T		KSLMT		DDGLN	1		SLMT		DGGW	1		LMT		MAD	1		SLM		MGQ	1
1zhxA	224	225	226	227	223	S	T	G	L	S		STGLS		DDGLR	1		TGLS		DGHF	1		GLS		MHD	1		TGL		MGR	1
1zhxA	271	272	273	274	270	W	S	G	S	Q		WSGSQ		DDGQD	1		SGSQ		DGHN	1		GSQ		MHN	1		SGS		MGW	1
1zkiB	43	44	45	46	42	R	G	G	V	N		RGGVN		DDGQG	1		GGVN		DGIF	1		GVN		MKD	1		GGV		MGY	1
1zkoB	8	9	10	11	7	K	T	H	E	T		KTHET		DDGRA	1		THET		DGIL	1		HET		MSD	1		THE		NAG	1
1zr3B	192	193	194	195	191	F	L	G	Q	L		FLGQL		DDGRC	1		LGQL		DGKA	1		GQL		MTD	1		LGQ		NAH	1
1zswA	122	123	124	125	121	A	E	G	L	D		AEGLD		DDGRD	1		EGLD		DGKR	1		GLD		MTR	1		EGL		NAK	1
1zswA	264	265	266	267	263	S	N	G	I	E		SNGIE		DDGRL	1		NGIE		DGKW	1		GIE		NAG	1		NGI		NAQ	1
1zuyA	34	35	36	37	33	P	S	G	W	E		PSGWE		DDGRR	1		SGWE		DGLA	1		GWE		NAS	1		SGW		NAS	1
1zv9A	53	54	55	56	52	S	S	G	V	T		SSGVT		DDGRV	1		SGVT		DGLN	1		GVT		NCD	1		SGV		NCN	1
1zv9A	148	149	150	151	147	W	N	G	D	D		WNGDD		DDGSA	1		NGDD		DGMD	1		GDD		NDL	1		NGD		NDE	1
1zy7A	430	431	432	433	429	E	R	G	G	S		ERGGS		DDGSF	1		RGGS		DGNE	1		GGS		NDY	1		RGG		NDL	1
1zy7A	620	621	622	623	619	E	L	G	R	D		ELGRD		DDGSN	1		LGRD		DGNQ	1		GRD		NEC	1		LGR		NDQ	1
2a0mA	156	157	158	159	155	Q	D	G	R	L		QDGRL		DDGSR	1		DGRL		DGNW	1		GRL		NES	1		DGR		NDV	1
2a13A	86	87	88	89	85	P	D	G	S	R		PDGSR		DDGTC	1		DGSR		DGQC	1		GSR		NGT	1		DGS		NER	1
2a13A	97	98	99	100	96	S	T	G	L	Q		STGLQ		DDGTM	1		TGLQ		DGQH	1		GLQ		NHM	1		TGL		NFK	1
2a15A	117	118	119	120	116	K	A	G	L	N		KAGLN		DDGTN	1		AGLN		DGQM	1		GLN		NHN	1		AGL		NFN	1
2a47A	102	103	104	105	101	E	D	G	G	Y		EDGGY		DDGTY	1		DGGY		DGQQ	1		GGY		NHT	1		DGG		NFS	1
2a47A	170	171	172	173	169	Q	G	G	G	L		QGGGL		DDGVS	1		GGGL		DGQS	1		GGL		NKA	1		GGG		NHE	1
2a84A	190	191	192	193	189	A	D	G	L	E		ADGLE		DDGYD	1		DGLE		DGRC	1		GLE		NKG	1		DGL		NHK	1
2a84A	255	256	257	258	254	I	G	L	G	D		IGLGD		DDGYT	1		GLGD		DGRK	1		LGD		NKR	1		GLG		NHT	1
2a9sA	129	130	131	132	128	R	N	G	N	A		RNGNA		DDLKG	1		NGNA		DGRN	1		GNA		NLS	1		NGN		NKE	1
2ab0A	48	49	50	51	47	S	R	G	V	C		SRGVC		DDMTR	1		RGVC		DGRQ	1		GVC		NLT	1		RGV		NKK	1
2absA	291	292	293	294	290	A	D	G	T	T		ADGTT		DDNQK	1		DGTT		DGRV	1		GTT		NMG	1		DGT		NKN	1
2aeeB	28	29	30	31	27	A	S	G	I	W		ASGIW		DDNSN	1		SGIW		DGSH	1		GIW		NNL	1		SGI		NKR	1
2agkA	110	111	112	113	109	K	E	G	H	T		KEGHT		DDNTD	1		EGHT		DGSI	1		GHT		NNS	1		EGH		NKT	1
2ahfA	187	188	189	190	186	G	D	D	S	R		GDDSR		DDSRK	1		DDSR		DGST	1		DSR		NNT	1		DDS		NLD	1
2ahnA	61	62	63	64	60	A	S	G	K	D		ASGKD		DDSSR	1		SGKD		DGTI	1		GKD		NQK	1		SGK		NLE	1
2ahnA	149	150	151	152	148	S	D	G	S	G		SDGSG		DDVRD	1		DGSG		DGTV	1		GSG		NRN	1		DGS		NLL	1
2anvA	26	27	28	29	25	S	R	G	I	D		SRGID		DDWTN	1		RGID		DGVF	1		GID		NRS	1		RGI		NLQ	1
2ap1A	19	20	21	22	18	S	T	R	R	D		STRRD		DEAND	1		TRRD		DGVH	1		RRD		NSC	1		TRR		NLR	1
2ap1A	71	72	73	74	70	E	D	G	T	T		EDGTT		DEGET	1		DGTT		DGVK	1		GTT		NSD	1		DGT		NLT	1
2ap1A	178	179	180	181	177	G	C	G	Q	C		GCGQC		DEGKD	1		CGQC		DGVQ	1		GQC		NSK	1		CGQ		NLV	1
2apjC	69	70	71	72	68	A	D	L	R	S		ADLRS		DEGND	1		DLRS		DGVS	1		LRS		NSL	1		DLR		NNH	1
2apoA	290	291	292	293	289	L	K	G	E	T		LKGET		DEGRN	1		KGET		DGWD	1		GET		NSR	1		KGE		NNS	1
2aqmA	101	102	103	104	100	A	D	G	K	N		ADGKN		DFGLF	1		DGKN		DGWN	1		GKN		NSS	1		DGK		NNT	1
2aqpA	133	134	135	136	132	H	D	G	T	L		HDGTL		DFGND	1		DGTL		DGYG	1		GTL		NTC	1		DGT		NQE	1
2asfA	31	32	33	34	30	A	D	N	S	R		ADNSR		DFGWS	1		DNSR		DGYQ	1		NSR		NTN	1		DNS		NQK	1
2at8X	91	92	93	94	90	K	N	G	N	D		KNGND		DFGYA	1		NGND		DGYR	1		GND		NTR	1		NGN		NQN	1
2au7A	64	65	66	67	63	L	D	G	D	S		LDGDS		DFGYN	1		DGDS		DGYT	1		GDS		NVG	1		DGD		NQV	1
2axqA	368	369	370	371	367	A	D	G	T	W		ADGTW		DFNET	1		DGTW		DHAS	1		GTW		NYS	1		DGT		NRA	1
2b1kA	151	152	153	154	150	G	N	G	I	D		GNGID		DHGFD	1		NGID		DHED	1		GID		QEN	1		NGI		NRN	1
2b61A	239	240	241	242	238	F	W	G	D	S		FWGDS		DHQVD	1		WGDS		DHKD	1		GDS		QES	1		WGD		NRT	1
2b7kA	124	125	126	127	123	M	Y	G	N	D		MYGND		DKAKD	1		YGND		DHRT	1		GND		QHD	1		YGN		NSC	1
2b7kA	248	249	250	251	247	P	E	G	Q	D		PEGQD		DKDEN	1		EGQD		DHSG	1		GQD		QKD	1		EGQ		NSG	1
2b9wA	93	94	95	96	92	E	D	G	E	H		EDGEH		DKFEN	1		DGEH		DHTA	1		GEH		QND	1		DGE		NSN	1
2bbaA	50	51	52	53	49	E	E	Q	H	D		EEQHD		DKGAD	1		EQHD		DHTK	1		QHD		QNN	1		EQH		NSQ	1
2bcrA	540	541	542	543	539	T	H	G	C	N		THGCN		DKGFD	1		HGCN		DHTL	1		GCN		QNT	1		HGC		NVK	1
2bf6A	274	275	276	277	273	K	E	G	T	T		KEGTT		DKGFT	1		EGTT		DHTS	1		GTT		QQG	1		EGT		NWA	1
2bf6A	376	377	378	379	375	S	S	G	K	D		SSGKD		DKGID	1		SGKD		DKIS	1		GKD		QQK	1		SGK		NYH	1
2bf6A	391	392	393	394	390	K	D	S	N	D		KDSND		DKGKD	1		DSND		DKKD	1		SND		QQT	1		DSN		QDI	1
2bf6A	402	403	404	405	401	A	L	G	D	N		ALGDN		DKGKS	1		LGDN		DKKG	1		GDN		QRD	1		LGD		QDK	1
2bf6A	489	490	491	492	488	E	K	G	K	N		EKGKN		DKGLS	1		KGKN		DKND	1		GKN		QRT	1		KGK		QDR	1
2bf6A	520	521	522	523	519	E	N	G	K	L		ENGKL		DKGND	1		NGKL		DKSF	1		GKL		QSG	1		NGK		QGC	1
2bf6A	546	547	548	549	545	P	N	G	Q	M		PNGQM		DKGQD	1		NGQM		DKSS	1		GQM		QSQ	1		NGQ		QGD	1
2bf6A	632	633	634	635	631	E	N	G	E	Y		ENGEY		DKGRD	1		NGEY		DKTR	1		GEY		QTD	1		NGE		QGF	1
2bf6A	662	663	664	665	661	S	N	G	N	L		SNGNL		DKQRD	1		NGNL		DLEG	1		GNL		QTS	1		NGN		QGS	1
2bffA	39	40	41	42	38	R	Q	G	Q	D		RQGQD		DLGKD	1		QGQD		DLEN	1		GQD		QTT	1		QGQ		QGT	1
2bgsA	19	20	21	22	18	K	S	G	H	L		KSGHL		DLGRD	1		SGHL		DLET	1		GHL		QVD	1		SGH		QKH	1
2bh4X	24	25	26	27	23	P	D	G	T	A		PDGTA		DLGSS	1		DGTA		DLGR	1		GTA		QVL	1		DGT		QMQ	1
2bikB	81	82	83	84	80	P	N	G	T	L		PNGTL		DNDGN	1		NGTL		DLKG	1		GTL		RAN	1		NGT		QNL	1
2bjdB	50	51	52	53	49	P	D	G	S	L		PDGSL		DNGAL	1		DGSL		DLKT	1		GSL		RDD	1		DGS		QQE	1
2bjfA	10	11	12	13	9	K	D	G	L	T		KDGLT		DNGAR	1		DGLT		DLRS	1		GLT		RGA	1		DGL		QQN	1
2bjfA	73	74	75	76	72	E	K	G	L	N		EKGLN		DNGAS	1		KGLN		DLSA	1		GLN		RGD	1		KGL		QQQ	1
2bjfA	149	150	151	152	148	I	T	G	K	D		ITGKD		DNGDD	1		TGKD		DMAD	1		GKD		RGI	1		TGK		QQS	1
2bjfA	269	270	271	272	268	V	E	E	K	T		VEEKT		DNGDF	1		EEKT		DMHN	1		EKT		RGN	1		EEK		QRK	1
2bk9A	148	149	150	151	147	D	D	G	N	D		DDGND		DNGDL	1		DGND		DMKS	1		GND		RKA	1		DGN		QRV	1
2bkfA	51	52	53	54	50	E	E	N	E	D		EENED		DNGDY	1		ENED		DMTR	1		NED		RKD	1		ENE		QSI	1
2bkxA	135	136	137	138	134	R	N	G	H	G		RNGHG		DNGEN	1		NGHG		DNAG	1		GHG		RKT	1		NGH		QSM	1
2bkyB	80	81	82	83	79	Q	D	G	R	S		QDGRS		DNGFL	1		DGRS		DNEN	1		GRS		RLD	1		DGR		QYG	1
2bl0B	125	126	127	128	124	G	D	G	A	S		GDGAS		DNGGD	1		DGAS		DNID	1		GAS		RLG	1		DGA		QYR	1
2blfA	344	345	346	347	343	A	R	G	E	N		ARGEN		DNGLL	1		RGEN		DNIN	1		GEN		RND	1		RGE		RAG	1
2bm3A	152	153	154	155	151	W	D	G	E	D		WDGED		DNGNT	1		DGED		DNKA	1		GED		RNQ	1		DGE		RDK	1
2bmoA	68	69	70	71	67	N	D	G	S	Q		NDGSQ		DNGQD	1		DGSQ		DNKG	1		GSQ		RRS	1		DGS		RDN	1
2bmoA	108	109	110	111	107	S	N	G	E	G		SNGEG		DNGQG	1		NGEG		DNKR	1		GEG		RSA	1		NGE		RDV	1
2bo9D	46	47	48	49	45	P	G	R	G	I		PGRGI		DNGVL	1		GRGI		DNLD	1		RGI		RTG	1		GRG		RGA	1
2bo9D	125	126	127	128	124	N	F	G	N	D		NFGND		DNGYD	1		FGND		DNLS	1		GND		RTH	1		FGN		RGQ	1
2boyC	112	113	114	115	111	Q	E	G	A	D		QEGAD		DNLQN	1		EGAD		DNMG	1		GAD		RTL	1		EGA		RGS	1
2boyC	129	130	131	132	128	A	A	G	E	D		AAGED		DNNKD	1		AGED		DNND	1		GED		RTR	1		AGE		RGW	1
2boyC	153	154	155	156	152	E	N	G	R	D		ENGRD		DNSCD	1		NGRD		DNQD	1		GRD		RTY	1		NGR		RGY	1
2bpdB	194	195	196	197	193	E	D	G	S	W		EDGSW		DNSGG	1		DGSW		DNQK	1		GSW		RVD	1		DGS		RHA	1
2bpqA	247	248	249	250	246	D	D	G	L	G		DDGLG		DNSTL	1		DGLG		DNQN	1		GLG		SAG	1		DGL		RHQ	1
2bw4A	165	166	167	168	164	E	K	G	Q	D		EKGQD		DNWAL	1		KGQD		DNRD	1		GQD		SAQ	1		KGQ		RKK	1
2bw4A	189	190	191	192	188	E	A	G	N	D		EAGND		DQGAD	1		AGND		DNRS	1		GND		SCD	1		AGN		RLL	1
2bwqA	758	759	760	761	757	E	D	G	R	R		EDGRR		DQGAN	1		DGRR		DNSC	1		GRR		SIN	1		DGR		RNG	1
2bzvA	292	293	294	295	291	N	Q	G	N	D		NQGND		DQGET	1		QGND		DNSK	1		GND		SIT	1		QGN		RNK	1
2c0dB	36	37	38	39	35	K	N	N	E	N		KNNEN		DQGGN	1		NNEN		DNSL	1		NEN		SMN	1		NNE		RNL	1
2c0dB	149	150	151	152	148	K	N	G	C	D		KNGCD		DQGLD	1		NGCD		DNSR	1		GCD		SNM	1		NGC		RQT	1
2c15A	144	145	146	147	143	D	D	G	Y	D		DDGYD		DQGNN	1		DGYD		DNTC	1		GYD		SQN	1		DGY		RRR	1
2c1sA	13	14	15	16	12	E	L	G	S	N		ELGSN		DQGRD	1		LGSN		DNTD	1		GSN		SQQ	1		LGS		RSE	1
2c1sA	25	26	27	28	24	V	A	G	T	D		VAGTD		DQGVS	1		AGTD		DNTN	1		GTD		SRD	1		AGT		RWE	1
2c1sA	88	89	90	91	87	R	R	G	K	D		RRGKD		DQKHD	1		RGKD		DNTR	1		GKD		SRK	1		RGK		SDE	1
2c43A	98	99	100	101	97	A	K	G	K	T		AKGKT		DQMQN	1		KGKT		DNVG	1		GKT		SSG	1		KGK		SDN	1
2c6uA	173	174	175	176	172	E	D	G	S	W		EDGSW		DQQEN	1		DGSW		DNVT	1		GSW		SSH	1		DGS		SDR	1
2c9jF	96	97	98	99	95	E	D	G	G	F		EDGGF		DQSMN	1		DGGF		DNYD	1		GGF		SSR	1		DGG		SDS	1
2c9jF	164	165	166	167	163	K	D	G	S	L		KDGSL		DRGED	1		DGSL		DNYS	1		GSL		STC	1		DGS		SER	1
2cb5A	238	239	240	241	237	K	D	K	N	D		KDKND		DRGES	1		DKND		DQQG	1		KND		STD	1		DKN		SGM	1
2cdcA	175	176	177	178	174	D	D	G	T	C		DDGTC		DRGND	1		DGTC		DQRT	1		GTC		STF	1		DGT		SKN	1
2cduB	229	230	231	232	228	L	D	G	K	T		LDGKT		DRGRD	1		DGKT		DQSQ	1		GKT		STL	1		DGK		SKT	1
2cduB	260	261	262	263	259	D	N	G	A	L		DNGAL		DSDRD	1		NGAL		DQTS	1		GAL		SVN	1		NGA		SLI	1
2cduB	268	269	270	271	267	E	Y	M	H	D		EYMHD		DSERD	1		YMHD		DRKA	1		MHD		SVT	1		YMH		SLM	1
2cftA	185	186	187	188	184	S	D	G	S	L		SDGSL		DSGED	1		DGSL		DRKD	1		GSL		SYD	1		DGS		SLT	1
2cfuA	68	69	70	71	67	P	D	G	S	N		PDGSN		DSGHD	1		DGSN		DRLD	1		GSN		TGR	1		DGS		SMK	1
2cfuA	231	232	233	234	230	P	Q	G	Q	G		PQGQG		DSGLA	1		QGQG		DRNQ	1		GQG		VGD	1		QGQ		SND	1
2cg1A	331	332	333	334	330	A	F	G	N	D		AFGND		DSGLD	1		FGND		DRSA	1		GND		VKD	1		FGN		SNK	1
2cg1A	392	393	394	395	391	L	D	G	T	Y		LDGTY		DSGLS	1		DGTY		DRTG	1		GTY		VRD	1		DGT		SNS	1
2cg1A	505	506	507	508	504	R	L	N	E	N		RLNEN		DSGQQ	1		LNEN		DRTH	1		NEN		WAL	1		LNE		SQQ	1
2cghA	242	243	244	245	241	D	Q	G	R	D		DQGRD		DSGSD	1		QGRD		DRTR	1		GRD		WED	1		QGR		SSA	1
2ci0A	235	236	237	238	234	E	T	G	T	A		ETGTA		DSGSL	1		TGTA		DRTY	1		GTA		WHD	1		TGT		SSK	1
2ciaA	368	369	370	371	367	E	H	G	E	S		EHGES		DSGVL	1		HGES		DSAG	1		GES		WKT	1		HGE		SSN	1
2cj3A	10	11	12	13	9	D	K	G	L	S		DKGLS		DSNHT	1		KGLS		DSGG	1		GLS		WLS	1		KGL		SST	1
2ck3B	56	57	58	59	55	S	S	G	L	F		SSGLF		DTGDA	1		SGLF		DSIN	1		GLF		WTN	1		SGL		SYA	1
2ck3B	110	111	112	113	109	A	L	G	N	D		ALGND		DTGVD	1		LGND		DSND	1		GND		YAD	1		LGN		SYE	1
2ck3E	97	98	99	100	96	V	I	G	E	N		VIGEN		DTNTD	1		IGEN		DSNM	1		GEN		YET	1		IGE		SYN	1
2cksA	145	146	147	148	144	E	H	G	N	D		EHGND		DVNCD	1		HGND		DSRD	1		GND		YGN	1		HGN		TDK	1
2cksA	361	362	363	364	360	Y	T	G	D	T		YTGDT		DWDWS	1		TGDT		DSRK	1		GDT		YHD	1		TGD		TGC	1
2cs7A	6	7	8	9	5	D	D	G	Y	T		DDGYT		DWGWS	1		DGYT		DSSG	1		GYT		YKG	1		DGY		TGF	1
2cwsA	124	125	126	127	123	T	D	G	A	D		TDGAD		DYGAN	1		DGAD		DSSH	1		GAD		YRD	1		DGA		TGN	1
2cwsA	195	196	197	198	194	D	D	G	T	M		DDGTM		DYGEN	1		DGTM		DSSR	1		GTM		YSR	1		DGT		THR	1
2cygA	330	331	332	333	329	P	N	K	Q	Y		PNKQY		DYNHM	1		NKQY		DSTF	1		KQY		YSS	1		NKQ		TKG	1
2czqB	129	130	131	132	128	S	N	G	G	D		SNGGD		DYRRD	1		NGGD		DSVT	1		GGD		YTY	1		NGG		TLE	1
2d1gA	276	277	278	279	275	K	F	G	V	N		KFGVN		EAGAT	1		FGVN		DTGR	1		GVN		YWA	1		FGV		TLK	1
2d5mA	24	25	26	27	23	R	D	S	R	D		RDSRD		EAGED	1		DSRD		DVRD	1		SRD					DSR		TLM	1
2d5mA	150	151	152	153	149	D	D	G	L	R		DDGLR		EAGEN	1		DGLR		DWHD	1		GLR					DGL		TMS	1
2dfaA	172	173	174	175	171	R	S	G	Q	L		RSGQL		EAGET	1		SGQL		DWLS	1		GQL					SGQ		TNA	1
2dfaA	208	209	210	211	207	L	D	G	G	A		LDGGA		EAGEY	1		DGGA		DWTN	1		GGA					DGG		TNQ	1
2dhoA	26	27	28	29	25	E	N	D	N	D		ENDND		EAGHD	1		NDND		DYKG	1		DND					NDN		TNT	1
2dhoA	61	62	63	64	60	T	E	N	K	N		TENKN		EAGKD	1		ENKN		DYND	1		NKN					ENK		TRR	1
2e01A	242	243	244	245	241	K	D	K	K	D		KDKKD		EAGKN	1		DKKD		DYSR	1		KKD					DKK		VGE	1
2e3aA	13	14	15	16	12	P	G	G	Q	C		PGGQC		EAGLD	1		GGQC		DYTY	1		GQC					GGQ		VGG	1
2e7uA	49	50	51	52	48	A	D	G	N	D		ADGND		EAGND	1		DGND		DYWA	1		GND					DGN		VGK	1
2e9yB	157	158	159	160	156	P	R	G	G	D		PRGGD		EAGRD	1		RGGD		EAHN	1		GGD					RGG		VGR	1
2ecsA	46	47	48	49	45	A	D	G	S	N		ADGSN		EAGTT	1		DGSN		EAKT	1		GSN					DGS		VGV	1
2eh6A	25	26	27	28	24	E	E	G	K	D		EEGKD		EAKQN	1		EGKD		EAND	1		GKD					EGK		VHN	1
2ehzA	114	115	116	117	113	P	G	G	N	D		PGGND		ECDKM	1		GGND		EDRT	1		GND					GGN		VNC	1
2ehzA	183	184	185	186	182	P	N	G	M	L		PNGML		ECGGH	1		NGML		EEKT	1		GML					NGM		VSV	1
2ehzA	260	261	262	263	259	P	S	G	W	T		PSGWT		ECGHT	1		SGWT		EEQN	1		GWT					SGW		WDW	1
2eo5A	39	40	41	42	38	V	D	G	N	D		VDGND		EDCNQ	1		DGND		EGDD	1		GND					DGN		WGD	1
2eo5A	260	261	262	263	259	R	T	G	K	G		RTGKG		EDDTY	1		TGKG		EGDR	1		GKG					TGK		WGF	1
2epjA	53	54	55	56	52	V	D	G	A	T		VDGAT		EDESF	1		DGAT		EGED	1		GAT					DGA		WGG	1
2erwA	18	19	20	21	17	S	D	G	K	G		SDGKG		EDFFE	1		DGKG		EGES	1		GKG					DGK		WGH	1
2essA	21	22	23	24	20	F	N	G	R	D		FNGRD		EDFGD	1		NGRD		EGFF	1		GRD					NGR		WGK	1
2essA	101	102	103	104	100	K	D	G	K	D		KDGKD		EDGAD	1		DGKD		EGFS	1		GKD					DGK		WGL	1
2essA	171	172	173	174	170	I	N	G	H	D		INGHD		EDGAG	1		NGHD		EGFT	1		GHD					NGH		WGR	1
2etvA	27	28	29	30	26	L	L	G	R	D		LLGRD		EDGDD	1		LGRD		EGGC	1		GRD					LGR		WGV	1
2eu7X	90	91	92	93	89	K	K	K	A	D		KKKAD		EDGDS	1		KKAD		EGGH	1		KAD					KKA		WKA	1
2eu9A	140	141	142	143	139	K	E	G	H	D		KEGHD		EDGEA	1		EGHD		EGGN	1		GHD					EGH		WLA	1
2evfA	40	41	42	43	39	E	D	G	T	N		EDGTN		EDGEG	1		DGTN		EGGT	1		GTN					DGT		YDN	1
2evfA	266	267	268	269	265	P	S	Q	Q	K		PSQQK		EDGEH	1		SQQK		EGHA	1		QQK					SQQ		YDS	1
2ex2A	434	435	436	437	433	A	S	G	Q	T		ASGQT		EDGEK	1		SGQT		EGHT	1		GQT					SGQ		YGD	1
2exrA	199	200	201	202	198	G	N	G	D	T		GNGDT		EDGEN	1		NGDT		EGKS	1		GDT					NGD		YGF	1
2f2eB	131	132	133	134	130	G	D	G	S	A		GDGSA		EDGFD	1		DGSA		EGLM	1		GSA					DGS		YGM	1
2f64B	121	122	123	124	120	K	D	N	L	D		KDNLD		EDGID	1		DNLD		EGLN	1		NLD					DNL		YGS	1
2f6rA	122	123	124	125	121	K	D	G	T	H		KDGTH		EDGKA	1		DGTH		EGLS	1		GTH					DGT		YMH	1
2f8aA	169	170	171	172	168	P	D	G	V	G		PDGVG		EDGKL	1		DGVG		EGNT	1		GVG					DGV		YNH	1
2f9sB	50	51	52	53	49	T	N	G	K	D		TNGKD		EDGLE	1		NGKD		EGRL	1		GKD					NGK		YNR	1
2f9sB	148	149	150	151	147	P	E	G	K	N		PEGKN		EDGLS	1		EGKN		EGRS	1		GKN					EGK		YQN	1
2fafA	292	293	294	295	291	P	S	G	E	S		PSGES		EDGMD	1		SGES		EGTG	1		GES					SGE		YRR	1
2fafA	338	339	340	341	337	D	E	G	R	D		DEGRD		EDGQN	1		EGRD		EGTS	1		GRD					EGR		YSK	1
2fafA	383	384	385	386	382	S	D	G	G	R		SDGGR		EDGQQ	1		DGGR		EGVS	1		GGR					DGG		YST	1
2fafA	405	406	407	408	404	W	L	G	K	S		WLGKS		EDGRG	1		LGKS		EGVT	1		GKS					LGK
2fbdA	45	46	47	48	44	S	N	G	S	N		SNGSN		EDGRH	1		NGSN		EGWD	1		GSN					NGS
2fclA	101	102	103	104	100	E	D	G	T	L		EDGTL		EDGRS	1		DGTL		EGYT	1		GTL					DGT
2fctA	302	303	304	305	301	T	R	G	K	T		TRGKT		EDGRY	1		RGKT		EHET	1		GKT					RGK
2fcwB	96	97	98	99	95	H	D	G	K	C		HDGKC		EDGSI	1		DGKC		EIGD	1		GKC					DGK
2fcwB	135	136	137	138	134	N	S	S	T	C		NSSTC		EDGSK	1		SSTC		EKGK	1		STC					SST
2fg1A	89	90	91	92	88	S	K	G	L	D		SKGLD		EDGSR	1		KGLD		EKGS	1		GLD					KGL
2fgbA	11	12	13	14	10	N	D	G	H	L		NDGHL		EDGTA	1		DGHL		EKYS	1		GHL					DGH
2fkkA	508	509	510	511	507	S	G	G	N	D		SGGND		EDGTK	1		GGND		ELGL	1		GND					GGN
2fo3A	86	87	88	89	85	S	N	G	D	Y		SNGDY		EDGTS	1		NGDY		ELKD	1		GDY					NGD
2fomB	142	143	144	145	141	K	K	G	K	D		KKGKD		EDGTT	1		KGKD		ELND	1		GKD					KGK
2fomB	157	158	159	160	156	R	S	G	A	T		RSGAT		EDGVH	1		SGAT		ELQS	1		GAT					SGA
2fpeA	33	34	35	36	32	E	D	Y	W	A		EDYWA		EDGVT	1		DYWA		ELRD	1		YWA					DYW
2fpqA	336	337	338	339	335	N	T	G	N	D		NTGND		EDLEN	1		TGND		ELRT	1		GND					TGN
2fr2A	86	87	88	89	85	P	S	G	I	H		PSGIH		EDLRD	1		SGIH		EMQN	1		GIH					SGI
2fr5C	45	46	47	48	44	G	D	G	R	T		GDGRT		EDMHN	1		DGRT		ENED	1		GRT					DGR
2fr5C	120	121	122	123	119	P	D	G	T	K		PDGTK		EDNID	1		DGTK		ENES	1		GTK					DGT
2fsqA	31	32	33	34	30	A	E	G	E	S		AEGES		EDNND	1		EGES		ENET	1		GES					EGE
2fsxA	56	57	58	59	55	S	D	G	T	T		SDGTT		EDNSC	1		DGTT		ENHN	1		GTT					DGT
2fsxA	121	122	123	124	120	A	E	G	H	D		AEGHD		EDNSQ	1		EGHD		ENKN	1		GHD					EGH
2fvvA	14	15	16	17	13	G	D	G	Y	D		GDGYD		EDNYD	1		DGYD		ENND	1		GYD					DGY
2fwhA	518	519	520	521	517	G	Q	G	Q	D		GQGQD		EDQRT	1		QGQD		ENRD	1		GQD					QGQ
2fwvA	115	116	117	118	114	A	T	G	D	T		ATGDT		EDRTG	1		TGDT		ENTS	1		GDT					TGD
2fwvA	152	153	154	155	151	S	A	G	Y	H		SAGYH		EDSSH	1		AGYH		EQHD	1		GYH					AGY
2fwvA	209	210	211	212	208	A	D	G	G	D		ADGGD		EDYWA	1		DGGD		ERGN	1		GGD					DGG
2fzvB	185	186	187	188	184	A	A	G	R	D		AAGRD		EEGDD	1		AGRD		ERLG	1		GRD					AGR
2fzwB	123	124	125	126	122	P	D	G	T	M		PDGTM		EEGEN	1		DGTM		ESEN	1		GTM					DGT
2g3aA	44	45	46	47	43	D	D	N	S	N		DDNSN		EEGGT	1		DNSN		EWKT	1		NSN					DNS
2g3aA	125	126	127	128	124	S	S	G	Q	L		SSGQL		EEGND	1		SGQL		FGAD	1		GQL					SGQ
2g45D	224	225	226	227	223	F	D	G	S	Y		FDGSY		EEGQN	1		DGSY		FGAN	1		GSY					DGS
2g6yC	92	93	94	95	91	E	D	G	G	Y		EDGGY		EEGRD	1		DGGY		FGAT	1		GGY					DGG
2g6yC	161	162	163	164	160	R	D	G	G	L		RDGGL		EELND	1		DGGL		FGEG	1		GGL					DGG
2g8oB	86	87	88	89	85	E	N	G	D	D		ENGDD		EENED	1		NGDD		FGEN	1		GDD					NGD
2g8sB	34	35	36	37	33	R	G	G	E	L		RGGEL		EEQHD	1		GGEL		FGGD	1		GEL					GGE
2g8sB	168	169	170	171	167	D	Q	G	E	T		DQGET		EFGAD	1		QGET		FGGN	1		GET					QGE
2g8sB	241	242	243	244	240	Y	S	G	F	N		YSGFN		EFGAN	1		SGFN		FGKD	1		GFN					SGF
2g8sB	329	330	331	332	328	P	D	G	Y	G		PDGYG		EFGEG	1		DGYG		FGKN	1		GYG					DGY
2gaiB	560	561	562	563	559	S	C	G	K	C		SCGKC		EFGGN	1		CGKC		FGLD	1		GKC					CGK
2gbwE	69	70	71	72	68	S	D	G	T	Q		SDGTQ		EFGVD	1		DGTQ		FGLF	1		GTQ					DGT
2gbwE	109	110	111	112	108	Q	D	G	S	G		QDGSG		EGGEF	1		DGSG		FGLQ	1		GSG					DGS
2gbwE	245	246	247	248	244	R	H	G	H	T		RHGHT		EGGTF	1		HGHT		FGNA	1		GHT					HGH
2gdqB	42	43	44	45	41	E	S	G	I	T		ESGIT		EGRGA	1		SGIT		FGQD	1		GIT					SGI
2gg6A	220	221	222	223	219	A	D	G	V	D		ADGVD		EHDVN	1		DGVD		FGRT	1		GVD					DGV
2ghsA	131	132	133	134	130	P	S	G	A	H		PSGAH		EHGED	1		SGAH		FGVN	1		GAH					SGA
2ghsA	227	228	229	230	226	A	E	G	H	D		AEGHD		EHGES	1		EGHD		FGWS	1		GHD					EGH
2ghsA	246	247	248	249	245	T	D	G	N	D		TDGND		EHGFD	1		DGND		FGYA	1		GND					DGN
2gj3A	43	44	45	46	42	L	K	A	N	D		LKAND		EHGLN	1		KAND		FGYN	1		AND					KAN
2gj3A	105	106	107	108	104	K	D	K	T	R		KDKTR		EHGND	1		DKTR		FNET	1		KTR					DKT
2gj3A	122	123	124	125	121	E	A	G	E	N		EAGEN		EHGNN	1		AGEN		FQTD	1		GEN					AGE
2gkeA	65	66	67	68	64	A	D	G	S	N		ADGSN		EHLRD	1		DGSN		FYSS	1		GSN					DGS
2gkeA	110	111	112	113	109	D	D	N	Q	K		DDNQK		EIGQS	1		DNQK		GDDN	1		NQK					DNQ
2gkrI	26	27	28	29	25	S	D	N	K	G		SDNKG		EKFQN	1		DNKG		GEIE	1		NKG					DNK
2gl5A	33	34	35	36	32	D	S	G	L	T		DSGLT		EKGDG	1		SGLT		GGAD	1		GLT					SGL
2gl5A	176	177	178	179	175	R	N	G	D	D		RNGDD		EKGGL	1		NGDD		GGDG	1		GDD					NGD
2gm6A	118	119	120	121	117	G	S	G	R	D		GSGRD		EKGID	1		SGRD		GGDL	1		GRD					SGR
2gm6A	178	179	180	181	177	E	A	G	E	T		EAGET		EKGKN	1		AGET		GGDT	1		GET					AGE
2gn4B	301	302	303	304	300	K	L	H	E	T		KLHET		EKGLN	1		LHET		GGEF	1		HET					LHE
2gpiA	80	81	82	83	79	V	Q	G	H	D		VQGHD		EKGQD	1		QGHD		GGGA	1		GHD					QGH
2gqwA	95	96	97	98	94	S	D	G	R	L		SDGRL		EKGQN	1		DGRL		GGGG	1		GRL					DGR
2gqwA	221	222	223	224	220	D	D	G	T	L		DDGTL		EKGST	1		DGTL		GGGR	1		GTL					DGT
2gqwA	259	260	261	262	258	A	Y	G	R	D		AYGRD		EKGYN	1		YGRD		GGIT	1		GRD					YGR
2gsdA	31	32	33	34	30	P	D	G	Q	Y		PDGQY		EKHET	1		DGQY		GGKD	1		GQY					DGQ
2gteA	60	61	62	63	59	K	K	G	E	N		KKGEN		EKHLD	1		KGEN		GGKN	1		GEN					KGE
2gu2B	234	235	236	237	233	E	S	G	D	N		ESGDN		EKKQN	1		SGDN		GGLT	1		GDN					SGD
2gu2B	264	265	266	267	263	L	D	G	K	S		LDGKS		EKLND	1		DGKS		GGMS	1		GKS					DGK
2gu3A	74	75	76	77	73	K	K	G	T	D		KKGTD		EKMTD	1		KGTD		GGQC	1		GTD					KGT
2gu3A	139	140	141	142	138	K	E	G	Q	D		KEGQD		EKNVT	1		EGQD		GGRE	1		GQD					EGQ
2guyA	447	448	449	450	446	S	D	G	N	G		SDGNG		EKRDD	1		DGNG		GGRN	1		GNG					DGN
2gvkA	152	153	154	155	151	I	I	G	F	A		IIGFA		EKSQN	1		IGFA		GGRR	1		GFA					IGF
2gx5D	44	45	46	47	43	R	R	G	K	S		RRGKS		ELGRD	1		RGKS		GGSK	1		GKS					RGK
2gzvA	29	30	31	32	28	A	Q	N	L	D		AQNLD		ELGSN	1		QNLD		GGTD	1		NLD					QNL
2h1tB	55	56	57	58	54	A	D	W	H	D		ADWHD		ELNSN	1		DWHD		GGTF	1		WHD					DWH
2h1tB	88	89	90	91	87	G	D	G	E	D		GDGED		ENDKD	1		DGED		GGTN	1		GED					DGE
2h1tB	173	174	175	176	172	E	Q	G	L	D		EQGLD		ENDVD	1		QGLD		GGVG	1		GLD					QGL
2h2rB	235	236	237	238	234	V	D	G	S	W		VDGSW		ENFKD	1		DGSW		GGVN	1		GSW					DGS
2h2rB	264	265	266	267	263	G	S	G	R	R		GSGRR		ENGCD	1		SGRR		GGYT	1		GRR					SGR
2hc9A	323	324	325	326	322	L	S	G	K	M		LSGKM		ENGDD	1		SGKM		GKEN	1		GKM					SGK
2he0A	55	56	57	58	54	R	T	G	A	D		RTGAD		ENGDL	1		TGAD		GKQT	1		GAD					TGA
2he0A	88	89	90	91	87	N	M	G	R	D		NMGRD		ENGDN	1		MGRD		GLGD	1		GRD					MGR
2he0A	122	123	124	125	121	H	D	G	T	M		HDGTM		ENGDS	1		DGTM		GMKS	1		GTM					DGT
2he0A	155	156	157	158	154	D	L	G	K	D		DLGKD		ENGDT	1		LGKD		GNKN	1		GKD					LGK
2he0A	188	189	190	191	187	N	R	E	E	N		NREEN		ENGEE	1		REEN		GNQN	1		EEN					REE
2he0A	221	222	223	224	220	H	M	D	R	D		HMDRD		ENGEL	1		MDRD		GNRD	1		DRD					MDR
2hf2B	17	18	19	20	16	D	A	K	T	N		DAKTN		ENGEY	1		AKTN		GNTS	1		KTN					AKT
2hgxB	584	585	586	587	583	K	D	Q	Q	G		KDQQG		ENGHL	1		DQQG		GRGA	1		QQG					DQQ
2hgxB	750	751	752	753	749	E	D	G	V	H		EDGVH		ENGIF	1		DGVH		GRGD	1		GVH					DGV
2hhjA	224	225	226	227	223	E	N	L	R	D		ENLRD		ENGIS	1		NLRD		GRGI	1		LRD					NLR
2hlyA	188	189	190	191	187	R	D	G	K	D		RDGKD		ENGKN	1		DGKD		HDND	1		GKD					DGK
2hmcA	19	20	21	22	18	Q	D	R	T	R		QDRTR		ENGLL	1		DRTR		HDVN	1		RTR					DRT
2hqsD	109	110	111	112	108	P	D	G	S	N		PDGSN		ENGNL	1		DGSN		HEKD	1		GSN					DGS
2hqsD	188	189	190	191	187	Y	D	G	Y	D		YDGYD		ENGNQ	1		DGYD		HERD	1		GYD					DGY
2hsjD	179	180	181	182	178	Q	A	G	Q	D		QAGQD		ENGSD	1		AGQD		HFDS	1		GQD					AGQ
2hx5A	20	21	22	23	19	A	A	G	V	D		AAGVD		ENGSF	1		AGVD		HGAN	1		GVD					AGV
2hxvA	158	159	160	161	157	L	D	G	K	T		LDGKT		ENGSL	1		DGKT		HGCN	1		GKT					DGK
2hxvA	165	166	167	168	164	H	R	G	D	D		HRGDD		ENGTE	1		RGDD		HGDT	1		GDD					RGD
2hykA	68	69	70	71	67	A	D	G	G	E		ADGGE		ENGTF	1		DGGE		HGED	1		GGE					DGG
2i02A	31	32	33	34	30	D	D	G	S	D		DDGSD		ENGTL	1		DGSD		HGGA	1		GSD					DGS
2i0zA	149	150	151	152	148	Q	T	G	E	L		QTGEL		ENGTT	1		TGEL		HGGY	1		GEL					TGE
2i49A	430	431	432	433	429	F	D	G	I	F		FDGIF		ENGVD	1		DGIF		HGHD	1		GIF					DGI
2i51A	33	34	35	36	32	P	N	G	R	Q		PNGRQ		ENGWY	1		NGRQ		HGHT	1		GRQ					NGR
2i51A	183	184	185	186	182	D	Q	Q	E	N		DQQEN		ENLLA	1		QQEN		HGLD	1		QEN					QQE
2i5cC	320	321	322	323	319	A	D	E	V	T		ADEVT		ENLND	1		DEVT		HGLN	1		EVT					DEV
2i5vO	48	49	50	51	47	A	D	G	K	N		ADGKN		ENLRD	1		DGKN		HGNG	1		GKN					DGK
2i5vO	81	82	83	84	80	A	D	A	S	K		ADASK		ENNGD	1		DASK		HGNN	1		ASK					DAS
2i5vO	117	118	119	120	116	K	D	K	I	S		KDKIS		ENNKD	1		DKIS		HGTS	1		KIS					DKI
2i5vO	128	129	130	131	127	E	K	G	E	N		EKGEN		ENNQN	1		KGEN		HGVT	1		GEN					KGE
2i5vO	140	141	142	143	139	A	D	G	T	R		ADGTR		ENNTD	1		DGTR		HGWS	1		GTR					DGT
2i5vO	152	153	154	155	151	S	D	G	S	K		SDGSK		ENRAN	1		DGSK		HKAT	1		GSK					DGS
2i5vO	193	194	195	196	192	K	S	G	E	S		KSGES		ENSQQ	1		SGES		HLEG	1		GES					SGE
2i5vO	239	240	241	242	238	S	S	N	T	T		SSNTT		ENYHD	1		SNTT		HLRD	1		NTT					SNT
2i61A	7	8	9	10	6	R	D	G	C	R		RDGCR		EQDKD	1		DGCR		HNYN	1		GCR					DGC
2i7aA	622	623	624	625	621	S	V	G	R	D		SVGRD		EQGED	1		VGRD		HQVD	1		GRD					VGR
2ia1A	35	36	37	38	34	H	D	G	W	D		HDGWD		EQGID	1		DGWD		IEAR	1		GWD					DGW
2ia1A	105	106	107	108	104	A	S	G	K	Y		ASGKY		EQGLD	1		SGKY		IGDN	1		GKY					SGK
2iaxA	27	28	29	30	26	K	N	G	D	D		KNGDD		EQGND	1		NGDD		IGEN	1		GDD					NGD
2iaxA	99	100	101	102	98	T	D	G	T	Q		TDGTQ		EQGQD	1		DGTQ		IGFA	1		GTQ					DGT
2iaxA	111	112	113	114	110	S	E	G	R	D		SEGRD		EQGQN	1		EGRD		IGGT	1		GRD					EGR
2iaxA	126	127	128	129	125	Y	E	G	N	D		YEGND		EQGRS	1		EGND		IGIS	1		GND					EGN
2iaxA	160	161	162	163	159	T	D	G	Q	T		TDGQT		EQHRD	1		DGQT		IGLG	1		GQT					DGQ
2iaxA	183	184	185	186	182	N	D	G	R	M		NDGRM		EQQNN	1		DGRM		IGLN	1		GRM					DGR
2iaxA	235	236	237	238	234	E	D	N	N	D		EDNND		EQYRD	1		DNND		IGQS	1		NND					DNN
2iayA	36	37	38	39	35	R	S	G	A	G		RSGAG		ERAGN	1		SGAG		IGRD	1		GAG					SGA
2ic2B	555	556	557	558	554	S	N	N	D	Y		SNNDY		ERDND	1		NNDY		IGTN	1		NDY					NND
2icrA	100	101	102	103	99	E	D	G	A	F		EDGAF		ERGAN	1		DGAF		KAES	1		GAF					DGA
2icrA	172	173	174	175	171	K	D	G	G	L		KDGGL		ERGDN	1		DGGL		KAKD	1		GGL					DGG
2id4A	341	342	343	344	340	H	K	D	L	D		HKDLD		ERGEN	1		KDLD		KAND	1		DLD					KDL
2id4A	529	530	531	532	528	P	A	G	I	S		PAGIS		ERGGS	1		AGIS		KATT	1		GIS					AGI
2idlB	10	11	12	13	9	E	D	G	E	A		EDGEA		ERGIT	1		DGEA		KDEN	1		GEA					DGE
2ig6A	66	67	68	69	65	K	K	G	Q	N		KKGQN		ERGKD	1		KGQN		KDLD	1		GQN					KGQ
2igiA	34	35	36	37	33	A	N	L	N	D		ANLND		ERGLD	1		NLND		KDQD	1		LND					NLN
2igvA	48	49	50	51	47	K	S	G	K	G		KSGKG		ERGRD	1		SGKG		KDRD	1		GKG					SGK
2ijqA	21	22	23	24	20	T	D	G	Q	R		TDGQR		ERGWD	1		DGQR		KFEN	1		GQR					DGQ
2im9A	184	185	186	187	183	E	K	K	Q	N		EKKQN		ERHAD	1		KKQN		KFND	1		KQN					KKQ
2imhB	35	36	37	38	34	L	N	A	G	D		LNAGD		ERLLD	1		NAGD		KFQN	1		AGD					NAG
2imhB	89	90	91	92	88	L	L	G	N	D		LLGND		ERNGD	1		LGND		KGAD	1		GND					LGN
2imlC	22	23	24	25	21	E	D	G	S	N		EDGSN		ERSEN	1		DGSN		KGDG	1		GSN					DGS
2isaH	9	10	11	12	8	A	A	G	C	T		AAGCT		ESGAF	1		AGCT		KGDN	1		GCT					AGC
2isaH	204	205	206	207	203	S	D	N	E	N		SDNEN		ESGDA	1		DNEN		KGES	1		NEN					DNE
2ivxA	215	216	217	218	214	T	D	G	K	S		TDGKS		ESGDN	1		DGKS		KGET	1		GKS					DGK
2j0iA	450	451	452	453	449	H	D	G	R	T		HDGRT		ESGDT	1		DGRT		KGFK	1		GRT					DGR
2j1sA	99	100	101	102	98	N	N	R	N	D		NNRND		ESGDV	1		NRND		KGFN	1		RND					NRN
2j2jF	426	427	428	429	425	Q	F	G	Q	D		QFGQD		ESGED	1		FGQD		KGFT	1		GQD					FGQ
2j43B	104	105	106	107	103	E	N	Y	H	D		ENYHD		ESGES	1		NYHD		KGGG	1		YHD					NYH
2j5gA	21	22	23	24	20	E	N	G	I	D		ENGID		ESGIT	1		NGID		KGGL	1		GID					NGI
2j5zC	89	90	91	92	88	P	E	G	R	L		PEGRL		ESGLL	1		EGRL		KGIT	1		GRL					EGR
2j5zC	134	135	136	137	133	Q	E	S	E	N		QESEN		ESGLN	1		ESEN		KGKN	1		SEN					ESE
2j5zC	163	164	165	166	162	F	N	G	N	D		FNGND		ESGND	1		NGND		KGKS	1		GND					NGN
2j6gA	88	89	90	91	87	Y	E	G	A	D		YEGAD		ESGVL	1		EGAD		KGKT	1		GAD					EGA
2j6gA	117	118	119	120	116	A	G	G	T	N		AGGTN		ESGVN	1		GGTN		KGLS	1		GTN					GGT
2j6iA	301	302	303	304	300	K	Y	G	A	N		KYGAN		ESLTD	1		YGAN		KGLT	1		GAN					YGA
2j78B	321	322	323	324	320	A	M	G	W	T		AMGWT		ETGAD	1		MGWT		KGNN	1		GWT					MGW
2j78B	362	363	364	365	361	E	D	G	R	S		EDGRS		ETGAL	1		DGRS		KGQG	1		GRS					DGR
2j7uA	719	720	721	722	718	K	D	G	R	M		KDGRM		ETGED	1		DGRM		KGQT	1		GRM					DGR
2j8mA	61	62	63	64	60	A	A	G	E	D		AAGED		ETGET	1		AGED		KGRG	1		GED					AGE
2ja2A	190	191	192	193	189	A	S	G	D	R		ASGDR		ETGQD	1		SGDR		KGST	1		GDR					SGD
2jbhB	115	116	117	118	114	D	Q	S	M	N		DQSMN		ETGST	1		QSMN		KGTD	1		SMN					QSM
2jbvA	203	204	205	206	202	A	D	G	T	R		ADGTR		ETGTA	1		DGTR		KGYT	1		GTR					DGT
2jbvA	485	486	487	488	484	P	E	L	R	D		PELRD		ETGYD	1		ELRD		KHET	1		LRD					ELR
2jc9A	114	115	116	117	113	A	Y	G	N	D		AYGND		ETLEG	1		YGND		KHLD	1		GND					YGN
2jcqA	155	156	157	158	154	R	D	G	T	N		RDGTN		ETLMD	1		DGTN		KHQN	1		GTN					DGT
2je3A	8	9	10	11	7	D	K	G	E	N		DKGEN		EVHNH	1		KGEN		KKAD	1		GEN					KGE
2je6A	29	30	31	32	28	Q	D	G	R	R		QDGRR		EYGGD	1		DGRR		KKEN	1		GRR					DGR
2je6A	231	232	233	234	230	P	D	L	K	T		PDLKT		EYGMD	1		DLKT		KLND	1		LKT					DLK
2je6B	15	16	17	18	14	D	D	G	K	L		DDGKL		EYGND	1		DGKL		KLQD	1		GKL					DGK
2je6B	20	21	22	23	19	T	D	G	R	R		TDGRR		EYGRD	1		DGRR		KMTD	1		GRR					DGR
2jfgA	138	139	140	141	137	N	I	G	L	G		NIGLG		EYGSD	1		IGLG		KNED	1		GLG					IGL
2jg0A	261	262	263	264	260	Q	D	G	T	L		QDGTL		EYMHD	1		DGTL		KNLT	1		GTL					DGT
2jh1A	90	91	92	93	89	D	C	G	H	D		DCGHD		FAGAS	1		CGHD		KNQN	1		GHD					CGH
2jh1A	180	181	182	183	179	N	C	G	T	S		NCGTS		FDGGA	1		CGTS		KNRN	1		GTS					CGT
2jhfB	124	125	126	127	123	Q	D	G	T	M		QDGTM		FDGGN	1		DGTM		KNRT	1		GTM					DGT
2jisA	215	216	217	218	214	E	R	G	K	D		ERGKD		FDGIF	1		RGKD		KNTT	1		GKD					RGK
2jjnA	47	48	49	50	46	R	Y	G	V	D		RYGVD		FDGKS	1		YGVD		KNVT	1		GVD					YGV
2jlqA	584	585	586	587	583	R	E	G	E	T		REGET		FDGLR	1		EGET		KQRD	1		GET					EGE
2nnrA	39	40	41	42	38	E	G	G	T	F		EGGTF		FDGQC	1		GGTF		KRDD	1		GTF					GGT
2nptC	65	66	67	68	64	E	D	G	D	D		EDGDD		FDGRG	1		DGDD		KSQN	1		GDD					DGD
2nqlB	33	34	35	36	32	P	N	G	Y	N		PNGYN		FDGRR	1		NGYN		KSYD	1		GYN					NGY
2nqlB	60	61	62	63	59	E	A	G	T	T		EAGTT		FDGSS	1		AGTT		LEQN	1		GTT					AGT
2nqwA	10	11	12	13	9	G	D	G	S	L		GDGSL		FDGSY	1		DGSL		LGAT	1		GSL					DGS
2nukA	158	159	160	161	157	S	A	G	R	D		SAGRD		FDGTR	1		AGRD		LGDG	1		GRD					AGR
2nuwA	13	14	15	16	12	K	Q	G	K	D		KQGKD		FDLRD	1		QGKD		LGES	1		GKD					QGK
2nwhA	99	100	101	102	98	R	D	G	N	E		RDGNE		FDQTS	1		DGNE		LGET	1		GNE					DGN
2nxfA	275	276	277	278	274	S	S	G	A	D		SSGAD		FEGND	1		SGAD		LGFD	1		GAD					SGA
2nybA	129	130	131	132	128	S	D	G	K	N		SDGKN		FGGND	1		DGKN		LGFN	1		GKN					DGK
2o16A	60	61	62	63	59	A	N	K	K	D		ANKKD		FKNLT	1		NKKD		LGKS	1		KKD					NKK
2o1aA	75	76	77	78	74	A	N	N	Q	N		ANNQN		FLGQL	1		NNQN		LGKT	1		NQN					NNQ
2o1qB	125	126	127	128	124	P	D	G	S	K		PDGSK		FNGKD	1		DGSK		LGLN	1		GSK					DGS
2o23B	143	144	145	146	142	Q	G	G	Q	D		QGGQD		FNGND	1		GGQD		LGNN	1		GQD					GGQ
2o5uA	27	28	29	30	26	I	Y	G	H	D		IYGHD		FNGRD	1		YGHD		LGQL	1		GHD					YGH
2o62A	24	25	26	27	23	P	E	G	T	S		PEGTS		FNSTQ	1		EGTS		LGRS	1		GTS					EGT
2o62A	74	75	76	77	73	E	N	G	S	F		ENGSF		FQRKT	1		NGSF		LGSD	1		GSF					NGS
2o62A	112	113	114	115	111	R	N	G	H	D		RNGHD		FSGKD	1		NGHD		LGSS	1		GHD					NGH
2o62A	254	255	256	257	253	D	K	G	E	N		DKGEN		FSGKY	1		KGEN		LGTN	1		GEN					KGE
2o7iA	78	79	80	81	77	S	D	G	V	W		SDGVW		FSMKD	1		DGVW		LHET	1		GVW					DGV
2o7iA	358	359	360	361	357	P	D	G	V	G		PDGVG		FWGDS	1		DGVG		LKQN	1		GVG					DGV
2o9cA	180	181	182	183	179	P	D	A	T	A		PDATA		GAGKD	1		DATA		LNEN	1		ATA					DAT
2oaaB	93	94	95	96	92	E	Y	G	N	D		EYGND		GAGNT	1		YGND		LNRD	1		GND					YGN
2oaaB	136	137	138	139	135	K	Q	D	I	D		KQDID		GCGQC	1		QDID		LNSN	1		DID					QDI
2oaiA	13	14	15	16	12	E	D	G	S	R		EDGSR		GDDSR	1		DGSR		MDRD	1		GSR					DGS
2obiA	22	23	24	25	21	I	D	G	H	D		IDGHD		GDGAS	1		DGHD		MGAT	1		GHD					DGH
2obiA	145	146	147	148	144	K	N	G	C	D		KNGCD		GDGDA	1		NGCD		MGEG	1		GCD					NGC
2oblA	117	118	119	120	116	G	I	G	R	D		GIGRD		GDGED	1		IGRD		MGQG	1		GRD					IGR
2obpA	71	72	73	74	70	A	D	G	R	E		ADGRE		GDGGC	1		DGRE		MGRD	1		GRE					DGR
2oc3A	95	96	97	98	94	V	D	G	S	G		VDGSG		GDGHG	1		DGSG		MGWT	1		GSG					DGS
2odiB	121	122	123	124	120	N	L	G	L	N		NLGLN		GDGKG	1		LGLN		MGYT	1		GLN					LGL
2ofzA	98	99	100	101	97	G	D	G	K	G		GDGKG		GDGND	1		DGKG		NAGD	1		GKG					DGK
2oh1D	72	73	74	75	71	E	A	G	A	T		EAGAT		GDGNW	1		AGAT		NAHG	1		GAT					AGA
2oh5A	44	45	46	47	43	S	D	G	S	Y		SDGSY		GDGRT	1		DGSY		NAKD	1		GSY					DGS
2oh5A	129	130	131	132	128	A	V	S	V	N		AVSVN		GDGSA	1		VSVN		NAQD	1		SVN					VSV
2oh5A	235	236	237	238	234	I	N	N	H	D		INNHD		GDGSL	1		NNHD		NASY	1		NHD					NNH
2oizB	243	244	245	246	242	G	D	G	G	C		GDGGC		GDGSR	1		DGGC		NCND	1		GGC					DGG
2oizB	254	255	256	257	253	E	D	G	K	G		EDGKG		GDGSS	1		DGKG		NDEG	1		GKG					DGK
2oizB	291	292	293	294	290	Y	Y	G	N	S		YYGNS		GDGTS	1		YGNS		NDGN	1		GNS					YGN
2oktA	39	40	41	42	38	D	K	G	N	D		DKGND		GDGYD	1		KGND		NDLF	1		GND					KGN
2olrA	51	52	53	54	50	N	L	G	A	T		NLGAT		GDGYQ	1		LGAT		NDQN	1		GAT					LGA
2olrA	239	240	241	242	238	E	K	G	D	G		EKGDG		GDNRD	1		KGDG		NDVD	1		GDG					KGD
2olrA	317	318	319	320	316	E	D	G	T	R		EDGTR		GDRTY	1		DGTR		NERA	1		GTR					DGT
2omyB	83	84	85	86	82	S	N	G	N	S		SNGNS		GDYND	1		NGNS		NFKD	1		GNS					NGN
2omzA	437	438	439	440	436	V	T	G	A	N		VTGAN		GEGFS	1		TGAN		NFND	1		GAN					TGA
2onfB	84	85	86	87	83	P	E	K	G	S		PEKGS		GEGKD	1		EKGS		NFST	1		KGS					EKG
2op6A	507	508	509	510	506	V	N	G	I	D		VNGID		GEGRD	1		NGID		NGAA	1		GID					NGI
2opwA	88	89	90	91	87	E	K	G	N	D		EKGND		GEGWD	1		KGND		NGAN	1		GND					KGN
2oqkA	52	53	54	55	51	F	D	G	Q	C		FDGQC		GGGQD	1		DGQC		NGAR	1		GQC					DGQ
2oqzA	110	111	112	113	109	Y	K	G	E	N		YKGEN		GHGHD	1		KGEN		NGAS	1		GEN					KGE
2ordB	25	26	27	28	24	E	K	G	N	D		EKGND		GHGID	1		KGND		NGDG	1		GND					KGN
2osxA	49	50	51	52	48	D	D	G	R	D		DDGRD		GIGGT	1		DGRD		NGDN	1		GRD					DGR
2osxA	394	395	396	397	393	P	D	G	T	L		PDGTL		GIGRD	1		DGTL		NGDR	1		GTL					DGT
2ot9A	74	75	76	77	73	L	D	D	R	S		LDDRS		GKGQT	1		DDRS		NGDS	1		DRS					DDR
2ov9C	108	109	110	111	107	S	D	G	S	L		SDGSL		GLGEN	1		DGSL		NGEE	1		GSL					DGS
2ov9C	195	196	197	198	194	A	D	G	Q	T		ADGQT		GLGND	1		DGQT		NGEG	1		GQT					DGQ
2ox4H	29	30	31	32	28	D	E	G	I	T		DEGIT		GMGAT	1		EGIT		NGEK	1		GIT					EGI
2ox4H	172	173	174	175	171	R	N	G	S	D		RNGSD		GNFND	1		NGSD		NGEM	1		GSD					NGS
2oxgA	38	39	40	41	37	A	D	G	K	D		ADGKD		GNGAF	1		DGKD		NGEQ	1		GKD					DGK
2oxgA	94	95	96	97	93	D	D	G	S	D		DDGSD		GNGDT	1		DGSD		NGES	1		GSD					DGS
2oxgY	92	93	94	95	91	A	D	G	S	M		ADGSM		GNGHD	1		DGSM		NGET	1		GSM					DGS
2oy7A	81	82	83	84	80	A	D	A	S	K		ADASK		GNGID	1		DASK		NGEY	1		ASK					DAS
2oy7A	117	118	119	120	116	K	D	K	S	S		KDKSS		GNGKD	1		DKSS		NGFD	1		KSS					DKS
2oy7A	128	129	130	131	127	E	K	G	E	N		EKGEN		GNGLN	1		KGEN		NGFI	1		GEN					KGE
2oy7A	140	141	142	143	139	A	D	K	S	R		ADKSR		GNGND	1		DKSR		NGFL	1		KSR					DKS
2oy7A	151	152	153	154	150	E	K	G	E	N		EKGEN		GNGSA	1		KGEN		NGFN	1		GEN					KGE
2oy7A	163	164	165	166	162	A	D	K	S	R		ADKSR		GNGTK	1		DKSR		NGGQ	1		KSR					DKS
2oy7A	174	175	176	177	173	E	K	G	E	N		EKGEN		GNGVQ	1		KGEN		NGGW	1		GEN					KGE
2oy7A	186	187	188	189	185	A	D	K	S	R		ADKSR		GNHEN	1		DKSR		NGHG	1		KSR					DKS
2oy7A	197	198	199	200	196	E	K	G	E	N		EKGEN		GQGAN	1		KGEN		NGHL	1		GEN					KGE
2oy7A	209	210	211	212	208	A	D	G	T	R		ADGTR		GQGHD	1		DGTR		NGIE	1		GTR					DGT
2oy7A	221	222	223	224	220	S	D	G	S	K		SDGSK		GQGQD	1		DGSK		NGIF	1		GSK					DGS
2oy7A	262	263	264	265	261	K	S	G	E	S		KSGES		GSDND	1		SGES		NGIN	1		GES					SGE
2oy7A	308	309	310	311	307	S	S	N	T	T		SSNTT		GSGAT	1		SNTT		NGIS	1		NTT					SNT
2oztA	36	37	38	39	35	E	Q	G	Q	D		EQGQD		GSGRD	1		QGQD		NGKC	1		GQD					QGQ
2p0aB	135	136	137	138	134	V	T	G	G	Y		VTGGY		GSGRR	1		TGGY		NGKG	1		GGY					TGG
2p0aB	357	358	359	360	356	K	D	G	R	S		KDGRS		GTMSD	1		DGRS		NGKN	1		GRS					DGR
2p12A	26	27	28	29	25	P	K	G	F	D		PKGFD		GWGVG	1		KGFD		NGKR	1		GFD					KGF
2p13A	439	440	441	442	438	A	D	G	T	Q		ADGTQ		HAGVD	1		DGTQ		NGKS	1		GTQ					DGT
2p14A	46	47	48	49	45	D	S	G	H	D		DSGHD		HCGAD	1		SGHD		NGKT	1		GHD					SGH
2p25A	117	118	119	120	116	P	D	G	L	D		PDGLD		HCHRD	1		DGLD		NGKW	1		GLD					DGL
2p3pB	169	170	171	172	168	T	E	W	K	T		TEWKT		HDGKC	1		EWKT		NGKY	1		WKT					EWK
2p45B	53	54	55	56	52	S	G	G	G	D		SGGGD		HDGKF	1		GGGD		NGLD	1		GGD					GGG
2p49B	53	54	55	56	52	S	G	G	G	D		SGGGD		HDGRK	1		GGGD		NGLN	1		GGD					GGG
2p4oA	40	41	42	43	39	P	D	G	T	A		PDGTA		HDGRR	1		DGTA		NGLS	1		GTA					DGT
2p4oA	59	60	61	62	58	P	D	G	N	T		PDGNT		HDGST	1		DGNT		NGML	1		GNT					DGN
2p4oA	80	81	82	83	79	S	N	G	D	T		SNGDT		HDGTL	1		NGDT		NGMR	1		GDT					NGD
2p4oA	91	92	93	94	90	A	D	S	I	N		ADSIN		HDGTM	1		DSIN		NGNF	1		SIN					DSI
2p4oA	102	103	104	105	101	S	D	G	T	K		SDGTK		HDGWD	1		DGTK		NGNN	1		GTK					DGT
2p4oA	197	198	199	200	196	S	T	D	K	D		STDKD		HEEQN	1		TDKD		NGNQ	1		DKD					TDK
2p4oA	220	221	222	223	219	V	E	G	N	D		VEGND		HEGKD	1		EGND		NGNS	1		GND					EGN
2p4oA	239	240	241	242	238	P	D	R	S	A		PDRSA		HGEIE	1		DRSA		NGNT	1		RSA					DRS
2p51A	94	95	96	97	93	E	E	G	N	D		EEGND		HKDLD	1		EGND		NGQG	1		GND					EGN
2p8gA	14	15	16	17	13	E	N	G	W	Y		ENGWY		HKGEN	1		NGWY		NGQM	1		GWY					NGW
2p8gA	65	66	67	68	64	P	T	G	T	E		PTGTE		HKGFK	1		TGTE		NGQN	1		GTE					TGT
2p92B	10	11	12	13	9	D	E	G	K	N		DEGKN		HKNED	1		EGKN		NGQT	1		GKN					EGK
2p92B	62	63	64	65	61	D	N	G	G	D		DNGGD		HLGRS	1		NGGD		NGQY	1		GGD					NGG
2p9wA	168	169	170	171	167	R	D	G	N	D		RDGND		HLGTN	1		DGND		NGRA	1		GND					DGN
2pb2B	39	40	41	42	38	Q	Q	G	K	D		QQGKD		HMDRD	1		QGKD		NGRE	1		GKD					QGK
2pbcC	61	62	63	64	60	E	D	G	T	L		EDGTL		HRGDD	1		DGTL		NGRQ	1		GTL					DGT
2pbiD	83	84	85	86	82	Q	D	G	K	S		QDGKS		HRNKD	1		DGKS		NGRR	1		GKS					DGK
2pbiD	173	174	175	176	172	G	D	G	T	S		GDGTS		HSGKA	1		DGTS		NGSF	1		GTS					DGT
2pbiD	217	218	219	220	216	C	D	K	K	G		CDKKG		HTGCD	1		DKKG		NGSK	1		KKG					DKK
2pbiD	259	260	261	262	258	D	D	A	T	S		DDATS		HTGKT	1		DATS		NGSQ	1		ATS					DAT
2pbiD	303	304	305	306	302	N	D	Y	T	Y		NDYTY		HTGQL	1		DYTY		NGST	1		YTY					DYT
2pbiD	345	346	347	348	344	W	D	H	T	S		WDHTS		HTGVG	1		DHTS		NGTA	1		HTS					DHT
2pdrB	154	155	156	157	153	K	N	G	Q	K		KNGQK		IAGND	1		NGQK		NGTE	1		GQK					NGQ
2pdrB	171	172	173	174	170	E	T	G	E	D		ETGED		ICGAG	1		TGED		NGTF	1		GED					TGE
2pefA	237	238	239	240	236	V	Y	G	N	D		VYGND		IDDTN	1		YGND		NGTQ	1		GND					YGN
2petA	75	76	77	78	74	S	Q	G	R	D		SQGRD		IDGED	1		QGRD		NGTT	1		GRD					QGR
2petA	181	182	183	184	180	A	S	G	L	E		ASGLE		IDGET	1		SGLE		NGVL	1		GLE					SGL
2pgzA	111	112	113	114	110	H	D	G	S	T		HDGST		IDGHD	1		DGST		NGVN	1		GST					DGS
2phnA	98	99	100	101	97	K	F	G	N	A		KFGNA		IDGKD	1		FGNA		NGVQ	1		GNA					FGN
2phnA	182	183	184	185	181	L	Y	G	R	D		LYGRD		IDGSK	1		YGRD		NGWW	1		GRD					YGR
2phxB	38	39	40	41	37	S	N	G	N	D		SNGND		IDGTD	1		NGND		NGWY	1		GND					NGN
2phxB	190	191	192	193	189	S	D	G	T	Y		SDGTY		IDNYS	1		DGTY		NGYD	1		GTY					DGT
2pieA	70	71	72	73	69	P	E	G	Q	N		PEGQN		IEGET	1		EGQN		NGYN	1		GQN					EGQ
2pijA	46	47	48	49	45	E	D	G	R	Y		EDGRY		IEGIN	1		DGRY		NGYQ	1		GRY					DGR
2pkfA	108	109	110	111	107	V	D	M	A	D		VDMAD		IEGSD	1		DMAD		NHEN	1		MAD					DMA
2pkfA	234	235	236	237	233	P	D	G	T	E		PDGTE		IERGN	1		DGTE		NHKY	1		GTE					DGT
2pltA	8	9	10	11	7	D	S	G	A	A		DSGAA		IGGTD	1		SGAA		NHTN	1		GAA					SGA
2pmqA	40	41	42	43	39	E	D	G	T	A		EDGTA		IGLGD	1		DGTA		NKEF	1		GTA					DGT
2pn8B	207	208	209	210	206	D	K	G	I	D		DKGID		IHEKD	1		KGID		NKKD	1		GID					KGI
2pnwA	195	196	197	198	194	P	D	G	A	F		PDGAF		IHGND	1		DGAF		NKND	1		GAF					DGA
2pnyA	26	27	28	29	25	E	N	D	K	D		ENDKD		IIEAR	1		NDKD		NKQN	1		DKD					NDK
2pnyA	61	62	63	64	60	T	K	N	R	N		TKNRN		IIGFA	1		KNRN		NKQY	1		NRN					KNR
2pokB	190	191	192	193	189	A	L	E	Q	N		ALEQN		INDKD	1		LEQN		NKRS	1		EQN					LEQ
2pokB	242	243	244	245	241	A	D	G	R	A		ADGRA		INGAD	1		DGRA		NKTD	1		GRA					DGR
2porA	36	37	38	39	35	D	S	G	L	T		DSGLT		INGDR	1		SGLT		NKVA	1		GLT					SGL
2pppA	31	32	33	34	30	E	D	G	K	L		EDGKL		INGHD	1		DGKL		NKVD	1		GKL					DGK
2pr5A	97	98	99	100	96	K	D	G	T	K		KDGTK		INGVD	1		DGTK		NLDD	1		GTK					DGT
2pstX	18	19	20	21	17	H	E	E	Q	N		HEEQN		INNHD	1		EEQN		NLEN	1		EQN					EEQ
2ptzA	14	15	16	17	13	S	R	G	N	D		SRGND		IQGST	1		RGND		NLLA	1		GND					RGN
2ptzA	207	208	209	210	206	D	E	G	G	G		DEGGG		IRGKD	1		EGGG		NLQN	1		GGG					EGG
2purA	15	16	17	18	14	E	K	G	N	D		EKGND		ITGHD	1		KGND		NLRD	1		GND					KGN
2pvqA	38	39	40	41	37	A	D	G	G	T		ADGGT		ITGKD	1		DGGT		NLTK	1		GGT					DGG
2pytA	115	116	117	118	114	K	G	G	V	G		KGGVG		IVGVD	1		GGVG		NLVN	1		GVG					GGV
2pzhB	12	13	14	15	11	S	E	G	V	D		SEGVD		IWGWS	1		EGVD		NNDL	1		GVD					EGV
2q03A	28	29	30	31	27	D	N	G	A	S		DNGAS		IYDND	1		NGAS		NNDY	1		GAS					NGA
2q0lA	96	97	98	99	95	E	D	G	K	A		EDGKA		IYDSD	1		DGKA		NNEC	1		GKA					DGK
2q0lA	249	250	251	252	248	E	D	N	S	Q		EDNSQ		IYGGS	1		DNSQ		NNEN	1		NSQ					DNS
2q0lA	259	260	261	262	258	E	Y	G	S	D		EYGSD		IYGHD	1		YGSD		NNGD	1		GSD					YGS
2q0lA	267	268	269	270	266	F	S	M	K	D		FSMKD		KAGDD	1		SMKD		NNGT	1		MKD					SMK
2q0uA	243	244	245	246	242	P	D	G	Q	L		PDGQL		KDAFT	1		DGQL		NNHD	1		GQL					DGQ
2q6kA	87	88	89	90	86	E	K	G	Q	N		EKGQN		KDFSN	1		KGQN		NNID	1		GQN					KGQ
2q7wA	39	40	41	42	38	E	T	G	K	D		ETGKD		KDGAD	1		TGKD		NNIN	1		GKD					TGK
2q9rA	193	194	195	196	192	N	I	G	I	S		NIGIS		KDGAT	1		IGIS		NNNL	1		GIS					IGI
2qa1A	462	463	464	465	461	P	D	G	H	R		PDGHR		KDGEA	1		DGHR		NNQT	1		GHR					DGH
2qapA	97	98	99	100	96	S	N	G	Q	A		SNGQA		KDGET	1		NGQA		NNSD	1		GQA					NGQ
2qcvA	250	251	252	253	249	K	A	G	E	T		KAGET		KDGGM	1		AGET		NNTD	1		GET					AGE
2qecA	68	69	70	71	67	S	E	G	E	D		SEGED		KDGGT	1		EGED		NNYD	1		GED					EGE
2qedA	20	21	22	23	19	D	E	G	R	N		DEGRN		KDGHD	1		EGRN		NNYN	1		GRN					EGR
2qgyB	42	43	44	45	41	E	D	G	I	T		EDGIT		KDGKF	1		DGIT		NQES	1		GIT					DGI
2qhkA	72	73	74	75	71	S	Q	G	I	D		SQGID		KDGKS	1		QGID		NQKD	1		GID					QGI
2qhkA	96	97	98	99	95	E	N	G	V	D		ENGVD		KDGKT	1		NGVD		NQNT	1		GVD					NGV
2qkhA	105	106	107	108	104	S	D	G	Q	G		SDGQG		KDGLA	1		DGQG		NQVL	1		GQG					DGQ
2qlwB	90	91	92	93	89	P	D	N	S	N		PDNSN		KDGLT	1		DNSN		NRAN	1		NSN					DNS
2qmaB	697	698	699	700	696	A	D	G	T	N		ADGTN		KDGQD	1		DGTN		NRND	1		GTN					DGT
2qmcA	93	94	95	96	92	A	N	G	E	L		ANGEL		KDGQT	1		NGEL		NRTL	1		GEL					NGE
2qmcA	118	119	120	121	117	K	Q	G	N	D		KQGND		KDGRD	1		QGND		NSCD	1		GND					QGN
2qmcD	388	389	390	391	387	R	W	G	N	D		RWGND		KDGRM	1		WGND		NSGG	1		GND					WGN
2qmcD	432	433	434	435	431	L	Y	G	L	N		LYGLN		KDGRS	1		YGLN		NSND	1		GLN					YGL
2qngA	147	148	149	150	146	D	S	G	E	D		DSGED		KDGRT	1		SGED		NSQQ	1		GED					SGE
2qntA	100	101	102	103	99	A	W	G	Q	Q		AWGQQ		KDGSC	1		WGQQ		NSTL	1		GQQ					WGQ
2qntA	111	112	113	114	110	P	D	G	H	D		PDGHD		KDGSN	1		DGHD		NVKD	1		GHD					DGH
2qodA	643	644	645	646	642	P	S	K	K	L		PSKKL		KDGTA	1		SKKL		NWAL	1		KKL					SKK
2qodA	756	757	758	759	755	S	N	L	V	N		SNLVN		KDGTG	1		NLVN		NYHD	1		LVN					NLV
2qpnB	46	47	48	49	45	P	Q	G	E	D		PQGED		KDGTH	1		QGED		QDID	1		GED					QGE
2qruA	10	11	12	13	9	A	N	G	A	L		ANGAL		KDGTK	1		NGAL		QDKD	1		GAL					NGA
2qskA	34	35	36	37	33	S	S	G	F	S		SSGFS		KDGTR	1		SGFS		QDRN	1		GFS					SGF
2qskA	82	83	84	85	81	S	S	G	F	S		SSGFS		KDGTY	1		SGFS		QGAD	1		GFS					SGF
2qsqB	69	70	71	72	68	P	N	A	S	Y		PNASY		KDGWN	1		NASY		QGCD	1		ASY					NAS
2qt1A	49	50	51	52	48	K	N	G	F	D		KNGFD		KDHAS	1		NGFD		QGDG	1		GFD					NGF
2qv5A	156	157	158	159	155	A	D	G	L	G		ADGLG		KDHTK	1		DGLG		QGEN	1		GLG					DGL
2qw5B	140	141	142	143	139	D	F	N	E	T		DFNET		KDKIS	1		FNET		QGES	1		NET					FNE
2qwuA	133	134	135	136	132	T	D	E	A	K		TDEAK		KDKKD	1		DEAK		QGFN	1		EAK					DEA
2qxfA	38	39	40	41	37	S	E	F	N	D		SEFND		KDKND	1		EFND		QGGD	1		FND					EFN
2qxfA	158	159	160	161	157	D	D	G	L	N		DDGLN		KDKSS	1		DGLN		QGIG	1		GLN					DGL
2r01A	184	185	186	187	183	K	H	G	I	D		KHGID		KDKTR	1		HGID		QGKN	1		GID					HGI
2r0cA	503	504	505	506	502	P	D	G	H	R		PDGHR		KDLGR	1		DGHR		QGNN	1		GHR					DGH
2r2aA	33	34	35	36	32	E	N	G	I	D		ENGID		KDLSA	1		NGID		QGQG	1		GID					NGI
2r31A	37	38	39	40	36	P	G	K	Q	T		PGKQT		KDNIN	1		GKQT		QGQN	1		KQT					GKQ
2r37A	190	191	192	193	189	P	D	G	I	G		PDGIG		KDNLD	1		DGIG		QGRS	1		GIG					DGI
2r4iD	39	40	41	42	38	P	S	G	E	I		PSGEI		KDNQT	1		SGEI		QGST	1		GEI					SGE
2r5oB	339	340	341	342	338	L	D	G	L	T		LDGLT		KDNRS	1		DGLT		QGTG	1		GLT					DGL
2r84B	275	276	277	278	274	P	D	L	E	T		PDLET		KDNRT	1		DLET		QGVD	1		LET					DLE
2r8wB	48	49	50	51	47	E	A	G	R	D		EAGRD		KDNTN	1		AGRD		QGVN	1		GRD					AGR
2r9fA	265	266	267	268	264	F	K	N	L	T		FKNLT		KDQQG	1		KNLT		QGVS	1		NLT					KNL
2ra4A	45	46	47	48	44	K	L	G	K	T		KLGKT		KDQSQ	1		LGKT		QKHD	1		GKT					LGK
2ra9A	38	39	40	41	37	A	L	G	D	N		ALGDN		KDRNQ	1		LGDN		QMQN	1		GDN					LGD
2ra9A	105	106	107	108	104	S	I	G	T	T		SIGTT		KDSND	1		IGTT		QNLD	1		GTT					IGT
2rbcA	107	108	109	110	106	N	R	G	E	D		NRGED		KDSVT	1		RGED		QQEN	1		GED					RGE
2rc8B	25	26	27	28	24	D	E	G	L	D		DEGLD		KEGGD	1		EGLD		QQNN	1		GLD					EGL
2rdhC	162	163	164	165	161	K	N	G	D	M		KNGDM		KEGHD	1		NGDM		QQQT	1		GDM					NGD
2rdzA	293	294	295	296	292	A	E	G	K	N		AEGKN		KEGHT	1		EGKN		QQSG	1		GKN					EGK
2reeA	377	378	379	380	376	E	S	G	L	N		ESGLN		KEGKT	1		SGLN		QRKT	1		GLN					SGL
2regA	303	304	305	306	302	K	D	G	G	T		KDGGT		KEGND	1		DGGT		QRVD	1		GGT					DGG
2rffA	103	104	105	106	102	R	E	K	G	K		REKGK		KEGQD	1		EKGK		QSIT	1		KGK					EKG
2rfmB	30	31	32	33	29	S	Y	N	R	D		SYNRD		KEGQN	1		YNRD		QSMN	1		NRD					YNR
2rfmB	63	64	65	66	62	I	E	G	S	D		IEGSD		KEGTT	1		EGSD		QYGN	1		GSD					EGS
2rfmB	96	97	98	99	95	F	S	G	K	D		FSGKD		KEGVT	1		SGKD		QYRD	1		GKD					SGK
2rfmB	129	130	131	132	128	L	E	G	E	N		LEGEN		KEGYT	1		EGEN		RAGN	1		GEN					EGE
2ri0B	127	128	129	130	126	R	N	A	H	G		RNAHG		KELGL	1		NAHG		RDKD	1		AHG					NAH
2rk3A	47	48	49	50	46	S	R	D	V	C		SRDVC		KENRD	1		RDVC		RDND	1		DVC					RDV
2rkuA	186	187	188	189	185	E	D	L	E	N		EDLEN		KENTS	1		DLEN		RDVC	1		LEN					DLE
2rkvA	419	420	421	422	418	P	D	G	E	K		PDGEK		KFGKN	1		DGEK		RGAN	1		GEK					DGE
2uurA	113	114	115	116	112	S	S	G	K	D		SSGKD		KFGNA	1		SGKD		RGDD	1		GKD					SGK
2uurA	137	138	139	140	136	L	D	G	S	G		LDGSG		KFGVN	1		DGSG		RGDN	1		GSG					DGS
2uv4A	233	234	235	236	232	E	K	G	R	D		EKGRD		KFYSS	1		KGRD		RGGS	1		GRD					KGR
2uv4A	305	306	307	308	304	E	N	D	V	D		ENDVD		KGGIT	1		NDVD		RGID	1		DVD					NDV
2uvkA	78	79	80	81	77	S	E	G	L	N		SEGLN		KGGMS	1		EGLN		RGKN	1		GLN					EGL
2uvoB	20	21	22	23	19	Q	Y	G	Y	S		QYGYS		KGGVG	1		YGYS		RGKS	1		GYS					YGY
2uvoB	63	64	65	66	62	Q	Y	G	Y	S		QYGYS		KHGGA	1		YGYS		RGKT	1		GYS					YGY
2uvoB	106	107	108	109	105	Q	W	G	F	S		QWGFS		KHGGY	1		WGFS		RGQD	1		GFS					WGF
2uvoB	149	150	151	152	148	K	W	G	S	S		KWGSS		KHGID	1		WGSS		RGRS	1		GSS					WGS
2uxqA	295	296	297	298	294	P	Y	G	Y	S		PYGYS		KHNYN	1		YGYS		RGSN	1		GYS					YGY
2uxyA	124	125	126	127	123	N	N	G	E	D		NNGED		KKDQD	1		NGED		RGVC	1		GED					NGE
2uxyA	238	239	240	241	237	F	D	G	R	G		FDGRG		KKDRD	1		DGRG		RGVD	1		GRG					DGR
2uy2A	80	81	82	83	79	S	D	G	L	F		SDGLF		KKGIT	1		DGLF		RGVG	1		GLF					DGL
2uytA	91	92	93	94	90	Q	Q	G	Q	D		QQGQD		KKGND	1		QGQD		RGWD	1		GQD					QGQ
2uywA	15	16	17	18	14	K	L	G	S	N		KLGSN		KKGNN	1		LGSN		RGYN	1		GSN					LGS
2uywA	27	28	29	30	26	Q	N	G	E	S		QNGES		KKGQN	1		NGES		RHAD	1		GES					NGE
2uywA	86	87	88	89	85	E	K	G	E	N		EKGEN		KKGRT	1		KGEN		RHQD	1		GEN					KGE
2uyzA	32	33	34	35	31	P	D	G	T	N		PDGTN		KKGTD	1		DGTN		RKKS	1		GTN					DGT
2uyzA	88	89	90	91	87	P	S	G	T	Y		PSGTY		KKGYT	1		SGTY		RLLD	1		GTY					SGT
2uyzB	29	30	31	32	28	Q	D	S	S	G		QDSSG		KKKAD	1		DSSG		RNGD	1		SSG					DSS
2v0uA	485	486	487	488	484	K	S	G	K	T		KSGKT		KKKQN	1		SGKT		RNKD	1		GKT					SGK
2v0uA	502	503	504	505	501	Q	K	G	D	D		QKGDD		KLGKD	1		KGDD		RNLD	1		GDD					KGD
2v1mA	19	20	21	22	18	I	N	G	V	D		INGVD		KLGKT	1		NGVD		RNNS	1		GVD					NGV
2v1mA	141	142	143	144	140	R	Q	G	Q	D		RQGQD		KLGND	1		QGQD		RNNT	1		GQD					QGQ
2v27A	14	15	16	17	13	E	H	G	F	D		EHGFD		KLGSN	1		HGFD		RQTT	1		GFD					HGF
2v3fB	44	45	46	47	43	R	S	G	R	T		RSGRT		KLHET	1		SGRT		RRRS	1		GRT					SGR
2v3fB	387	388	389	390	386	P	E	G	G	N		PEGGN		KNAQD	1		EGGN		RSEN	1		GGN					EGG
2v3fB	452	453	454	455	451	P	D	G	S	H		PDGSH		KNDEG	1		DGSH		RWED	1		GSH					DGS
2v3fB	475	476	477	478	474	P	A	V	G	D		PAVGD		KNGAA	1		AVGD		SDEA	1		VGD					AVG
2v4nA	57	58	59	60	56	D	N	G	D	F		DNGDF		KNGDD	1		NGDF		SDND	1		GDF					NGD
2v4nA	191	192	193	194	190	P	R	G	N	D		PRGND		KNGDM	1		RGND		SDRD	1		GND					RGN
2v4vA	945	946	947	948	944	S	E	G	G	C		SEGGC		KNGEL	1		EGGC		SDST	1		GGC					EGG
2v62A	24	25	26	27	23	M	E	G	N	D		MEGND		KNGER	1		EGND		SERD	1		GND					EGN
2v8bA	98	99	100	101	97	D	N	G	S	D		DNGSD		KNGFD	1		NGSD		SGAD	1		GSD					NGS
2v8bA	185	186	187	188	184	R	Y	D	R	D		RYDRD		KNGKG	1		YDRD		SGAE	1		DRD					YDR
2v8uA	128	129	130	131	127	A	M	G	E	G		AMGEG		KNGKT	1		MGEG		SGAH	1		GEG					MGE
2vb1A	47	48	49	50	46	T	D	G	S	N		TDGSN		KNGND	1		DGSN		SGDA	1		GSN					DGS
2vchA	410	411	412	413	409	D	D	G	L	G		DDGLG		KNGSK	1		DGLG		SGDD	1		GLG					DGL
2vebA	77	78	79	80	76	P	D	G	T	S		PDGTS		KNGTK	1		DGTS		SGDN	1		GTS					DGT
2vecA	78	79	80	81	77	S	E	G	N	D		SEGND		KNGVN	1		EGND		SGDR	1		GND					EGN
2vfkA	276	277	278	279	275	S	N	G	Y	Q		SNGYQ		KNHTN	1		NGYQ		SGDS	1		GYQ					NGY
2vgpB	226	227	228	229	225	Y	K	G	E	G		YKGEG		KNKEF	1		KGEG		SGDT	1		GEG					KGE
2vhjA	52	53	54	55	51	E	S	G	D	V		ESGDV		KNKTD	1		SGDV		SGDV	1		GDV					SGD
2vhjA	61	62	63	64	60	K	N	A	Q	D		KNAQD		KNKVD	1		NAQD		SGEA	1		AQD					NAQ
2vhjA	77	78	79	80	76	E	D	G	S	A		EDGSA		KNLDD	1		DGSA		SGEG	1		GSA					DGS
2vi1A	60	61	62	63	59	D	S	G	S	D		DSGSD		KNNEN	1		SGSD		SGEI	1		GSD					SGS
2vi1A	141	142	143	144	140	P	G	G	G	A		PGGGA		KNNSD	1		GGGA		SGEK	1		GGA					GGG
2vjpB	238	239	240	241	237	R	D	G	N	D		RDGND		KNQES	1		DGND		SGEN	1		GND					DGN
2vlgB	23	24	25	26	22	S	N	G	R	A		SNGRA		KNQKD	1		NGRA		SGFN	1		GRA					NGR
2vlgB	82	83	84	85	81	K	D	H	T	K		KDHTK		KQDID	1		DHTK		SGFT	1		HTK					DHT
2vn4A	111	112	113	114	110	L	T	L	K	E		LTLKE		KQGID	1		TLKE		SGGL	1		LKE					TLK
2vn4A	566	567	568	569	565	Q	D	G	S	G		QDGSG		KQGKD	1		DGSG		SGGN	1		GSG					DGS
2vn6A	133	134	135	136	132	G	T	M	S	D		GTMSD		KQHRD	1		TMSD		SGGV	1		MSD					TMS
2vngA	85	86	87	88	84	E	D	G	S	M		EDGSM		KQNKD	1		DGSM		SGHE	1		GSM					DGS
2vnlA	54	55	56	57	53	E	D	G	S	N		EDGSN		KQYGN	1		DGSN		SGHL	1		GSN					DGS
2vnlA	69	70	71	72	68	A	A	G	K	N		AAGKN		KRGED	1		AGKN		SGHS	1		GKN					AGK
2vnlA	95	96	97	98	94	A	N	G	S	D		ANGSD		KRGRD	1		NGSD		SGID	1		GSD					NGS
2vovA	309	310	311	312	308	A	D	G	K	D		ADGKD		KRHQD	1		DGKD		SGIH	1		GKD					DGK
2vpaA	46	47	48	49	45	E	D	G	A	G		EDGAG		KSGHL	1		DGAG		SGIT	1		GAG					DGA
2vpjA	291	292	293	294	290	S	Q	Q	S	G		SQQSG		KSGHS	1		QQSG		SGIW	1		QSG					QQS
2vq4A	43	44	45	46	42	G	S	D	N	D		GSDND		KSGKD	1		SDND		SGKA	1		DND					SDN
2vuoA	296	297	298	299	295	F	N	S	T	Q		FNSTQ		KSGKF	1		NSTQ		SGKM	1		STQ					NST
2vuoA	400	401	402	403	399	S	D	G	S	D		SDGSD		KSGKG	1		DGSD		SGKS	1		GSD					DGS
2vv6D	161	162	163	164	160	G	H	G	I	D		GHGID		KSGKS	1		HGID		SGLD	1		GID					HGI
2vv6D	227	228	229	230	226	R	D	G	T	R		RDGTR		KSGKT	1		DGTR		SGLE	1		GTR					DGT
2vvmA	294	295	296	297	293	R	D	G	R	A		RDGRA		KSGLL	1		DGRA		SGLF	1		GRA					DGR
2vvmA	373	374	375	376	372	P	A	G	N	T		PAGNT		KSGND	1		AGNT		SGLN	1		GNT					AGN
2vx5A	129	130	131	132	128	L	D	A	V	N		LDAVN		KSGRL	1		DAVN		SGMW	1		AVN					DAV
2vx5A	205	206	207	208	204	A	Q	G	N	D		AQGND		KSGRR	1		QGND		SGNR	1		GND					QGN
2vxkA	102	103	104	105	101	G	E	G	R	D		GEGRD		KSGSL	1		EGRD		SGQK	1		GRD					EGR
2vxrA	985	986	987	988	984	V	N	A	K	D		VNAKD		KSGTD	1		NAKD		SGQQ	1		AKD					NAK
2vxtI	51	52	53	54	50	L	N	D	Q	N		LNDQN		KSGYD	1		NDQN		SGRG	1		DQN					NDQ
2vxtI	60	61	62	63	59	Q	G	N	R	D		QGNRD		KSLIE	1		GNRD		SGRL	1		NRD					GNR
2vxtL	40	41	42	43	39	P	D	G	T	E		PDGTE		KSLMT	1		DGTE		SGRS	1		GTE					DGT
2vyqA	69	70	71	72	68	K	N	G	K	D		KNGKD		KSSND	1		NGKD		SGSD	1		GKD					NGK
2vyqA	229	230	231	232	228	P	Q	G	G	N		PQGGN		KSYET	1		QGGN		SGSG	1		GGN					QGG
2vzmA	47	48	49	50	46	P	E	G	N	T		PEGNT		KTGFD	1		EGNT		SGSQ	1		GNT					EGN
2w1vA	140	141	142	143	139	P	D	G	S	G		PDGSG		KTGRD	1		DGSG		SGSS	1		GSG					DGS
2w1vA	265	266	267	268	264	P	W	G	Q	D		PWGQD		KTGSD	1		WGQD		SGTE	1		GQD					WGQ
2w1zB	419	420	421	422	418	Q	R	G	G	D		QRGGD		KTGVD	1		RGGD		SGTT	1		GGD					RGG
2w3gA	91	92	93	94	90	R	Q	H	R	D		RQHRD		KTGVG	1		QHRD		SGTY	1		HRD					QHR
2w3vA	14	15	16	17	13	T	S	G	V	S		TSGVS		KTHET	1		SGVS		SGVS	1		GVS					SGV
2w3vA	154	155	156	157	153	R	S	G	L	S		RSGLS		KVGET	1		SGLS		SGWD	1		GLS					SGL
2w40A	21	22	23	24	20	E	E	L	N	D		EELND		KWGHT	1		ELND		SGWE	1		LND					ELN
2w5qA	563	564	565	566	562	R	N	G	D	F		RNGDF		KWGSS	1		NGDF		SGWN	1		GDF					NGD
2w61A	323	324	325	326	322	D	N	D	G	N		DNDGN		KWKAT	1		NDGN		SGWT	1		DGN					NDG
2w9hA	10	11	12	13	9	L	Q	R	V	D		LQRVD		KYGAN	1		QRVD		SGYD	1		RVD					QRV
2waaA	30	31	32	33	29	D	D	A	S	N		DDASN		KYGDS	1		DASN		SGYT	1		ASN					DAS
2waaA	193	194	195	196	192	W	N	G	K	S		WNGKS		KYGEN	1		NGKS		SKKL	1		GKS					NGK
2wbfX	775	776	777	778	774	S	E	G	E	N		SEGEN		KYGRD	1		EGEN		SKKT	1		GEN					EGE
2wbmB	196	197	198	199	195	N	D	G	S	Q		NDGSQ		KYGVD	1		DGSQ		SKND	1		GSQ					DGS
2wcjA	64	65	66	67	63	D	D	V	R	D		DDVRD		KYGYN	1		DVRD		SKTR	1		VRD					DVR
2wdsA	39	40	41	42	38	P	G	G	E	L		PGGEL		KYQND	1		GGEL		SLIE	1		GEL					GGE
2wdsA	80	81	82	83	79	A	G	G	R	E		AGGRE		LAGLS	1		GGRE		SLMT	1		GRE					GGR
2wduB	61	62	63	64	60	P	D	G	K	G		PDGKG		LDAVN	1		DGKG		SLTD	1		GKG					DGK
2weuA	139	140	141	142	138	L	D	G	S	M		LDGSM		LDDAG	1		DGSM		SMKD	1		GSM					DGS
2weuA	202	203	204	205	201	E	R	G	W	D		ERGWD		LDDRS	1		RGWD		SNDS	1		GWD					RGW
2wfjA	90	91	92	93	89	I	Y	G	G	S		IYGGS		LDDTL	1		YGGS		SNHD	1		GGS					YGG
2wfjA	161	162	163	164	160	A	A	S	K	D		AASKD		LDGDS	1		ASKD		SNHT	1		SKD					ASK
2wh7A	343	344	345	346	342	P	D	G	G	K		PDGGK		LDGEG	1		DGGK		SNKN	1		GGK					DGG
2whlA	15	16	17	18	14	A	N	G	Q	D		ANGQD		LDGFS	1		NGQD		SNQD	1		GQD					NGQ
2wiyA	197	198	199	200	196	E	D	G	T	L		EDGTL		LDGGA	1		DGTL		SNQS	1		GTL					DGT
2wj5A	77	78	79	80	76	P	E	G	V	S		PEGVS		LDGHG	1		EGVS		SNSS	1		GVS					EGV
2wj9B	75	76	77	78	74	N	N	G	G	L		NNGGL		LDGKD	1		NGGL		SNTD	1		GGL					NGG
2wjrA	27	28	29	30	26	Q	N	G	W	W		QNGWW		LDGKG	1		NGWW		SQQK	1		GWW					NGW
2wjrA	118	119	120	121	117	L	S	G	D	D		LSGDD		LDGKN	1		SGDD		SSAQ	1		GDD					SGD
2wjrA	160	161	162	163	159	A	N	H	K	Y		ANHKY		LDGKS	1		NHKY		SSKD	1		HKY					NHK
2wl9B	111	112	113	114	110	P	G	G	N	D		PGGND		LDGLT	1		GGND		SSND	1		GND					GGN
2wl9B	257	258	259	260	256	P	S	G	W	N		PSGWN		LDGRG	1		SGWN		SSTC	1		GWN					SGW
2wm8A	34	35	36	37	33	S	D	G	T	S		SDGTS		LDGSM	1		DGTS		SYAD	1		GTS					DGT
2wm8A	41	42	43	44	40	R	R	G	Q	D		RRGQD		LDGSR	1		RGQD		SYET	1		GQD					RGQ
2wnfA	296	297	298	299	295	S	K	G	N	D		SKGND		LDGTC	1		KGND		SYND	1		GND					KGN
2wnhA	195	196	197	198	194	K	S	G	K	S		KSGKS		LDGTE	1		SGKS		TDKD	1		GKS					SGK
2wnpF	108	109	110	111	107	P	D	C	R	L		PDCRL		LDGTK	1		DCRL		TGAA	1		CRL					DCR
2wnpF	153	154	155	156	152	Q	L	G	E	S		QLGES		LDGTN	1		LGES		TGAE	1		GES					LGE
2wnpF	182	183	184	185	181	F	E	G	N	D		FEGND		LDGTY	1		EGND		TGAN	1		GND					EGN
2wnsA	29	30	31	32	28	K	S	G	L	L		KSGLL		LDNTC	1		SGLL		TGAY	1		GLL					SGL
2wnyB	44	45	46	47	43	Y	H	G	N	G		YHGNG		LDRRG	1		HGNG		TGCD	1		GNG					HGN
2wnyB	86	87	88	89	85	E	N	G	N	D		ENGND		LEAKT	1		NGND		TGDA	1		GND					NGN
2wolA	110	111	112	113	109	D	D	G	T	Y		DDGTY		LEGEN	1		DGTY		TGDL	1		GTY					DGT
2wotA	343	344	345	346	342	K	N	G	T	K		KNGTK		LEGVD	1		NGTK		TGES	1		GTK					NGT
2wq9A	49	50	51	52	48	E	T	G	Q	D		ETGQD		LFGRT	1		TGQD		TGET	1		GQD					TGQ
2wq9A	125	126	127	128	124	L	D	G	T	N		LDGTN		LFQTD	1		DGTN		TGFD	1		GTN					DGT
2wqkA	195	196	197	198	194	P	Y	G	K	D		PYGKD		LGGDT	1		YGKD		TGGT	1		GKD					YGK
2wr8A	180	181	182	183	179	D	F	G	N	D		DFGND		LHKAT	1		FGND		TGGY	1		GND					FGN
2wraA	9	10	11	12	8	R	A	G	E	N		RAGEN		LIGLN	1		AGEN		TGID	1		GEN					AGE
2wsdA	202	203	204	205	201	E	D	G	S	N		EDGSN		LKAND	1		DGSN		TGIG	1		GSN					DGS
2wsdA	380	381	382	383	379	E	Y	G	R	D		EYGRD		LKFND	1		YGRD		TGIL	1		GRD					YGR
2wshB	20	21	22	23	19	D	N	G	S	D		DNGSD		LKGET	1		NGSD		TGKG	1		GSD					NGS
2wsoA	172	173	174	175	171	E	D	G	S	I		EDGSI		LLGFN	1		DGSI		TGLD	1		GSI					DGS
2wuqB	271	272	273	274	270	A	D	G	Q	H		ADGQH		LLGND	1		DGQH		TGLQ	1		GQH					DGQ
2wutA	75	76	77	78	74	A	D	N	R	T		ADNRT		LLGRD	1		DNRT		TGLS	1		NRT					DNR
2wvvA	267	268	269	270	266	D	K	G	K	D		DKGKD		LNAGD	1		KGKD		TGND	1		GKD					KGK
2wvvA	275	276	277	278	274	S	N	G	R	D		SNGRD		LNDQN	1		NGRD		TGQD	1		GRD					NGR
2wvvA	355	356	357	358	354	A	D	G	D	Q		ADGDQ		LNGET	1		DGDQ		TGRD	1		GDQ					DGD
2wvvA	401	402	403	404	400	K	N	D	E	G		KNDEG		LNGKD	1		NDEG		TGRT	1		DEG					NDE
2ww5A	73	74	75	76	72	S	D	G	R	N		SDGRN		LNGQN	1		DGRN		TGST	1		GRN					DGR
2ww5A	113	114	115	116	112	S	D	G	A	K		SDGAK		LNGSL	1		DGAK		TGTA	1		GAK					DGA
2ww5A	151	152	153	154	150	G	Q	G	A	N		GQGAN		LNGSQ	1		QGAN		TGTD	1		GAN					QGA
2ww5A	174	175	176	177	173	S	D	G	T	K		SDGTK		LNKRS	1		DGTK		TGTE	1		GTK					DGT
2ww5A	212	213	214	215	211	G	S	G	A	T		GSGAT		LNKVA	1		SGAT		TGTT	1		GAT					SGA
2ww5A	232	233	234	235	231	A	S	G	E	A		ASGEA		LQGQT	1		SGEA		TGVQ	1		GEA					SGE
2ww5A	258	259	260	261	257	N	R	E	E	N		NREEN		LQGRD	1		REEN		THRG	1		EEN					REE
2wxuA	5	6	7	8	4	I	D	G	T	K		IDGTK		LQQQT	1		DGTK		TKGH	1		GTK					DGT
2wxuA	283	284	285	286	282	K	D	G	K	T		KDGKT		LQRVD	1		DGKT		TLEG	1		GKT					DGK
2wy3A	100	101	102	103	99	E	D	S	S	H		EDSSH		LSGDD	1		DSSH		TLKE	1		SSH					DSS
2wy8A	76	77	78	79	75	P	S	S	A	Q		PSSAQ		LSGKF	1		SSAQ		TLMD	1		SAQ					SSA
2wy8A	128	129	130	131	127	P	D	G	V	K		PDGVK		LSGKM	1		DGVK		TMSD	1		GVK					DGV
2wyaA	497	498	499	500	496	E	Q	H	R	D		EQHRD		LTGDL	1		QHRD		TNAS	1		HRD					QHR
2wyqA	10	11	12	13	9	L	Q	Q	Q	T		LQQQT		LTLKE	1		QQQT		TNQS	1		QQT					QQQ
2wzmA	17	18	19	20	16	N	D	D	N	L		NDDNL		LYGLN	1		DDNL		TNTD	1		DNL					DDN
2wznA	51	52	53	54	50	K	L	G	N	D		KLGND		LYGRD	1		LGND		TRRD	1		GND					LGN
2wznA	84	85	86	87	83	K	D	G	Y	D		KDGYD		MAGGT	1		DGYD		VGET	1		GYD					DGY
2x0qA	63	64	65	66	62	A	D	G	A	L		ADGAL		MDGSG	1		DGAL		VGGS	1		GAL					DGA
2x0qA	403	404	405	406	402	P	Q	G	R	D		PQGRD		MDHSG	1		QGRD		VGKN	1		GRD					QGR
2x18E	31	32	33	34	30	T	D	G	S	K		TDGSK		MDMKS	1		DGSK		VGRD	1		GSK					DGS
2x1dD	159	160	161	162	158	S	A	G	V	N		SAGVN		MEGND	1		AGVN		VGVD	1		GVN					AGV
2x1dD	238	239	240	241	237	A	N	G	R	D		ANGRD		MRWED	1		NGRD		VHNH	1		GRD					NGR
2x32A	37	38	39	40	36	T	A	G	E	S		TAGES		MSGHE	1		AGES		VNCD	1		GES					AGE
2x3fA	180	181	182	183	179	A	D	G	L	E		ADGLE		MWGRD	1		DGLE		VSVN	1		GLE					DGL
2x3nA	137	138	139	140	136	E	R	H	A	D		ERHAD		MYGND	1		RHAD		WDWS	1		HAD					RHA
2x3nA	147	148	149	150	146	N	D	G	R	L		NDGRL		NADGD	1		DGRL		WGDS	1		GRL					DGR
2x3nA	206	207	208	209	205	S	Q	G	G	D		SQGGD		NAGDD	1		QGGD		WGFS	1		GGD					QGG
2x46A	74	75	76	77	73	A	S	G	K	D		ASGKD		NANVD	1		SGKD		WGGD	1		GKD					SGK
2x5fB	168	169	170	171	167	K	D	G	H	D		KDGHD		NCGTS	1		DGHD		WGHT	1		GHD					DGH
2x5pA	34	35	36	37	33	I	D	G	K	D		IDGKD		NDDAG	1		DGKD		WGKT	1		GKD					DGK
2x5pA	49	50	51	52	48	S	S	G	K	D		SSGKD		NDDFD	1		SGKD		WGLQ	1		GKD					SGK
2x5pA	96	97	98	99	95	E	Q	G	Q	N		EQGQN		NDDNL	1		QGQN		WGQD	1		GQN					QGQ
2x6uA	190	191	192	193	189	E	N	N	G	D		ENNGD		NDGES	1		NNGD		WGQQ	1		NGD					NNG
2x7kA	149	150	151	152	148	S	Q	D	R	N		SQDRN		NDGFD	1		QDRN		WGRD	1		DRN					QDR
2x8hA	143	144	145	146	142	P	I	G	T	T		PIGTT		NDGIG	1		IGTT		WGSD	1		GTT					IGT
2x8hA	241	242	243	244	240	K	N	Q	K	D		KNQKD		NDGKL	1		NQKD		WGSS	1		QKD					NQK
2x8hA	375	376	377	378	374	T	D	G	K	Y		TDGKY		NDGKT	1		DGKY		WGVG	1		GKY					DGK
2x8hA	411	412	413	414	410	K	N	G	R	D		KNGRD		NDGNL	1		NGRD		WKAT	1		GRD					NGR
2x8hA	419	420	421	422	418	D	D	E	Q	T		DDEQT		NDGRM	1		DEQT		WLAT	1		EQT					DEQ
2x8jC	120	121	122	123	119	G	D	G	S	S		GDGSS		NDGSD	1		DGSS		YDND	1		GSS					DGS
2x8jC	142	143	144	145	141	P	K	G	E	G		PKGEG		NDGSN	1		KGEG		YDSD	1		GEG					KGE
2x8jC	211	212	213	214	210	F	D	L	R	D		FDLRD		NDGTE	1		DLRD		YGDS	1		LRD					DLR
2x8rA	197	198	199	200	196	K	H	G	G	Y		KHGGY		NDGTK	1		HGGY		YGFN	1		GGY					HGG
2x8sA	108	109	110	111	107	A	D	G	K	L		ADGKL		NDNSK	1		DGKL		YGGS	1		GKL					DGK
2x8sA	156	157	158	159	155	S	D	G	T	S		SDGTS		NDSTF	1		DGTS		YGLN	1		GTS					DGT
2x8sA	178	179	180	181	177	K	D	G	K	D		KDGKD		NDYTY	1		DGKD		YGLT	1		GKD					DGK
2x8sA	269	270	271	272	268	A	E	G	N	D		AEGND		NEGID	1		EGND		YGMD	1		GND					EGN
2x8sA	356	357	358	359	355	K	D	G	W	N		KDGWN		NEGND	1		DGWN		YGNS	1		GWN					DGW
2x8sA	407	408	409	410	406	K	N	H	T	N		KNHTN		NEIGD	1		NHTN		YGSD	1		HTN					NHT
2x8sA	460	461	462	463	459	T	S	G	E	N		TSGEN		NENND	1		SGEN		YGYN	1		GEN					SGE
2x9zA	341	342	343	344	340	E	N	G	D	N		ENGDN		NFGND	1		NGDN		YMHD	1		GDN					NGD
2x9zA	354	355	356	357	353	A	T	G	A	D		ATGAD		NHGDT	1		TGAD		YNHM	1		GAD					TGA
2xbkA	40	41	42	43	39	P	A	G	D	T		PAGDT		NHGND	1		AGDT		YNRD	1		GDT					AGD
2xc3A	248	249	250	251	247	I	D	G	E	D		IDGED		NIGIS	1		DGED		YQND	1		GED					DGE
2xdpA	913	914	915	916	912	D	D	G	S	F		DDGSF		NIGLG	1		DGSF		YRRD	1		GSF					DGS
2xdpA	948	949	950	951	947	P	D	G	K	W		PDGKW		NKGQG	1		DGKW		YSKD	1		GKW					DGK
2xdpA	971	972	973	974	970	E	D	G	S	F		EDGSF		NKNQN	1		DGSF		YSTD	1		GSF					DGS
2xetB	733	734	735	736	732	S	D	N	K	R		SDNKR		NLGAT	1		DNKR					NKR					DNK
2xetB	758	759	760	761	757	D	N	S	G	G		DNSGG		NLGLN	1		NSGG					SGG					NSG
2xeuA	27	28	29	30	26	E	C	G	H	T		ECGHT		NMGRD	1		CGHT					GHT					CGH
2xf2A	20	21	22	23	19	N	V	G	G	S		NVGGS		NNGED	1		VGGS					GGS					VGG
2xf2A	218	219	220	221	217	D	D	G	K	T		DDGKT		NNGGL	1		DGKT					GKT					DGK
2xfvA	76	77	78	79	75	D	R	G	E	D		DRGED		NNGGQ	1		RGED					GED					RGE
2xh2C	13	14	15	16	12	S	R	G	N	D		SRGND		NNGRD	1		RGND					GND					RGN
2xh2C	210	211	212	213	209	D	E	G	G	G		DEGGG		NNKQN	1		EGGG					GGG					EGG
2xjqA	238	239	240	241	237	P	D	G	T	L		PDGTL		NNLTK	1		DGTL					GTL					DGT
2xkrA	37	38	39	40	36	R	N	G	L	D		RNGLD		NNNDL	1		NGLD					GLD					NGL
2xlkA	175	176	177	178	174	C	Y	G	L	T		CYGLT		NNNQD	1		YGLT					GLT					YGL
2xm5A	114	115	116	117	113	A	G	R	G	D		AGRGD		NNNQT	1		GRGD					RGD					GRG
2xmxA	211	212	213	214	210	A	N	G	S	S		ANGSS		NNRND	1		NGSS					GSS					NGS
2xsuA	140	141	142	143	139	T	E	G	N	D		TEGND		NQGEG	1		EGND					GND					EGN
2xsuA	157	158	159	160	156	S	L	G	N	N		SLGNN		NQGND	1		LGNN					GNN					LGN
2xsuA	181	182	183	184	180	V	N	G	K	D		VNGKD		NQGYD	1		NGKD					GKD					NGK
2xtsA	291	292	293	294	290	P	D	G	R	M		PDGRM		NRGED	1		DGRM					GRM					DGR
2xtsA	387	388	389	390	386	E	T	G	Y	D		ETGYD		NRGRS	1		TGYD					GYD					TGY
2xtsA	420	421	422	423	419	A	D	G	E	K		ADGEK		NRQTT	1		DGEK					GEK					DGE
2xtsB	47	48	49	50	46	P	D	G	Q	L		PDGQL		NRRRS	1		DGQL					GQL					DGQ
2xtsB	212	213	214	215	211	P	D	G	R	D		PDGRD		NSGQT	1		DGRD					GRD					DGR
2xvmB	180	181	182	183	179	A	N	G	N	D		ANGND		NSSTC	1		NGND					GND					NGN
2xvsA	312	313	314	315	311	A	S	G	Q	S		ASGQS		NTGND	1		SGQS					GQS					SGQ
2xwcA	280	281	282	283	279	R	D	G	Q	M		RDGQM		NTGTT	1		DGQM					GQM					DGQ
2xy2A	56	57	58	59	55	P	Q	G	E	N		PQGEN		NTGVQ	1		QGEN					GEN					QGE
2xy2A	98	99	100	101	97	A	K	G	Q	D		AKGQD		NVGGS	1		KGQD					GQD					KGQ
2xy2A	167	168	169	170	166	A	N	N	N	L		ANNNL		NWGKT	1		NNNL					NNL					NNN
2xziA	50	51	52	53	49	S	T	G	I	L		STGIL		PAGDT	1		TGIL					GIL					TGI
2xziA	67	68	69	70	66	T	T	G	R	T		TTGRT		PAGIS	1		TGRT					GRT					TGR
2xziA	131	132	133	134	130	D	D	N	T	D		DDNTD		PAGLT	1		DNTD					NTD					DNT
2xziA	155	156	157	158	154	P	D	G	T	L		PDGTL		PAGND	1		DGTL					GTL					DGT
2xziA	214	215	216	217	213	T	T	G	E	L		TTGEL		PAGQG	1		TGEL					GEL					TGE
2xziA	256	257	258	259	255	P	D	G	K	T		PDGKT		PAGTD	1		DGKT					GKT					DGK
2y4rA	167	168	169	170	166	V	H	E	R	D		VHERD		PAVGD	1		HERD					ERD					HER
2y5sB	219	220	221	222	218	P	D	G	R	R		PDGRR		PDASM	1		DGRR					GRR					DGR
2y8kA	55	56	57	58	54	D	N	G	Q	G		DNGQG		PDATA	1		NGQG					GQG					NGQ
2yquB	280	281	282	283	279	E	R	G	R	D		ERGRD		PDCRL	1		RGRD					GRD					RGR
2yquB	288	289	290	291	287	E	H	L	R	D		EHLRD		PDDYT	1		HLRD					LRD					HLR
2z1fA	319	320	321	322	318	G	I	G	G	T		GIGGT		PDEHW	1		IGGT					GGT					IGG
2z2oA	24	25	26	27	23	D	K	G	K	S		DKGKS		PDGAF	1		KGKS					GKS					KGK
2z2oA	43	44	45	46	42	L	D	G	K	N		LDGKN		PDGAG	1		DGKN					GKN					DGK
2z2oA	66	67	68	69	65	S	D	G	E	S		SDGES		PDGEK	1		DGES					GES					DGE
2z2oA	85	86	87	88	84	K	K	G	I	T		KKGIT		PDGEL	1		KGIT					GIT					KGI
2z2oA	108	109	110	111	107	P	N	G	D	G		PNGDG		PDGFY	1		NGDG					GDG					NGD
2z2oA	127	128	129	130	126	D	D	G	K	T		DDGKT		PDGGK	1		DGKT					GKT					DGK
2z2oA	150	151	152	153	149	S	D	N	A	G		SDNAG		PDGGY	1		DNAG					NAG					DNA
2z2oA	169	170	171	172	168	E	S	G	D	T		ESGDT		PDGHN	1		SGDT					GDT					SGD
2z2oA	192	193	194	195	191	N	D	D	A	G		NDDAG		PDGIG	1		DDAG					DAG					DDA
2z2oA	211	212	213	214	210	T	S	G	E	T		TSGET		PDGKW	1		SGET					GET					SGE
2z2oA	284	285	286	287	283	E	C	D	K	M		ECDKM		PDGKY	1		CDKM					DKM					CDK
2z3gD	36	37	38	39	35	S	D	G	R	S		SDGRS		PDGLD	1		DGRS					GRS					DGR
2z3gD	109	110	111	112	108	S	D	G	Q	D		SDGQD		PDGNL	1		DGQD					GQD					DGQ
2z4uA	57	58	59	60	56	A	S	S	K	D		ASSKD		PDGQG	1		SSKD					SKD					SSK
2z4uA	231	232	233	234	230	A	D	D	T	N		ADDTN		PDGQT	1		DDTN					DTN					DDT
2z72A	98	99	100	101	97	S	D	G	N	D		SDGND		PDGRA	1		DGND					GND					DGN
2z72A	328	329	330	331	327	Y	D	G	T	L		YDGTL		PDGRD	1		DGTL					GTL					DGT
2z8lA	84	85	86	87	83	R	N	G	T	N		RNGTN		PDGRS	1		NGTN					GTN					NGT
2z8lA	169	170	171	172	168	K	D	G	G	M		KDGGM		PDGRY	1		DGGM					GGM					DGG
2z8qA	29	30	31	32	28	D	E	G	K	N		DEGKN		PDGSA	1		EGKN					GKN					EGK
2zadD	40	41	42	43	39	E	S	G	V	L		ESGVL		PDGSC	1		SGVL					GVL					SGV
2zblA	38	39	40	41	37	N	K	G	Q	G		NKGQG		PDGSH	1		KGQG					GQG					KGQ
2zblA	222	223	224	225	221	S	Q	W	N	D		SQWND		PDGSK	1		QWND					WND					QWN
2zblA	304	305	306	307	303	W	D	G	K	D		WDGKD		PDGTI	1		DGKD					GKD					DGK
2zblA	366	367	368	369	365	A	D	N	K	D		ADNKD		PDGTK	1		DNKD					NKD					DNK
2zbxA	46	47	48	49	45	Y	D	G	R	L		YDGRL		PDGTR	1		DGRL					GRL					DGR
2zf9A	75	76	77	78	74	E	D	G	A	D		EDGAD		PDGTS	1		DGAD					GAD					DGA
2zfgA	266	267	268	269	265	D	F	G	L	F		DFGLF		PDGVF	1		FGLF					GLF					FGL
2zk9X	93	94	95	96	92	A	S	G	V	N		ASGVN		PDGVK	1		SGVN					GVN					SGV
2zk9X	146	147	148	149	145	P	S	N	S	S		PSNSS		PDGVQ	1		SNSS					NSS					SNS
2zkdB	458	459	460	461	457	S	N	D	G	R		SNDGR		PDGYG	1		NDGR					DGR					NDG
2zkdB	574	575	576	577	573	K	S	G	F	G		KSGFG		PDGYR	1		SGFG					GFG					SGF
2zl6B	272	273	274	275	271	L	D	G	R	T		LDGRT		PDHTL	1		DGRT					GRT					DGR
2zl6B	304	305	306	307	303	L	D	G	T	E		LDGTE		PDKSF	1		DGTE					GTE					DGT
2zl6B	477	478	479	480	476	P	D	G	F	Y		PDGFY		PDLET	1		DGFY					GFY					DGF
2zqnB	178	179	180	181	177	Q	Q	G	V	D		QQGVD		PDLKT	1		QGVD					GVD					QGV
2zscB	15	16	17	18	14	E	L	N	S	N		ELNSN		PDNMG	1		LNSN					NSN					LNS
2zscB	26	27	28	29	25	K	D	G	T	N		KDGTN		PDNQD	1		DGTN					GTN					DGT
2zzrA	213	214	215	216	212	D	D	S	S	R		DDSSR		PDNQN	1		DSSR					SSR					DSS
3a04A	252	253	254	255	251	L	D	G	R	G		LDGRG		PDNSN	1		DGRG					GRG					DGR
3a16C	87	88	89	90	86	N	Q	G	Y	D		NQGYD		PDNTR	1		QGYD					GYD					QGY
3a16C	269	270	271	272	268	I	D	G	N	D		IDGND		PDRRG	1		DGND					GND					DGN
3a2vI	133	134	135	136	132	A	R	G	V	D		ARGVD		PDRSA	1		RGVD					GVD					RGV
3a4uA	60	61	62	63	59	S	D	G	T	Q		SDGTQ		PDRTH	1		DGTQ					GTQ					DGT
3a74B	122	123	124	125	121	K	V	G	E	T		KVGET		PDSGG	1		VGET					GET					VGE
3a8uX	47	48	49	50	46	D	K	G	R	D		DKGRD		PDSNM	1		KGRD					GRD					KGR
3a9sB	53	54	55	56	52	Y	N	G	Q	Y		YNGQY		PDTGR	1		NGQY					GQY					NGQ
3aarA	66	67	68	69	65	D	T	N	T	D		DTNTD		PDYKG	1		TNTD					NTD					TNT
3aarA	252	253	254	255	251	P	D	G	E	L		PDGEL		PEGDR	1		DGEL					GEL					DGE
3aayB	204	205	206	207	203	E	D	G	T	N		EDGTN		PEGET	1		DGTN					GTN					DGT
3agxB	276	277	278	279	275	L	D	G	R	T		LDGRT		PEGGD	1		DGRT					GRT					DGR
3ah2A	120	121	122	123	119	I	D	D	T	N		IDDTN		PEGGN	1		DDTN					DTN					DDT
3aiiA	507	508	509	510	506	P	D	A	S	M		PDASM		PEGHA	1		DASM					ASM					DAS
3aprE	78	79	80	81	77	G	D	G	S	Y		GDGSY		PEGIT	1		DGSY					GSY					DGS
3b2yA	121	122	123	124	120	R	F	G	E	N		RFGEN		PEGLS	1		FGEN					GEN					FGE
3b4uB	17	18	19	20	16	T	D	G	T	K		TDGTK		PEGNT	1		DGTK					GTK					DGT
3b5gB	96	97	98	99	95	S	S	N	H	D		SSNHD		PEGQD	1		SNHD					NHD					SNH
3b5mB	12	13	14	15	11	E	Q	G	R	D		EQGRD		PEGRD	1		QGRD					GRD					QGR
3b6hA	370	371	372	373	369	A	D	G	R	M		ADGRM		PEGRL	1		DGRM					GRM					DGR
3b6hA	412	413	414	415	411	P	D	G	S	N		PDGSN		PEGTS	1		DGSN					GSN					DGS
3b6uB	170	171	172	173	169	P	D	T	G	R		PDTGR		PEGVS	1		DTGR					TGR					DTG
3b6uB	230	231	232	233	229	L	D	G	E	G		LDGEG		PEKGS	1		DGEG					GEG					DGE
3b8lE	101	102	103	104	100	K	D	G	R	G		KDGRG		PELQS	1		DGRG					GRG					DGR
3b9tA	252	253	254	255	251	P	F	G	V	D		PFGVD		PELRD	1		FGVD					GVD					FGV
3bb7A	57	58	59	60	56	T	D	G	G	Y		TDGGY		PELRT	1		DGGY					GGY					DGG
3bb7A	314	315	316	317	313	K	A	G	L	N		KAGLN		PFGLD	1		AGLN					GLN					AGL
3bb9B	135	136	137	138	134	A	D	G	R	Q		ADGRQ		PFGLQ	1		DGRQ					GRQ					DGR
3bc9A	95	96	97	98	94	I	Y	D	N	D		IYDND		PGGAD	1		YDND					DND					YDN
3bc9A	576	577	578	579	575	S	E	G	Y	D		SEGYD		PGGDG	1		EGYD					GYD					EGY
3bcwA	83	84	85	86	82	P	D	G	T	D		PDGTD		PGGDL	1		DGTD					GTD					DGT
3bdfA	124	125	126	127	123	I	H	E	K	D		IHEKD		PGGEL	1		HEKD					EKD					HEK
3bdfA	393	394	395	396	392	K	D	G	A	T		KDGAT		PGGGA	1		DGAT					GAT					DGA
3be6C	27	28	29	30	26	D	L	G	R	D		DLGRD		PGGGL	1		LGRD					GRD					LGR
3be6C	69	70	71	72	68	P	D	G	S	R		PDGSR		PGGGR	1		DGSR					GSR					DGS
3bfmA	92	93	94	95	91	W	N	G	A	D		WNGAD		PGGLT	1		NGAD					GAD					NGA
3bfmA	210	211	212	213	209	E	D	F	G	D		EDFGD		PGGQC	1		DFGD					FGD					DFG
3bfqG	71	72	73	74	70	S	T	G	Y	D		STGYD		PGGRR	1		TGYD					GYD					TGY
3bfqG	91	92	93	94	90	D	S	G	N	D		DSGND		PGGRS	1		SGND					GND					SGN
3bhdB	150	151	152	153	149	D	F	G	Y	A		DFGYA		PGGSK	1		FGYA					GYA					FGY
3bixA	422	423	424	425	421	S	D	D	G	D		SDDGD		PGGYT	1		DDGD					DGD					DDG
3bjeA	20	21	22	23	19	K	D	G	T	G		KDGTG		PGKQT	1		DGTG					GTG					DGT
3bkbA	693	694	695	696	692	E	K	N	V	T		EKNVT		PGMKS	1		KNVT					NVT					KNV
3blzB	47	48	49	50	46	V	D	N	K	D		VDNKD		PGRGI	1		DNKD					NKD					DNK
3bm3B	45	46	47	48	44	E	S	G	E	D		ESGED		PHDND	1		SGED					GED					SGE
3bnjA	228	229	230	231	227	D	K	G	V	D		DKGVD		PHGLD	1		KGVD					GVD					KGV
3bo5A	84	85	86	87	83	D	N	S	C	D		DNSCD		PHLEG	1		NSCD					SCD					NSC
3bo6B	164	165	166	167	163	E	N	S	Q	Q		ENSQQ		PIGTT	1		NSQQ					SQQ					NSQ
3bonA	140	141	142	143	139	P	D	G	S	Q		PDGSQ		PKAES	1		DGSQ					GSQ					DGS
3bonA	327	328	329	330	326	T	S	G	K	D		TSGKD		PKGEG	1		SGKD					GKD					SGK
3bp1B	72	73	74	75	71	Q	K	G	L	N		QKGLN		PKGFD	1		KGLN					GLN					KGL
3bp5A	39	40	41	42	38	P	S	N	Q	S		PSNQS		PKGLD	1		SNQS					NQS					SNQ
3bpkB	35	36	37	38	34	K	E	G	V	T		KEGVT		PKGLT	1		EGVT					GVT					EGV
3br8A	38	39	40	41	37	D	D	G	R	R		DDGRR		PKGQD	1		DGRR					GRR					DGR
3brbA	609	610	611	612	608	E	D	G	T	Q		EDGTQ		PKSYD	1		DGTQ					GTQ					DGT
3brbA	733	734	735	736	732	D	D	M	T	R		DDMTR		PLGFD	1		DMTR					MTR					DMT
3bs1A	223	224	225	226	222	K	N	K	E	F		KNKEF		PMGQG	1		NKEF					KEF					NKE
3buuA	194	195	196	197	193	V	S	G	R	S		VSGRS		PNASY	1		SGRS					GRS					SGR
3bv6D	53	54	55	56	52	A	G	N	T	S		AGNTS		PNGAL	1		GNTS					NTS					GNT
3bwlB	418	419	420	421	417	A	D	G	T	D		ADGTD		PNGAN	1		DGTD					GTD					DGT
3bwlB	479	480	481	482	478	R	D	G	S	R		RDGSR		PNGDG	1		DGSR					GSR					DGS
3bwuC	40	41	42	43	39	A	D	G	V	N		ADGVN		PNGDL	1		DGVN					GVN					DGV
3bwuC	192	193	194	195	191	D	Y	G	A	N		DYGAN		PNGDM	1		YGAN					GAN					YGA
3bwuF	98	99	100	101	97	E	Q	Q	N	N		EQQNN		PNGEL	1		QQNN					QNN					QQN
3bwxA	12	13	14	15	11	S	D	G	L	S		SDGLS		PNGER	1		DGLS					GLS					DGL
3bwxA	189	190	191	192	188	S	S	G	R	G		SSGRG		PNGID	1		SGRG					GRG					SGR
3bxeB	277	278	279	280	276	A	D	G	E	N		ADGEN		PNGIL	1		DGEN					GEN					DGE
3by9A	106	107	108	109	105	R	F	G	N	D		RFGND		PNGKD	1		FGND					GND					FGN
3by9A	197	198	199	200	196	D	H	Q	V	D		DHQVD		PNGML	1		HQVD					QVD					HQV
3bzhA	126	127	128	129	125	S	Q	G	V	N		SQGVN		PNGMR	1		QGVN					GVN					QGV
3c2uA	134	135	136	137	133	P	S	G	K	D		PSGKD		PNGND	1		SGKD					GKD					SGK
3c2uA	255	256	257	258	254	Q	N	G	Q	T		QNGQT		PNGQA	1		NGQT					GQT					NGQ
3c4zA	324	325	326	327	323	D	D	G	N	D		DDGND		PNGQL	1		DGND					GND					DGN
3c5nA	377	378	379	380	376	A	E	N	E	S		AENES		PNGQM	1		ENES					NES					ENE
3c7fA	47	48	49	50	46	S	N	G	T	N		SNGTN		PNGRM	1		NGTN					GTN					NGT
3c7fA	170	171	172	173	169	D	D	G	T	D		DDGTD		PNGRQ	1		DGTD					GTD					DGT
3c7fA	332	333	334	335	331	A	D	G	S	N		ADGSN		PNGRR	1		DGSN					GSN					DGS
3c8cB	227	228	229	230	226	E	D	G	T	S		EDGTS		PNGSN	1		DGTS					GTS					DGT
3c8wC	184	185	186	187	183	V	D	G	T	N		VDGTN		PNGST	1		DGTN					GTN					DGT
3c9fB	148	149	150	151	147	D	N	G	L	L		DNGLL		PNGTA	1		NGLL					GLL					NGL
3c9zA	45	46	47	48	44	S	D	D	T	D		SDDTD		PNGTL	1		DDTD					DTD					DDT
3c9zA	171	172	173	174	170	G	D	R	T	Y		GDRTY		PNGVD	1		DRTY					RTY					DRT
3c9zA	213	214	215	216	212	S	D	G	A	N		SDGAN		PNGYN	1		DGAN					GAN					DGA
3cbtA	75	76	77	78	74	A	D	G	T	L		ADGTL		PNKQY	1		DGTL					GTL					DGT
3cbtA	158	159	160	161	157	P	D	R	T	H		PDRTH		PNNEC	1		DRTH					RTH					DRT
3cc6A	447	448	449	450	446	H	K	G	E	N		HKGEN		PNNGT	1		KGEN					GEN					KGE
3ce7A	50	51	52	53	49	R	E	D	R	T		REDRT		PQGCD	1		EDRT					DRT					EDR
3cgxA	138	139	140	141	137	F	D	G	G	A		FDGGA		PQGED	1		DGGA					GGA					DGG
3ch0A	47	48	49	50	46	K	D	N	R	S		KDNRS		PQGEN	1		DNRS					NRS					DNR
3chvA	57	58	59	60	56	D	D	G	T	N		DDGTN		PQGES	1		DGTN					GTN					DGT
3cijA	273	274	275	276	272	A	N	G	K	L		ANGKL		PQGET	1		NGKL					GKL					NGK
3cipG	53	54	55	56	52	R	N	G	N	L		RNGNL		PQGGN	1		NGNL					GNL					NGN
3ck1A	18	19	20	21	17	A	A	G	I	D		AAGID		PQGIG	1		AGID					GID					AGI
3ck1A	100	101	102	103	99	P	D	S	G	G		PDSGG		PQGKD	1		DSGG					SGG					DSG
3ckfA	48	49	50	51	47	A	D	G	K	N		ADGKN		PQGND	1		DGKN					GKN					DGK
3ckfA	81	82	83	84	80	A	D	A	S	K		ADASK		PQGQG	1		DASK					ASK					DAS
3ckfA	117	118	119	120	116	A	D	G	T	R		ADGTR		PQGQT	1		DGTR					GTR					DGT
3ckfA	129	130	131	132	128	S	D	G	S	K		SDGSK		PQGRD	1		DGSK					GSK					DGS
3ckfA	170	171	172	173	169	K	S	G	E	S		KSGES		PQGTG	1		SGES					GES					SGE
3ckfA	216	217	218	219	215	S	S	N	T	T		SSNTT		PQSIT	1		SNTT					NTT					SNT
3ckmA	552	553	554	555	551	T	N	C	N	D		TNCND		PRGES	1		NCND					CND					NCN
3clsD	252	253	254	255	251	Q	S	G	K	G		QSGKG		PRGGD	1		SGKG					GKG					SGK
3cmgA	653	654	655	656	652	T	Y	S	T	D		TYSTD		PRGND	1		YSTD					STD					YST
3cn4B	37	38	39	40	36	A	D	D	T	A		ADDTA		PRGYN	1		DDTA					DTA					DDT
3cn4B	51	52	53	54	50	E	S	G	E	S		ESGES		PRKKS	1		SGES					GES					SGE
3couA	51	52	53	54	50	F	D	G	R	R		FDGRR		PRNNS	1		DGRR					GRR					DGR
3cptA	27	28	29	30	26	R	D	G	V	D		RDGVD		PSGAF	1		DGVD					GVD					DGV
3cqvA	464	465	466	467	463	L	S	G	K	F		LSGKF		PSGAG	1		SGKF					GKF					SGK
3cryA	115	116	117	118	114	Q	E	G	K	T		QEGKT		PSGAH	1		EGKT					GKT					EGK
3cskA	489	490	491	492	488	L	D	G	K	G		LDGKG		PSGDS	1		DGKG					GKG					DGK
3cskA	686	687	688	689	685	D	N	N	K	D		DNNKD		PSGEI	1		NNKD					NKD					NNK
3cssA	165	166	167	168	164	S	D	G	H	G		SDGHG		PSGES	1		DGHG					GHG					DGH
3ct6A	38	39	40	41	37	E	N	G	E	L		ENGEL		PSGFT	1		NGEL					GEL					NGE
3ctkA	55	56	57	58	54	T	S	K	K	T		TSKKT		PSGGL	1		SKKT					KKT					SKK
3ctkA	224	225	226	227	223	P	S	N	D	S		PSNDS		PSGGV	1		SNDS					NDS					SND
3cuiA	297	298	299	300	296	A	S	Y	A	D		ASYAD		PSGIH	1		SYAD					YAD					SYA
3cuxA	146	147	148	149	145	E	N	G	K	N		ENGKN		PSGKT	1		NGKN					GKN					NGK
3cuxA	466	467	468	469	465	N	D	G	R	L		NDGRL		PSGLL	1		DGRL					GRL					DGR
3cuzA	149	150	151	152	148	E	A	G	K	N		EAGKN		PSGND	1		AGKN					GKN					AGK
3cuzA	469	470	471	472	468	S	N	G	K	L		SNGKL		PSGNR	1		NGKL					GKL					NGK
3cvbA	10	11	12	13	9	D	S	G	L	A		DSGLA		PSGQL	1		SGLA					GLA					SGL
3cz1B	61	62	63	64	60	D	E	A	N	D		DEAND		PSGTY	1		EAND					AND					EAN
3czfB	58	59	60	61	57	K	D	W	S	S		KDWSS		PSGWE	1		DWSS					WSS					DWS
3d02A	296	297	298	299	295	K	E	L	G	L		KELGL		PSGWN	1		ELGL					LGL					ELG
3d06A	260	261	262	263	259	S	S	G	N	D		SSGND		PSGWT	1		SGND					GND					SGN
3d0fA	368	369	370	371	367	K	N	G	E	R		KNGER		PSGYT	1		NGER					GER					NGE
3d0fA	410	411	412	413	409	E	K	G	S	T		EKGST		PSKKL	1		KGST					GST					KGS
3d0kA	106	107	108	109	105	A	A	G	N	T		AAGNT		PSNDS	1		AGNT					GNT					AGN
3d2lB	184	185	186	187	183	E	D	G	R	G		EDGRG		PSNQS	1		DGRG					GRG					DGR
3d30A	156	157	158	159	155	D	Y	N	H	M		DYNHM		PSNSS	1		YNHM					NHM					YNH
3d30A	177	178	179	180	176	I	R	G	K	D		IRGKD		PSQQK	1		RGKD					GKD					RGK
3d32A	103	104	105	106	102	E	D	F	F	E		EDFFE		PSSAQ	1		DFFE					FFE					DFF
3d3sD	50	51	52	53	49	P	G	G	R	S		PGGRS		PTGAA	1		GGRS					GRS					GGR
3d3zA	58	59	60	61	57	C	D	G	T	N		CDGTN		PTGID	1		DGTN					GTN					DGT
3d40A	140	141	142	143	139	E	H	G	K	D		EHGKD		PTGLD	1		HGKD					GKD					HGK
3d43B	107	108	109	110	106	D	S	G	S	L		DSGSL		PTGSD	1		SGSL					GSL					SGS
3d43B	239	240	241	242	238	Y	N	G	G	W		YNGGW		PTGTE	1		NGGW					GGW					NGG
3d4iA	385	386	387	388	384	A	D	G	K	T		ADGKT		PTHRG	1		DGKT					GKT					DGK
3d4uA	42	43	44	45	41	Y	E	K	Y	S		YEKYS		PTKGH	1		EKYS					KYS					EKY
3d7jD	45	46	47	48	44	E	D	N	I	D		EDNID		PWGGD	1		DNID					NID					DNI
3d95B	76	77	78	79	75	V	D	G	R	T		VDGRT		PWGND	1		DGRT					GRT					DGR
3da0C	138	139	140	141	137	P	N	G	S	N		PNGSN		PWGQD	1		NGSN					GSN					NGS
3dasA	41	42	43	44	40	P	G	G	D	L		PGGDL		PWGSD	1		GGDL					GDL					GGD
3dasA	181	182	183	184	180	P	D	G	E	T		PDGET		PWLAT	1		DGET					GET					DGE
3dasA	211	212	213	214	210	D	K	Q	R	D		DKQRD		PYGKD	1		KQRD					QRD					KQR
3db7A	67	68	69	70	66	T	N	G	N	F		TNGNF		PYGYS	1		NGNF					GNF					NGN
3db7A	76	77	78	79	75	K	K	G	N	D		KKGND		QAGND	1		KGND					GND					KGN
3db7A	127	128	129	130	126	S	N	R	T	L		SNRTL		QAGQD	1		NRTL					RTL					NRT
3db7A	136	137	138	139	135	L	K	F	N	D		LKFND		QDDVD	1		KFND					FND					KFN
3dd6A	194	195	196	197	193	G	K	G	Q	T		GKGQT		QDGGG	1		KGQT					GQT					KGQ
3ddjA	113	114	115	116	112	I	N	D	K	D		INDKD		QDGKG	1		NDKD					DKD					NDK
3ddjA	176	177	178	179	175	D	D	N	K	D		DDNKD		QDGKR	1		DNKD					NKD					DNK
3ddjA	247	248	249	250	246	K	D	N	T	N		KDNTN		QDGKS	1		DNTN					NTN					DNT
3defA	217	218	219	220	216	D	K	D	E	N		DKDEN		QDGLG	1		KDEN					DEN					KDE
3defA	224	225	226	227	223	P	N	G	E	L		PNGEL		QDGLR	1		NGEL					GEL					NGE
3delB	52	53	54	55	51	K	R	G	E	D		KRGED		QDGRR	1		RGED					GED					RGE
3deoA	158	159	160	161	157	E	N	G	R	D		ENGRD		QDGRS	1		NGRD					GRD					NGR
3deoA	225	226	227	228	224	E	R	G	L	D		ERGLD		QDGTL	1		RGLD					GLD					RGL
3dffA	104	105	106	107	103	P	D	G	R	L		PDGRL		QDGTM	1		DGRL					GRL					DGR
3dfqA	88	89	90	91	87	D	D	G	R	A		DDGRA		QDGVW	1		DGRA					GRA					DGR
3dhfB	338	339	340	341	337	S	K	G	Y	N		SKGYN		QDHED	1		KGYN					GYN					KGY
3dhfB	436	437	438	439	435	P	A	G	N	T		PAGNT		QDRTR	1		AGNT					GNT					AGN
3di4B	137	138	139	140	136	Q	Y	G	G	D		QYGGD		QDSSG	1		YGGD					GGD					YGG
3dj9A	296	297	298	299	295	Y	N	S	T	Q		YNSTQ		QEGAD	1		NSTQ					STQ					NST
3djeB	203	204	205	206	202	A	D	G	K	T		ADGKT		QEGFF	1		DGKT					GKT					DGK
3djeB	260	261	262	263	259	I	E	R	G	N		IERGN		QEGKT	1		ERGN					RGN					ERG
3djeB	291	292	293	294	290	A	D	G	T	S		ADGTS		QESEN	1		DGTS					GTS					DGT
3djlA	74	75	76	77	73	A	Q	G	R	D		AQGRD		QFGGD	1		QGRD					GRD					QGR
3djlA	204	205	206	207	203	E	D	G	S	L		EDGSL		QFGKD	1		DGSL					GSL					DGS
3djlA	245	246	247	248	244	P	D	G	Q	L		PDGQL		QFGQD	1		DGQL					GQL					DGQ
3djoA	66	67	68	69	65	K	N	G	Q	C		KNGQC		QGGGL	1		NGQC					GQC					NGQ
3dlqR	101	102	103	104	100	A	G	G	R	S		AGGRS		QGGKD	1		GGRS					GRS					GGR
3dmoA	33	34	35	36	32	N	D	G	K	T		NDGKT		QGGQD	1		DGKT					GKT					DGK
3dmsA	19	20	21	22	18	K	D	F	S	N		KDFSN		QGNRD	1		DFSN					FSN					DFS
3dn7B	63	64	65	66	62	E	K	G	I	D		EKGID		QHFDS	1		KGID					GID					KGI
3dnpA	17	18	19	20	16	S	N	G	K	R		SNGKR		QIGDN	1		NGKR					GKR					NGK
3do6A	216	217	218	219	215	A	D	R	K	D		ADRKD		QKGDD	1		DRKD					RKD					DRK
3do6A	248	249	250	251	247	T	E	G	T	T		TEGTT		QKGEN	1		EGTT					GTT					EGT
3do6A	534	535	536	537	533	D	S	G	N	D		DSGND		QKGLN	1		SGND					GND					SGN
3dqgA	505	506	507	508	504	A	N	G	I	D		ANGID		QKGND	1		NGID					GID					NGI
3drwB	231	232	233	234	230	S	D	G	K	Y		SDGKY		QLGES	1		DGKY					GKY					DGK
3drzB	86	87	88	89	85	E	T	G	A	D		ETGAD		QLGSN	1		TGAD					GAD					TGA
3ds8A	43	44	45	46	42	S	E	G	K	N		SEGKN		QLKQN	1		EGKN					GKN					EGK
3dsoA	13	14	15	16	12	Q	D	G	S	L		QDGSL		QNDKD	1		DGSL					GSL					DGS
3dsoA	22	23	24	25	21	K	D	G	K	F		KDGKF		QNGES	1		DGKF					GKF					DGK
3dsoA	31	32	33	34	30	K	F	G	K	N		KFGKN		QNGFN	1		FGKN					GKN					FGK
3dsoA	47	48	49	50	46	R	D	G	T	T		RDGTT		QNGGL	1		DGTT					GTT					DGT
3dwvB	23	24	25	26	22	A	D	H	K	D		ADHKD		QNGKD	1		DHKD					HKD					DHK
3dwvB	146	147	148	149	145	R	D	G	V	D		RDGVD		QNGMN	1		DGVD					GVD					DGV
3dxlA	202	203	204	205	201	K	D	N	Q	T		KDNQT		QNGQT	1		DNQT					NQT					DNQ
3dzwA	27	28	29	30	26	E	D	C	N	Q		EDCNQ		QNGVD	1		DCNQ					CNQ					DCN
3dzwA	58	59	60	61	57	S	D	G	N	Q		SDGNQ		QNGWW	1		DGNQ					GNQ					DGN
3dzwA	67	68	69	70	66	P	R	N	N	S		PRNNS		QNNND	1		RNNS					NNS					RNN
3dzwA	90	91	92	93	89	K	D	R	N	Q		KDRNQ		QQGKD	1		DRNQ					RNQ					DRN
3e18B	217	218	219	220	216	E	N	G	I	F		ENGIF		QQGKN	1		NGIF					GIF					NGI
3e2dA	87	88	89	90	86	S	Q	G	N	D		SQGND		QQGND	1		QGND					GND					QGN
3e4vA	27	28	29	30	26	A	D	G	R	G		ADGRG		QQGQD	1		DGRG					GRG					DGR
3e4wB	90	91	92	93	89	P	D	G	S	L		PDGSL		QQGVD	1		DGSL					GSL					DGS
3e4wB	173	174	175	176	172	A	D	G	S	A		ADGSA		QQGYD	1		DGSA					GSA					DGS
3e5uA	68	69	70	71	67	E	D	G	S	F		EDGSF		QRGGD	1		DGSF					GSF					DGS
3e7aB	287	288	289	290	286	E	T	L	M	D		ETLMD		QSGKG	1		TLMD					LMD					TLM
3e8tA	135	136	137	138	134	A	E	G	V	D		AEGVD		QSGND	1		EGVD					GVD					EGV
3ea6A	156	157	158	159	155	K	F	Y	S	S		KFYSS		QSGQS	1		FYSS					YSS					FYS
3ea6A	171	172	173	174	170	N	N	N	D	L		NNNDL		QSGSN	1		NNDL					NDL					NND
3eblA	37	38	39	40	36	A	D	G	T	R		ADGTR		QSGTE	1		DGTR					GTR					DGT
3ebvA	189	190	191	192	188	C	D	G	K	G		CDGKG		QSGVT	1		DGKG					GKG					DGK
3ecfB	83	84	85	86	82	T	K	G	T	T		TKGTT		QTGEL	1		KGTT					GTT					KGT
3ed4B	448	449	450	451	447	R	N	N	K	D		RNNKD		QVGKN	1		NNKD					NKD					NNK
3ednA	113	114	115	116	112	E	N	G	E	N		ENGEN		QWGFS	1		NGEN					GEN					NGE
3ef4A	12	13	14	15	11	D	A	G	N	D		DAGND		QYDRD	1		AGND					GND					AGN
3ef6A	93	94	95	96	92	D	D	G	T	L		DDGTL		QYGGD	1		DGTL					GTL					DGT
3ef6A	223	224	225	226	222	S	D	G	R	A		SDGRA		QYGKD	1		DGRA					GRA					DGR
3ef6A	261	262	263	264	260	H	C	G	A	D		HCGAD		RAGEN	1		CGAD					GAD					CGA
3ef6A	282	283	284	285	281	R	A	G	G	L		RAGGL		RAGGL	1		AGGL					GGL					AGG
3egaA	162	163	164	165	161	S	S	K	N	D		SSKND		RAGQD	1		SKND					KND					SKN
3egaA	178	179	180	181	177	P	D	G	H	N		PDGHN		RDDKR	1		DGHN					GHN					DGH
3egaA	213	214	215	216	212	V	C	G	D	S		VCGDS		RDETT	1		CGDS					GDS					CGD
3elgB	57	58	59	60	56	L	F	Q	T	D		LFQTD		RDGCR	1		FQTD					QTD					FQT
3elgB	68	69	70	71	67	A	D	G	I	L		ADGIL		RDGGD	1		DGIL					GIL					DGI
3elgB	77	78	79	80	76	S	K	G	E	N		SKGEN		RDGGL	1		KGEN					GEN					KGE
3elgB	128	129	130	131	127	E	N	G	L	L		ENGLL		RDGHR	1		NGLL					GLL					NGL
3elgB	137	138	139	140	136	Q	F	G	G	D		QFGGD		RDGKN	1		FGGD					GGD					FGG
3eljA	161	162	163	164	160	S	D	C	T	K		SDCTK		RDGNE	1		DCTK					CTK					DCT
3en0C	209	210	211	212	208	R	D	G	S	E		RDGSE		RDGQD	1		DGSE					GSE					DGS
3eo6A	32	33	34	35	31	A	D	G	S	L		ADGSL		RDGQM	1		DGSL					GSL					DGS
3er7A	91	92	93	94	90	A	D	G	S	S		ADGSS		RDGRA	1		DGSS					GSS					DGS
3er7A	108	109	110	111	107	A	D	G	K	N		ADGKN		RDGRD	1		DGKN					GKN					DGK
3erbA	46	47	48	49	45	S	S	G	Q	K		SSGQK		RDGRT	1		SGQK					GQK					SGQ
3erbA	113	114	115	116	112	P	N	G	M	R		PNGMR		RDGSC	1		NGMR					GMR					NGM
3erbA	173	174	175	176	172	G	N	G	V	Q		GNGVQ		RDGSE	1		NGVQ					GVQ					NGV
3es1A	7	8	9	10	6	D	S	G	L	S		DSGLS		RDGSR	1		SGLS					GLS					SGL
3es1A	22	23	24	25	21	A	H	G	R	D		AHGRD		RDGSS	1		HGRD					GRD					HGR
3eurA	16	17	18	19	15	D	S	G	V	L		DSGVL		RDGTE	1		SGVL					GVL					SGV
3eurA	119	120	121	122	118	K	N	K	T	D		KNKTD		RDGTL	1		NKTD					KTD					NKT
3ew1D	22	23	24	25	21	Q	S	G	S	N		QSGSN		RDGTN	1		SGSN					GSN					SGS
3ew1D	33	34	35	36	32	S	F	G	N	D		SFGND		RDGTR	1		FGND					GND					FGN
3ey6A	75	76	77	78	74	E	N	G	T	L		ENGTL		RDGTS	1		NGTL					GTL					NGT
3eypB	322	323	324	325	321	R	R	G	L	D		RRGLD		RDGVT	1		RGLD					GLD					RGL
3eytD	123	124	125	126	122	K	A	G	D	D		KAGDD		RDRKA	1		AGDD					GDD					AGD
3f0nB	392	393	394	395	391	Q	D	G	L	G		QDGLG		RDRLD	1		DGLG					GLG					DGL
3f0oB	67	68	69	70	66	K	D	G	N	D		KDGND		RDSRD	1		DGND					GND					DGN
3f0yC	201	202	203	204	200	S	A	G	N	D		SAGND		REDRT	1		AGND					GND					AGN
3f0yC	264	265	266	267	263	S	D	H	T	A		SDHTA		REGET	1		DHTA					HTA					DHT
3f14A	83	84	85	86	82	A	E	G	K	D		AEGKD		REGGH	1		EGKD					GKD					EGK
3f1pA	250	251	252	253	249	M	D	M	K	S		MDMKS		REGHD	1		DMKS					MKS					DMK
3f1pA	312	313	314	315	311	K	H	G	G	A		KHGGA		REGSD	1		HGGA					GGA					HGG
3f1pB	369	370	371	372	368	I	E	G	I	N		IEGIN		REGTG	1		EGIN					GIN					EGI
3f1pB	432	433	434	435	431	K	N	Q	E	S		KNQES		REKGK	1		NQES					QES					NQE
3f42B	44	45	46	47	43	G	L	G	E	N		GLGEN		RENET	1		LGEN					GEN					LGE
3f5oG	51	52	53	54	50	A	I	G	T	N		AIGTN		RERLG	1		IGTN					GTN					IGT
3f6qA	32	33	34	35	31	D	H	G	F	D		DHGFD		RFGEN	1		HGFD					GFD					HGF
3f6qA	65	66	67	68	64	R	G	D	D	N		RGDDN		RFGND	1		GDDN					DDN					GDD
3f6qA	98	99	100	101	97	E	H	G	N	N		EHGNN		RFGVD	1		HGNN					GNN					HGN
3f6qA	131	132	133	134	130	K	Y	G	E	N		KYGEN		RGDDN	1		YGEN					GEN					YGE
3f7eA	25	26	27	28	24	P	D	G	T	R		PDGTR		RGGEL	1		DGTR					GTR					DGT
3f7lA	89	90	91	92	88	E	D	G	K	G		EDGKG		RGGVN	1		DGKG					GKG					DGK
3f7wA	36	37	38	39	35	A	D	G	T	L		ADGTL		RHGES	1		DGTL					GTL					DGT
3f8mB	212	213	214	215	211	Q	D	D	V	D		QDDVD		RHGHT	1		DDVD					DVD					DDV
3f8xD	114	115	116	117	113	D	A	G	K	N		DAGKN		RKGDN	1		AGKN					GKN					AGK
3fdeB	458	459	460	461	457	S	N	D	G	R		SNDGR		RKGFD	1		NDGR					DGR					NDG
3fdeB	574	575	576	577	573	K	S	G	F	G		KSGFG		RKGFN	1		SGFG					GFG					SGF
3fdjA	189	190	191	192	188	S	H	G	T	S		SHGTS		RKLQD	1		HGTS					GTS					HGT
3fdrA	54	55	56	57	53	E	N	G	N	L		ENGNL		RKNRT	1		NGNL					GNL					NGN
3fe4B	100	101	102	103	99	A	D	G	T	V		ADGTV		RLGRD	1		DGTV					GTV					DGT
3fe4B	254	255	256	257	253	H	R	N	K	D		HRNKD		RLGSD	1		RNKD					NKD					RNK
3fg8A	136	137	138	139	135	E	D	L	R	D		EDLRD		RLNEN	1		DLRD					LRD					DLR
3fgdA	13	14	15	16	12	V	L	G	D	G		VLGDG		RNAHG	1		LGDG					GDG					LGD
3fgeA	37	38	39	40	36	R	Q	G	N	D		RQGND		RNGDD	1		QGND					GND					QGN
3fgeA	168	169	170	171	167	T	D	G	F	Q		TDGFQ		RNGDF	1		DGFQ					GFQ					DGF
3fhwB	20	21	22	23	19	P	A	G	L	T		PAGLT		RNGHD	1		AGLT					GLT					AGL
3fiqA	74	75	76	77	73	E	D	G	R	H		EDGRH		RNGHG	1		DGRH					GRH					DGR
3fiqA	107	108	109	110	106	E	S	G	K	D		ESGKD		RNGKA	1		SGKD					GKD					SGK
3fk8A	115	116	117	118	114	S	D	G	K	N		SDGKN		RNGKD	1		DGKN					GKN					DGK
3fkrB	33	34	35	36	32	D	T	G	D	A		DTGDA		RNGKY	1		TGDA					GDA					TGD
3fmcA	14	15	16	17	13	A	A	G	Q	L		AAGQL		RNGLD	1		AGQL					GQL					AGQ
3fmuA	4	5	6	7	3	D	D	G	R	C		DDGRC		RNGNA	1		DGRC					GRC					DGR
3fn2B	94	95	96	97	93	K	D	G	Q	D		KDGQD		RNGNL	1		DGQD					GQD					DGQ
3fo8D	136	137	138	139	135	A	D	G	K	D		ADGKD		RNGTN	1		DGKD					GKD					DGK
3fo8D	304	305	306	307	303	I	Y	D	S	D		IYDSD		RNNID	1		YDSD					DSD					YDS
3fpwA	59	60	61	62	58	R	N	G	N	D		RNGND		RNNKD	1		NGND					GND					NGN
3fpzB	218	219	220	221	217	N	D	G	T	K		NDGTK		RNNQD	1		DGTK					GTK					DGT
3fq3C	65	66	67	68	64	E	D	G	D	S		EDGDS		RNNYD	1		DGDS					GDS					DGD
3fsaA	11	12	13	14	10	D	Q	M	Q	N		DQMQN		RQGND	1		QMQN					MQN					QMQ
3fsdA	47	48	49	50	46	H	T	G	C	D		HTGCD		RQHRD	1		TGCD					GCD					TGC
3fssA	276	277	278	279	275	K	D	G	E	T		KDGET		RRGKD	1		DGET					GET					DGE
3fsyA	17	18	19	20	16	A	D	G	S	A		ADGSA		RRGKN	1		DGSA					GSA					DGS
3fsyA	271	272	273	274	270	P	D	S	N	M		PDSNM		RRGKS	1		DSNM					SNM					DSN
3ft1C	72	73	74	75	71	K	G	G	M	S		KGGMS		RRGLD	1		GGMS					GMS					GGM
3fv3G	79	80	81	82	78	G	D	G	S	Y		GDGSY		RRGND	1		DGSY					GSY					DGS
3fv3G	131	132	133	134	130	T	S	G	R	D		TSGRD		RRGQD	1		SGRD					GRD					SGR
3fv3G	271	272	273	274	270	G	N	G	A	F		GNGAF		RRGRD	1		NGAF					GAF					NGA
3fvhA	428	429	430	431	427	C	D	N	S	L		CDNSL		RSGAE	1		DNSL					NSL					DNS
3fvhA	437	438	439	440	436	N	D	S	T	F		NDSTF		RSGAG	1		DSTF					STF					DST
3fvhA	456	457	458	459	455	R	D	G	T	E		RDGTE		RSGAT	1		DGTE					GTE					DGT
3fvhA	526	527	528	529	525	S	N	G	S	L		SNGSL		RSGID	1		NGSL					GSL					NGS
3fvhA	555	556	557	558	554	E	K	R	D	D		EKRDD		RSGKD	1		KRDD					RDD					KRD
3fw2B	229	230	231	232	228	A	K	G	E	N		AKGEN		RSGLS	1		KGEN					GEN					KGE
3fw2B	335	336	337	338	334	S	D	G	K	S		SDGKS		RSGQL	1		DGKS					GKS					DGK
3fwaA	202	203	204	205	201	A	N	G	A	D		ANGAD		RSGRT	1		NGAD					GAD					NGA
3fx4A	9	10	11	12	8	H	T	G	Q	L		HTGQL		RSGSN	1		TGQL					GQL					TGQ
3fx4A	129	130	131	132	128	A	D	G	T	N		ADGTN		RTGAD	1		DGTN					GTN					DGT
3fxzA	399	400	401	402	398	M	D	G	S	G		MDGSG		RTGHD	1		DGSG					GSG					DGS
3fy3A	60	61	62	63	59	N	E	G	I	N		NEGIN		RTGKG	1		EGIN					GIN					EGI
3fy3A	223	224	225	226	222	Q	H	F	D	S		QHFDS		RWGLQ	1		HFDS					FDS					HFD
3fzeA	651	652	653	654	650	R	N	N	Y	D		RNNYD		RWGND	1		NNYD					NYD					NNY
3g0mA	63	64	65	66	62	A	N	G	I	N		ANGIN		RYDRD	1		NGIN					GIN					NGI
3g20B	93	94	95	96	92	P	W	G	G	D		PWGGD		RYGVD	1		WGGD					GGD					WGG
3g25A	22	23	24	25	21	Q	K	G	E	N		QKGEN		SAELS	1		KGEN					GEN					KGE
3g5sA	321	322	323	324	320	E	T	L	E	G		ETLEG		SAGAT	1		TLEG					LEG					TLE
3g8yA	296	297	298	299	295	K	E	N	R	D		KENRD		SAGGD	1		ENRD					NRD					ENR
3ga4A	16	17	18	19	15	D	T	G	V	D		DTGVD		SAGKT	1		TGVD					GVD					TGV
3ga4A	50	51	52	53	49	S	N	G	M	N		SNGMN		SAGND	1		NGMN					GMN					NGM
3gbaD	66	67	68	69	65	D	K	G	E	N		DKGEN		SAGRD	1		KGEN					GEN					KGE
3gfuA	133	134	135	136	132	P	D	G	R	R		PDGRR		SAGVN	1		DGRR					GRR					DGR
3gfuA	193	194	195	196	192	D	Y	G	E	N		DYGEN		SAGYH	1		YGEN					GEN					YGE
3girA	101	102	103	104	100	E	R	A	G	N		ERAGN		SCGIL	1		RAGN					AGN					RAG
3girA	309	310	311	312	308	N	E	G	N	D		NEGND		SCGKC	1		EGND					GND					EGN
3giuA	92	93	94	95	91	N	D	D	F	D		NDDFD		SDCTK	1		DDFD					DFD					DDF
3gjuA	47	48	49	50	46	N	N	G	R	D		NNGRD		SDDGD	1		NGRD					GRD					NGR
3gl0A	38	39	40	41	37	P	D	G	V	Q		PDGVQ		SDDTD	1		DGVQ					GVQ					DGV
3gl0A	77	78	79	80	76	G	G	G	Q	D		GGGQD		SDETC	1		GGQD					GQD					GGQ
3gmvX	60	61	62	63	59	D	E	G	E	T		DEGET		SDGAK	1		EGET					GET					EGE
3gmxB	57	58	59	60	56	A	A	D	K	N		AADKN		SDGAN	1		ADKN					DKN					ADK
3gn9C	92	93	94	95	91	P	W	G	N	D		PWGND		SDGEG	1		WGND					GND					WGN
3gnzP	45	46	47	48	44	P	Q	G	N	D		PQGND		SDGES	1		QGND					GND					QGN
3go2A	26	27	28	29	25	D	E	G	I	T		DEGIT		SDGGR	1		EGIT					GIT					EGI
3go5A	81	82	83	84	80	K	D	L	G	R		KDLGR		SDGHF	1		DLGR					LGR					DLG
3go5A	125	126	127	128	124	K	K	D	R	D		KKDRD		SDGHG	1		KDRD					DRD					KDR
3go9A	39	40	41	42	38	D	N	G	F	L		DNGFL		SDGHL	1		NGFL					GFL					NGF
3goaB	197	198	199	200	196	A	D	G	V	D		ADGVD		SDGID	1		DGVD					GVD					DGV
3goxB	87	88	89	90	86	A	K	G	R	D		AKGRD		SDGKC	1		KGRD					GRD					KGR
3gp3D	218	219	220	221	217	E	S	L	T	D		ESLTD		SDGKS	1		SLTD					LTD					SLT
3gp4B	51	52	53	54	50	E	S	G	V	N		ESGVN		SDGKY	1		SGVN					GVN					SGV
3gpuA	101	102	103	104	100	T	D	G	S	F		TDGSF		SDGLS	1		DGSF					GSF					DGS
3gqhA	754	755	756	757	753	E	F	G	G	N		EFGGN		SDGND	1		FGGN					GGN					FGG
3gqhA	766	767	768	769	765	E	D	G	V	T		EDGVT		SDGNG	1		DGVT					GVT					DGV
3grnA	18	19	20	21	17	E	K	G	E	N		EKGEN		SDGNQ	1		KGEN					GEN					KGE
3gs2A	298	299	300	301	297	A	S	G	Q	T		ASGQT		SDGQD	1		SGQT					GQT					SGQ
3gs9A	217	218	219	220	216	S	N	G	N	D		SNGND		SDGQG	1		NGND					GND					NGN
3gt5A	36	37	38	39	35	S	A	G	G	D		SAGGD		SDGRA	1		AGGD					GGD					AGG
3gt5A	46	47	48	49	45	D	D	G	S	R		DDGSR		SDGRD	1		DGSR					GSR					DGS
3gt5A	169	170	171	172	168	A	Q	W	N	D		AQWND		SDGRG	1		QWND					WND					QWN
3gt5A	230	231	232	233	229	M	R	W	E	D		MRWED		SDGRN	1		RWED					WED					RWE
3gt5A	305	306	307	308	304	P	D	G	T	A		PDGTA		SDGRT	1		DGTA					GTA					DGT
3gt5A	367	368	369	370	366	G	D	N	R	D		GDNRD		SDGSA	1		DNRD					NRD					DNR
3gueA	392	393	394	395	391	E	D	Q	R	T		EDQRT		SDGSD	1		DQRT					QRT					DQR
3guxB	97	98	99	100	96	Y	D	G	T	A		YDGTA		SDGSQ	1		DGTA					GTA					DGT
3gveA	134	135	136	137	133	T	S	G	E	T		TSGET		SDGSR	1		SGET					GET					SGE
3gveA	153	154	155	156	152	E	N	G	N	D		ENGND		SDGSW	1		NGND					GND					NGN
3gwaA	222	223	224	225	221	A	S	G	N	D		ASGND		SDGSY	1		SGND					GND					SGN
3gwmA	89	90	91	92	88	M	W	G	R	D		MWGRD		SDGTN	1		WGRD					GRD					WGR
3gy1A	394	395	396	397	393	P	D	G	T	I		PDGTI		SDGTW	1		DGTI					GTI					DGT
3gy9A	56	57	58	59	55	T	T	N	Q	S		TTNQS		SDGTY	1		TNQS					NQS					TNQ
3gzaA	338	339	340	341	337	P	T	G	L	D		PTGLD		SDGVD	1		TGLD					GLD					TGL
3gzrB	125	126	127	128	124	P	D	G	R	T		PDGRT		SDGVW	1		DGRT					GRT					DGR
3gzxA	89	90	91	92	88	K	D	Q	S	Q		KDQSQ		SDGYD	1		DQSQ					QSQ					DQS
3gzxA	129	130	131	132	128	I	A	G	N	D		IAGND		SDHTA	1		AGND					GND					AGN
3h04A	11	12	13	14	10	K	D	A	F	T		KDAFT		SDNAG	1		DAFT					AFT					DAF
3h0nA	105	106	107	108	104	P	D	G	T	D		PDGTD		SDNEN	1		DGTD					GTD					DGT
3h3hB	95	96	97	98	94	A	K	G	R	G		AKGRG		SDNKG	1		KGRG					GRG					KGR
3h3hB	108	109	110	111	107	P	D	R	R	G		PDRRG		SDNKR	1		DRRG					RRG					DRR
3h3lB	43	44	45	46	42	S	D	G	I	D		SDGID		SDNLS	1		DGID					GID					DGI
3h41A	185	186	187	188	184	P	N	G	Q	L		PNGQL		SDSAG	1		NGQL					GQL					NGQ
3h50A	103	104	105	106	102	A	Q	G	E	D		AQGED		SDWLS	1		QGED					GED					QGE
3h51B	126	127	128	129	125	K	N	G	K	D		KNGKD		SDYSR	1		NGKD					GKD					NGK
3h55B	87	88	89	90	86	A	S	G	R	D		ASGRD		SEGED	1		SGRD					GRD					SGR
3h55B	127	128	129	130	126	C	M	G	Y	T		CMGYT		SEGEN	1		MGYT					GYT					MGY
3h55B	321	322	323	324	320	K	S	L	I	E		KSLIE		SEGGC	1		SLIE					LIE					SLI
3h74A	192	193	194	195	191	E	A	G	H	D		EAGHD		SEGID	1		AGHD					GHD					AGH
3h7cX	266	267	268	269	265	A	R	G	R	D		ARGRD		SEGKD	1		RGRD					GRD					RGR
3h7rA	11	12	13	14	10	N	T	G	A	L		NTGAL		SEGLN	1		TGAL					GAL					TGA
3h7uA	11	12	13	14	10	N	T	G	A	L		NTGAL		SEGND	1		TGAL					GAL					TGA
3h8tA	153	154	155	156	152	A	Q	G	F	N		AQGFN		SEGRN	1		QGFN					GFN					QGF
3h8tA	185	186	187	188	184	A	D	G	N	G		ADGNG		SEGVD	1		DGNG					GNG					DGN
3h8tA	200	201	202	203	199	A	E	L	K	D		AELKD		SGGKN	1		ELKD					LKD					ELK
3h9mA	371	372	373	374	370	P	H	D	N	D		PHDND		SGGND	1		HDND					DND					HDN
3h9uC	330	331	332	333	329	A	N	G	R	M		ANGRM		SHGTS	1		NGRM					GRM					NGR
3ha9A	50	51	52	53	49	I	D	G	E	T		IDGET		SIGTT	1		DGET					GET					DGE
3ha9A	164	165	166	167	163	K	S	S	N	D		KSSND		SKGES	1		SSND					SND					SSN
3hbgA	247	248	249	250	246	P	G	G	A	D		PGGAD		SKGLD	1		GGAD					GAD					GGA
3hbgA	434	435	436	437	433	S	S	Y	N	D		SSYND		SKGND	1		SYND					YND					SYN
3hczA	345	346	347	348	344	T	T	G	T	D		TTGTD		SKGQN	1		TGTD					GTD					TGT
3hczA	446	447	448	449	445	K	N	K	V	D		KNKVD		SKGTT	1		NKVD					KVD					NKV
3hdfB	45	46	47	48	44	I	V	G	V	D		IVGVD		SKGYN	1		VGVD					GVD					VGV
3hfoA	29	30	31	32	28	L	T	G	D	L		LTGDL		SKHQN	1		TGDL					GDL					TGD
3hfoA	51	52	53	54	50	D	S	E	R	D		DSERD		SKKEN	1		SERD					ERD					SER
3hg3B	102	103	104	105	101	S	E	G	R	D		SEGRD		SLGEN	1		EGRD					GRD					EGR
3hg3B	142	143	144	145	141	C	A	G	F	T		CAGFT		SLGET	1		AGFT					GFT					AGF
3hgbA	34	35	36	37	33	A	E	H	E	T		AEHET		SLGNN	1		EHET					HET					EHE
3hhsB	330	331	332	333	329	P	N	G	R	M		PNGRM		SLNRD	1		NGRM					GRM					NGR
3hhsB	511	512	513	514	510	D	N	G	Q	D		DNGQD		SNDLF	1		NGQD					GQD					NGQ
3hisA	82	83	84	85	81	N	N	K	Q	N		NNKQN		SNGDD	1		NKQN					KQN					NKQ
3hj4B	208	209	210	211	207	E	F	G	E	G		EFGEG		SNGDT	1		FGEG					GEG					FGE
3hjsA	141	142	143	144	140	L	D	G	N	D		LDGND		SNGDY	1		DGND					GND					DGN
3hjsA	158	159	160	161	157	N	D	G	Y	D		NDGYD		SNGEG	1		DGYD					GYD					DGY
3hjsA	182	183	184	185	181	E	E	G	R	D		EEGRD		SNGEN	1		EGRD					GRD					EGR
3hjsA	265	266	267	268	264	D	D	G	K	G		DDGKG		SNGFI	1		DGKG					GKG					DGK
3hkwA	269	270	271	272	268	S	K	G	E	N		SKGEN		SNGGD	1		KGEN					GEN					KGE
3hkwA	376	377	378	379	375	G	A	G	K	D		GAGKD		SNGIE	1		AGKD					GKD					AGK
3hkxA	121	122	123	124	120	E	H	G	E	D		EHGED		SNGKA	1		HGED					GED					HGE
3hkxA	237	238	239	240	236	P	A	G	Q	G		PAGQG		SNGKC	1		AGQG					GQG					AGQ
3hnxA	26	27	28	29	25	A	D	G	N	N		ADGNN		SNGKD	1		DGNN					GNN					DGN
3hnxA	83	84	85	86	82	C	N	G	E	D		CNGED		SNGKL	1		NGED					GED					NGE
3ho6A	208	209	210	211	207	S	E	G	R	N		SEGRN		SNGKR	1		EGRN					GRN					EGR
3ho6A	217	218	219	220	216	H	S	G	K	A		HSGKA		SNGKW	1		SGKA					GKA					SGK
3hogA	91	92	93	94	90	A	D	G	V	N		ADGVN		SNGMN	1		DGVN					GVN					DGV
3hr6A	385	386	387	388	384	A	D	G	S	E		ADGSE		SNGNA	1		DGSE					GSE					DGS
3hr6A	408	409	410	411	407	Q	D	G	K	G		QDGKG		SNGNL	1		DGKG					GKG					DGK
3hrpA	259	260	261	262	258	S	N	K	N	D		SNKND		SNGNS	1		NKND					KND					NKN
3hrpA	317	318	319	320	316	P	D	G	E	T		PDGET		SNGQA	1		DGET					GET					DGE
3hrpA	353	354	355	356	352	E	D	G	N	D		EDGND		SNGRA	1		DGND					GND					DGN
3hsvA	109	110	111	112	108	A	K	G	E	N		AKGEN		SNGRD	1		KGEN					GEN					KGE
3hsyA	343	344	345	346	342	Q	N	G	K	D		QNGKD		SNGSA	1		NGKD					GKD					NGK
3ht5A	46	47	48	49	45	E	G	R	G	A		EGRGA		SNGSD	1		GRGA					RGA					GRG
3ht5A	86	87	88	89	85	A	D	G	S	W		ADGSW		SNGSL	1		DGSW					GSW					DGS
3htnC	139	140	141	142	138	S	D	Y	S	R		SDYSR		SNGSS	1		DYSR					YSR					DYS
3htvA	25	26	27	28	24	A	E	G	E	T		AEGET		SNGTN	1		EGET					GET					EGE
3hupB	156	157	158	159	155	S	N	G	K	W		SNGKW		SNGVD	1		NGKW					GKW					NGK
3hvvA	33	34	35	36	32	K	D	L	S	A		KDLSA		SNGYQ	1		DLSA					LSA					DLS
3hvvA	140	141	142	143	139	E	N	D	N	D		ENDND		SNKND	1		NDND					DND					NDN
3hx8D	114	115	116	117	113	K	D	S	K	G		KDSKG		SNLEN	1		DSKG					SKG					DSK
3hx8D	133	134	135	136	132	Q	D	G	G	G		QDGGG		SNLVN	1		DGGG					GGG					DGG
3hxfB	81	82	83	84	80	E	C	G	G	H		ECGGH		SNNDY	1		CGGH					GGH					CGG
3hxfB	129	130	131	132	128	E	D	G	S	K		EDGSK		SNRTL	1		DGSK					GSK					DGS
3hxfB	177	178	179	180	176	F	D	G	G	N		FDGGN		SNSND	1		DGGN					GGN					DGG
3hxfB	225	226	227	228	224	P	S	G	G	L		PSGGL		SNVKD	1		SGGL					GGL					SGG
3hynA	127	128	129	130	126	S	N	G	N	D		SNGND		SQDRN	1		NGND					GND					NGN
3hyqA	42	43	44	45	41	E	D	G	Q	N		EDGQN		SQGGD	1		DGQN					GQN					DGQ
3hyqA	109	110	111	112	108	P	N	G	I	D		PNGID		SQGID	1		NGID					GID					NGI
3hz6A	22	23	24	25	21	R	D	G	G	D		RDGGD		SQGND	1		DGGD					GGD					DGG
3hz6A	89	90	91	92	88	Q	D	H	E	D		QDHED		SQGVN	1		DHED					HED					DHE
3hzpA	37	38	39	40	36	P	S	G	N	R		PSGNR		SQNKD	1		SGNR					GNR					SGN
3i09A	348	349	350	351	347	T	D	G	S	R		TDGSR		SQQSG	1		DGSR					GSR					DGS
3i0wA	39	40	41	42	38	E	N	G	N	Q		ENGNQ		SQWND	1		NGNQ					GNQ					NGN
3i10A	80	81	82	83	79	K	D	G	Q	T		KDGQT		SRDKD	1		DGQT					GQT					DGQ
3i10A	118	119	120	121	117	K	D	G	K	D		KDGKD		SRDVC	1		DGKD					GKD					DGK
3i1aA	84	85	86	87	83	L	E	A	K	T		LEAKT		SRGEN	1		EAKT					AKT					EAK
3i1uA	42	43	44	45	41	Y	E	G	R	S		YEGRS		SRGID	1		EGRS					GRS					EGR
3i2nA	88	89	90	91	87	F	G	G	N	D		FGGND		SRGIT	1		GGND					GND					GGN
3i2nA	137	138	139	140	136	R	D	G	T	S		RDGTS		SRGSN	1		DGTS					GTS					DGT
3i2nA	188	189	190	191	187	D	N	G	D	Y		DNGDY		SRGVC	1		NGDY					GDY					NGD
3i2nA	246	247	248	249	245	P	T	K	G	H		PTKGH		SRGVG	1		TKGH					KGH					TKG
3i2nA	300	301	302	303	299	S	E	G	I	D		SEGID		SRNLD	1		EGID					GID					EGI
3i2nA	342	343	344	345	341	F	D	Q	T	S		FDQTS		SRNNT	1		DQTS					QTS					DQT
3i33A	33	34	35	36	32	D	Q	G	N	N		DQGNN		SSDST	1		QGNN					GNN					QGN
3i3fB	49	50	51	52	48	K	S	G	T	D		KSGTD		SSGAD	1		SGTD					GTD					SGT
3i4oB	28	29	30	31	27	E	N	G	H	L		ENGHL		SSGEK	1		NGHL					GHL					NGH
3i4qA	65	66	67	68	64	D	D	G	D	A		DDGDA		SSGLA	1		DGDA					GDA					DGD
3i6tB	45	46	47	48	44	D	S	G	A	A		DSGAA		SSGLF	1		SGAA					GAA					SGA
3i98E	65	66	67	68	64	D	D	G	D	Y		DDGDY		SSGMW	1		DGDY					GDY					DGD
3ia1B	33	34	35	36	32	P	K	G	Q	D		PKGQD		SSGND	1		KGQD					GQD					KGQ
3ia1B	132	133	134	135	131	R	E	G	K	D		REGKD		SSGQK	1		EGKD					GKD					EGK
3ia2F	6	7	8	9	5	K	D	G	T	A		KDGTA		SSGQL	1		DGTA					GTA					DGT
3ia8B	90	91	92	93	89	N	T	G	V	Q		NTGVQ		SSGRG	1		TGVQ					GVQ					TGV
3ia8B	135	136	137	138	134	S	E	G	K	N		SEGKN		SSGSN	1		EGKN					GKN					EGK
3ianA	60	61	62	63	59	Y	K	G	G	G		YKGGG		SSGVT	1		KGGG					GGG					KGG
3ianA	331	332	333	334	330	S	N	G	E	N		SNGEN		SSGWD	1		NGEN					GEN					NGE
3ib0A	509	510	511	512	508	D	Q	G	L	D		DQGLD		SSKND	1		QGLD					GLD					QGL
3ib0A	574	575	576	577	573	L	D	G	T	C		LDGTC		SSKTR	1		DGTC					GTC					DGT
3ib5A	356	357	358	359	355	S	D	G	E	G		SDGEG		SSNHD	1		DGEG					GEG					DGE
3ibzA	50	51	52	53	49	S	G	G	K	N		SGGKN		SSNKN	1		GGKN					GKN					GGK
3ichA	157	158	159	160	156	S	R	D	K	D		SRDKD		SSNQD	1		RDKD					DKD					RDK
3icsA	230	231	232	233	229	K	S	G	S	L		KSGSL		SSNTD	1		SGSL					GSL					SGS
3icsA	270	271	272	273	269	E	K	F	Q	N		EKFQN		SSYND	1		KFQN					FQN					KFQ
3ifeA	55	56	57	58	54	D	N	G	Y	D		DNGYD		STDKD	1		NGYD					GYD					NGY
3iflH	55	56	57	58	54	W	D	D	D	W		WDDDW		STGAE	1		DDDW					DDW					DDD
3igzB	262	263	264	265	261	E	Q	D	K	D		EQDKD		STGAY	1		QDKD					DKD					QDK
3igzB	478	479	480	481	477	K	K	G	K	D		KKGKD		STGES	1		KGKD					GKD					KGK
3igzB	486	487	488	489	485	G	N	G	N	D		GNGND		STGHD	1		NGND					GND					NGN
3iiiA	434	435	436	437	433	R	R	G	N	D		RRGND		STGIL	1		RGND					GND					RGN
3ij3A	57	58	59	60	56	S	T	G	A	E		STGAE		STGKD	1		TGAE					GAE					TGA
3ikwA	162	163	164	165	161	P	Q	G	E	T		PQGET		STGLQ	1		QGET					GET					QGE
3ikwA	197	198	199	200	196	K	Q	G	N	D		KQGND		STGLS	1		QGND					GND					QGN
3ikwA	205	206	207	208	204	K	N	G	K	D		KNGKD		STGYD	1		NGKD					GKD					NGK
3iloA	138	139	140	141	137	P	D	G	E	F		PDGEF		STRRD	1		DGEF					GEF					DGE
3ilwA	263	264	265	266	262	S	R	G	R	D		SRGRD		SVGRD	1		RGRD					GRD					RGR
3imhA	150	151	152	153	149	N	E	N	N	D		NENND		SYGHD	1		ENND					NND					ENN
3imhA	199	200	201	202	198	E	A	G	L	D		EAGLD		SYGND	1		AGLD					GLD					AGL
3inzB	27	28	29	30	26	V	N	G	I	L		VNGIL		SYNRD	1		NGIL					GIL					NGI
3iohA	89	90	91	92	88	P	W	L	A	T		PWLAT		TAGEN	1		WLAT					LAT					WLA
3ipcA	321	322	323	324	320	E	K	G	D	D		EKGDD		TAGES	1		KGDD					GDD					KGD
3ipcA	339	340	341	342	338	P	D	G	K	G		PDGKG		TAGNG	1		DGKG					GKG					DGK
3iq1D	5	6	7	8	4	L	I	G	L	N		LIGLN		TDEAK	1		IGLN					GLN					IGL
3ir4A	54	55	56	57	53	D	D	S	R	K		DDSRK		TDGAD	1		DSRK					SRK					DSR
3ir8A	96	97	98	99	95	E	D	G	A	F		EDGAF		TDGDD	1		DGAF					GAF					DGA
3irbA	93	94	95	96	92	D	E	G	N	D		DEGND		TDGFQ	1		EGND					GND					EGN
3irpX	471	472	473	474	470	A	N	G	R	D		ANGRD		TDGGA	1		NGRD					GRD					NGR
3irpX	629	630	631	632	628	S	D	G	S	N		SDGSN		TDGGY	1		DGSN					GSN					DGS
3irpX	672	673	674	675	671	N	K	N	Q	N		NKNQN		TDGKN	1		KNQN					NQN					KNQ
3irpX	729	730	731	732	728	P	T	G	I	D		PTGID		TDGKS	1		TGID					GID					TGI
3irpX	741	742	743	744	740	I	T	G	H	D		ITGHD		TDGKY	1		TGHD					GHD					TGH
3isgA	204	205	206	207	203	D	N	S	T	L		DNSTL		TDGLD	1		NSTL					STL					NST
3isgA	236	237	238	239	235	K	S	G	H	S		KSGHS		TDGMS	1		SGHS					GHS					SGH
3isxA	40	41	42	43	39	G	L	G	N	D		GLGND		TDGQG	1		LGND					GND					LGN
3isxA	73	74	75	76	72	D	K	G	F	D		DKGFD		TDGQR	1		KGFD					GFD					KGF
3isxA	98	99	100	101	97	E	N	G	T	F		ENGTF		TDGQT	1		NGTF					GTF					NGT
3it3B	314	315	316	317	313	K	N	N	S	D		KNNSD		TDGRL	1		NNSD					NSD					NNS
3iu1A	390	391	392	393	389	A	N	G	E	N		ANGEN		TDGSE	1		NGEN					GEN					NGE
3iu5A	63	64	65	66	62	E	Q	G	R	D		EQGRD		TDGSF	1		QGRD					GRD					QGR
3iu6A	763	764	765	766	762	D	E	G	R	D		DEGRD		TDGSK	1		EGRD					GRD					EGR
3iupA	13	14	15	16	12	S	S	G	E	K		SSGEK		TDGSR	1		SGEK					GEK					SGE
3iuzA	288	289	290	291	287	A	Q	G	E	G		AQGEG		TDGTG	1		QGEG					GEG					QGE
3iv3A	17	18	19	20	16	S	N	G	V	D		SNGVD		TDGTH	1		NGVD					GVD					NGV
3ixqD	173	174	175	176	172	D	N	G	N	T		DNGNT		TDGTK	1		NGNT					GNT					NGN
3ixrA	129	130	131	132	128	P	T	H	R	G		PTHRG		TDGTQ	1		THRG					HRG					THR
3jpzB	39	40	41	42	38	A	H	G	V	T		AHGVT		TDNKA	1		HGVT					GVT					HGV
3jquA	69	70	71	72	68	D	K	G	A	D		DKGAD		TEAHN	1		KGAD					GAD					KGA
3jtwA	13	14	15	16	12	I	D	N	Y	S		IDNYS		TEGLD	1		DNYS					NYS					DNY
3jtwA	20	21	22	23	19	D	Q	G	A	D		DQGAD		TEGTT	1		QGAD					GAD					QGA
3jtzA	32	33	34	35	31	P	G	G	S	K		PGGSK		TEGYD	1		GGSK					GSK					GGS
3ju5D	43	44	45	46	42	P	S	G	Y	T		PSGYT		TENHN	1		SGYT					GYT					SGY
3jx9B	137	138	139	140	136	E	D	G	S	A		EDGSA		TENKN	1		DGSA					GSA					DGS
3jyoA	100	101	102	103	99	A	T	G	H	D		ATGHD		TEWKT	1		TGHD					GHD					TGH
3jzlA	142	143	144	145	141	E	N	G	D	L		ENGDL		THGCN	1		NGDL					GDL					NGD
3k11A	205	206	207	208	204	A	D	G	T	L		ADGTL		TKGTT	1		DGTL					GTL					DGT
3k11A	329	330	331	332	328	G	E	G	F	S		GEGFS		TKNRN	1		EGFS					GFS					EGF
3k11A	387	388	389	390	386	E	E	G	Q	N		EEGQN		TNCND	1		EGQN					GQN					EGQ
3k1uA	305	306	307	308	304	E	D	G	T	R		EDGTR		TNGNF	1		DGTR					GTR					DGT
3k26A	211	212	213	214	210	K	D	H	A	S		KDHAS		TNGNN	1		DHAS					HAS					DHA
3k26A	256	257	258	259	255	M	D	H	S	G		MDHSG		TNGQL	1		DHSG					HSG					DHS
3k26A	382	383	384	385	381	Q	V	G	K	N		QVGKN		TQGND	1		VGKN					GKN					VGK
3k26A	430	431	432	433	429	D	D	A	S	C		DDASC		TRGKT	1		DASC					ASC					DAS
3k28A	50	51	52	53	49	I	D	G	N	D		IDGND		TSGEN	1		DGND					GND					DGN
3k2oA	105	106	107	108	104	N	D	G	Y	D		NDGYD		TSGKD	1		DGYD					GYD					DGY
3k3cD	116	117	118	119	115	A	D	G	S	R		ADGSR		TSGRD	1		DGSR					GSR					DGS
3k3tA	196	197	198	199	195	K	D	G	T	N		KDGTN		TSGTD	1		DGTN					GTN					DGT
3k3vA	23	24	25	26	22	T	Q	G	Q	D		TQGQD		TSGVS	1		QGQD					GQD					QGQ
3k6mA	137	138	139	140	136	K	D	G	S	N		KDGSN		TSKKT	1		DGSN					GSN					DGS
3k6mA	178	179	180	181	177	Q	A	G	N	D		QAGND		TTGEL	1		AGND					GND					AGN
3k6mA	305	306	307	308	304	E	N	G	I	S		ENGIS		TTGKT	1		NGIS					GIS					NGI
3k6mA	327	328	329	330	326	A	G	K	E	N		AGKEN		TTGRT	1		GKEN					KEN					GKE
3k6mA	367	368	369	370	366	K	Y	G	D	S		KYGDS		TTGTD	1		YGDS					GDS					YGD
3k6vA	200	201	202	203	199	E	N	G	T	E		ENGTE		TTNQS	1		NGTE					GTE					NGT
3k6vA	282	283	284	285	281	V	N	G	E	M		VNGEM		TYSTD	1		NGEM					GEM					NGE
3k8dA	148	149	150	151	147	A	E	G	Y	D		AEGYD		VAGTD	1		EGYD					GYD					EGY
3kaoA	17	18	19	20	16	N	E	G	I	N		NEGIN		VCGDS	1		EGIN					GIN					EGI
3kbfA	90	91	92	93	89	A	D	G	V	G		ADGVG		VDETN	1		DGVG					GVG					DGV
3kbgA	99	100	101	102	98	D	Q	G	A	N		DQGAN		VDGAT	1		QGAN					GAN					QGA
3kbgA	136	137	138	139	135	H	D	G	R	T		HDGRT		VDGER	1		DGRT					GRT					DGR
3kbgA	206	207	208	209	205	Q	E	G	F	F		QEGFF		VDGLG	1		EGFF					GFF					EGF
3kbrA	55	56	57	58	54	E	E	G	G	T		EEGGT		VDGQG	1		EGGT					GGT					EGG
3kccA	54	55	56	57	53	E	E	G	K	D		EEGKD		VDGRT	1		EGKD					GKD					EGK
3kd3A	132	133	134	135	131	S	D	G	S	N		SDGSN		VDGSG	1		DGSN					GSN					DGS
3kdfA	46	47	48	49	45	G	E	G	K	D		GEGKD		VDGTN	1		EGKD					GKD					EGK
3kdfA	75	76	77	78	74	A	K	A	T	T		AKATT		VDMAD	1		KATT					ATT					KAT
3ke7B	136	137	138	139	135	P	D	N	Q	N		PDNQN		VDNKD	1		DNQN					NQN					DNQ
3kebB	34	35	36	37	33	D	Q	K	H	D		DQKHD		VEEKT	1		QKHD					KHD					QKH
3kebB	143	144	145	146	142	A	A	N	V	D		AANVD		VEGHD	1		ANVD					NVD					ANV
3keoB	129	130	131	132	128	E	D	G	I	T		EDGIT		VEGND	1		DGIT					GIT					DGI
3kepB	522	523	524	525	521	S	S	K	T	R		SSKTR		VEGRD	1		SKTR					KTR					SKT
3kgyB	12	13	14	15	11	L	D	G	F	S		LDGFS		VGGGG	1		DGFS					GFS					DGF
3kh7A	145	146	147	148	144	K	Q	G	I	D		KQGID		VHERD	1		QGID					GID					QGI
3ki8A	215	216	217	218	214	P	K	A	E	S		PKAES		VHGAN	1		KAES					AES					KAE
3kijC	55	56	57	58	54	A	K	G	R	D		AKGRD		VHGWS	1		KGRD					GRD					KGR
3kijC	173	174	175	176	172	P	E	G	Q	N		PEGQN		VIGEN	1		EGQN					GQN					EGQ
3kizA	385	386	387	388	384	P	Q	G	T	G		PQGTG		VLGDG	1		QGTG					GTG					QGT
3kl0B	279	280	281	282	278	E	D	G	T	K		EDGTK		VNAKD	1		DGTK					GTK					DGT
3klqA	92	93	94	95	91	E	D	G	T	D		EDGTD		VNGEM	1		DGTD					GTD					DGT
3klrA	7	8	9	10	6	E	K	H	E	T		EKHET		VNGID	1		KHET					HET					KHE
3kpbD	427	428	429	430	426	E	H	G	K	D		EHGKD		VNGIL	1		HGKD					GKD					HGK
3kpbD	488	489	490	491	487	D	Y	R	R	D		DYRRD		VNGKD	1		YRRD					RRD					YRR
3krbA	122	123	124	125	121	A	E	G	R	D		AEGRD		VNGTQ	1		EGRD					GRD					EGR
3kruA	31	32	33	34	30	T	D	G	M	S		TDGMS		VQGHD	1		DGMS					GMS					DGM
3ks6B	41	42	43	44	40	A	D	G	A	T		ADGAT		VSGEG	1		DGAT					GAT					DGA
3ks6B	109	110	111	112	108	V	D	G	L	G		VDGLG		VSGKF	1		DGLG					GLG					DGL
3ks9A	462	463	464	465	461	V	S	G	E	G		VSGEG		VSGRS	1		SGEG					GEG					SGE
3ks9A	471	472	473	474	470	E	K	G	D	D		EKGDD		VTGAN	1		KGDD					GDD					KGD
3kstB	161	162	163	164	160	D	D	G	T	D		DDGTD		VTGGY	1		DGTD					GTD					DGT
3kstB	282	283	284	285	281	K	D	G	S	C		KDGSC		VTGIG	1		DGSC					GSC					DGS
3kstB	313	314	315	316	312	D	Q	G	V	S		DQGVS		VYGND	1		QGVS					GVS					QGV
3kv1A	194	195	196	197	193	L	D	G	T	K		LDGTK		WANDS	1		DGTK					GTK					DGT
3kvcA	185	186	187	188	184	N	D	G	T	E		NDGTE		WDDDW	1		DGTE					GTE					DGT
3kvcA	397	398	399	400	396	S	D	E	T	C		SDETC		WDDVW	1		DETC					ETC					DET
3kvhA	56	57	58	59	55	F	D	G	L	R		FDGLR		WDGED	1		DGLR					GLR					DGL
3kweA	85	86	87	88	84	D	D	G	Q	G		DDGQG		WDGKD	1		DGQG					GQG					DGQ
3kwuA	706	707	708	709	705	K	T	G	S	D		KTGSD		WDHTS	1		TGSD					GSD					TGS
3kyaA	252	253	254	255	251	A	D	G	T	N		ADGTN		WHGRD	1		DGTN					GTN					DGT
3kyaA	430	431	432	433	429	P	E	G	I	T		PEGIT		WLGKS	1		EGIT					GIT					EGI
3kyzA	86	87	88	89	85	P	H	L	E	G		PHLEG		WNGAD	1		HLEG					LEG					HLE
3kz7A	140	141	142	143	139	P	D	G	T	L		PDGTL		WNGDD	1		DGTL					GTL					DGT
3l0qB	22	23	24	25	21	L	Q	G	R	D		LQGRD		WNGKS	1		QGRD					GRD					QGR
3l0qB	89	90	91	92	88	K	E	G	N	D		KEGND		WNNYN	1		EGND					GND					EGN
3l12A	56	57	58	59	55	A	D	G	V	T		ADGVT		WSGSQ	1		DGVT					GVT					DGV
3l12A	76	77	78	79	75	G	Q	G	H	D		GQGHD		YDEEW	1		QGHD					GHD					QGH
3l1eA	135	136	137	138	134	A	D	G	M	S		ADGMS		YDGGW	1		DGMS					GMS					DGM
3l4rA	97	98	99	100	96	P	K	S	Y	D		PKSYD		YDGRL	1		KSYD					SYD					KSY
3l51A	652	653	654	655	651	L	G	G	D	T		LGGDT		YDGTA	1		GGDT					GDT					GGD
3l51B	738	739	740	741	737	L	Q	G	Q	T		LQGQT		YDGTL	1		QGQT					GQT					QGQ
3l51B	745	746	747	748	744	Q	S	G	T	E		QSGTE		YDGTN	1		SGTE					GTE					SGT
3l52A	170	171	172	173	169	T	D	G	R	R		TDGRR		YDGYD	1		DGRR					GRR					DGR
3l5aA	14	15	16	17	13	P	N	G	I	L		PNGIL		YEGAD	1		NGIL					GIL					NGI
3l5aA	35	36	37	38	34	K	E	G	Y	T		KEGYT		YEGND	1		EGYT					GYT					EGY
3l6tA	172	173	174	175	171	E	D	G	Q	R		EDGQR		YEGRS	1		DGQR					GQR					DGQ
3l7hB	26	27	28	29	25	N	E	G	I	N		NEGIN		YEKYS	1		EGIN					GIN					EGI
3l91A	91	92	93	94	90	S	A	E	L	S		SAELS		YHGNG	1		AELS					ELS					AEL
3l91B	328	329	330	331	327	A	D	G	K	G		ADGKG		YKGEG	1		DGKG					GKG					DGK
3l91B	410	411	412	413	409	E	Q	G	N	D		EQGND		YKGEN	1		QGND					GND					QGN
3la7B	59	60	61	62	58	E	A	G	E	Y		EAGEY		YKGGG	1		AGEY					GEY					AGE
3laeA	4	5	6	7	3	S	D	G	S	Q		SDGSQ		YNGGW	1		DGSQ					GSQ					DGS
3lagA	53	54	55	56	52	P	D	G	T	A		PDGTA		YNGQY	1		DGTA					GTA					DGT
3lbeD	38	39	40	41	37	Y	Y	G	F	N		YYGFN		YNSTQ	1		YGFN					GFN					YGF
3lbeD	108	109	110	111	107	Q	L	K	Q	N		QLKQN		YSGFN	1		LKQN					KQN					LKQ
3ld3A	65	66	67	68	64	G	D	G	D	A		GDGDA		YTGDT	1		DGDA					GDA					DGD
3le0A	131	132	133	134	130	E	A	K	Q	N		EAKQN		YTGKT	1		AKQN					KQN					AKQ
3leqA	34	35	36	37	33	E	D	G	L	S		EDGLS		YTHET	1		DGLS					GLS					DGL
3lewA	477	478	479	480	476	P	D	K	S	F		PDKSF		YYGFN	1		DKSF					KSF					DKS
3lf3A	100	101	102	103	99	E	D	G	G	F		EDGGF		YYGNS	1		DGGF					GGF					DGG
3lf3A	168	169	170	171	167	K	D	G	G	L		KDGGL					DGGL					GGL					DGG
3lfrA	166	167	168	169	165	E	Y	G	G	D		EYGGD					YGGD					GGD					YGG
3lg3A	260	261	262	263	259	A	E	G	F	T		AEGFT					EGFT					GFT					EGF
3lgiA	109	110	111	112	108	Q	D	G	R	L		QDGRL					DGRL					GRL					DGR
3lgiA	208	209	210	211	207	S	L	G	E	N		SLGEN					LGEN					GEN					LGE
3lgiA	224	225	226	227	223	N	D	G	E	S		NDGES					DGES					GES					DGE
3lheA	214	215	216	217	213	T	D	G	R	L		TDGRL					DGRL					GRL					DGR
3lhiA	136	137	138	139	135	N	D	G	H	G		NDGHG					DGHG					GHG					DGH
3lhnA	77	78	79	80	76	A	D	N	S	Q		ADNSQ					DNSQ					NSQ					DNS
3lhnA	113	114	115	116	112	S	D	G	S	L		SDGSL					DGSL					GSL					DGS
3lhnA	130	131	132	133	129	T	E	G	N	D		TEGND					EGND					GND					EGN
3lidB	112	113	114	115	111	T	S	G	T	D		TSGTD					SGTD					GTD					SGT
3lidB	221	222	223	224	220	H	K	G	F	K		HKGFK					KGFK					GFK					KGF
3ljqA	59	60	61	62	58	R	D	G	R	D		RDGRD					DGRD					GRD					DGR
3ljqA	160	161	162	163	159	A	Q	G	N	D		AQGND					QGND					GND					QGN
3ljqA	195	196	197	198	194	N	E	I	G	D		NEIGD					EIGD					IGD					EIG
3ljqA	262	263	264	265	261	K	K	G	E	N		KKGEN					KGEN					GEN					KGE
3lktB	58	59	60	61	57	G	N	G	H	D		GNGHD					NGHD					GHD					NGH
3lktB	75	76	77	78	74	A	N	G	E	D		ANGED					NGED					GED					NGE
3lktB	117	118	119	120	116	A	A	G	V	N		AAGVN					AGVN					GVN					AGV
3lktQ	387	388	389	390	386	Q	Y	G	K	D		QYGKD					YGKD					GKD					YGK
3lktQ	404	405	406	407	403	A	G	G	R	N		AGGRN					GGRN					GRN					GGR
3lktQ	433	434	435	436	432	S	D	G	Y	D		SDGYD					DGYD					GYD					DGY
3llpB	19	20	21	22	18	C	G	N	K	N		CGNKN					GNKN					NKN					GNK
3llpB	65	66	67	68	64	H	L	G	R	S		HLGRS					LGRS					GRS					LGR
3llpB	74	75	76	77	73	K	D	G	N	D		KDGND					DGND					GND					DGN
3llpB	97	98	99	100	96	D	D	G	R	H		DDGRH					DGRH					GRH					DGR
3llpB	191	192	193	194	190	A	D	H	R	T		ADHRT					DHRT					HRT					DHR
3llpB	198	199	200	201	197	H	D	G	R	R		HDGRR					DGRR					GRR					DGR
3llpB	226	227	228	229	225	C	E	G	R	D		CEGRD					EGRD					GRD					EGR
3llpB	268	269	270	271	267	A	N	E	R	A		ANERA					NERA					ERA					NER
3llpB	310	311	312	313	309	H	T	G	K	T		HTGKT					TGKT					GKT					TGK
3llpB	319	320	321	322	318	A	T	G	G	T		ATGGT					TGGT					GGT					TGG
3llpB	350	351	352	353	349	S	N	G	K	A		SNGKA					NGKA					GKA					NGK
3llpB	359	360	361	362	358	K	N	G	Q	K		KNGQK					NGQK					GQK					NGQ
3llpB	428	429	430	431	427	S	T	G	K	D		STGKD					TGKD					GKD					TGK
3llpB	437	438	439	440	436	S	D	S	A	G		SDSAG					DSAG					SAG					DSA
3llpB	474	475	476	477	473	H	A	G	V	D		HAGVD					AGVD					GVD					AGV
3llxA	303	304	305	306	302	I	D	G	S	K		IDGSK					DGSK					GSK					DGS
3ln3A	11	12	13	14	10	N	D	G	H	L		NDGHL					DGHL					GHL					DGH
3logC	259	260	261	262	258	A	D	G	V	R		ADGVR					DGVR					GVR					DGV
3logC	394	395	396	397	393	A	D	G	G	S		ADGGS					DGGS					GGS					DGG
3lqbA	16	17	18	19	15	A	N	N	I	N		ANNIN					NNIN					NIN					NNI
3lrtA	33	34	35	36	32	P	D	G	E	F		PDGEF					DGEF					GEF					DGE
3lulA	167	168	169	170	166	T	E	N	H	N		TENHN					ENHN					NHN					ENH
3lumD	130	131	132	133	129	P	N	G	N	D		PNGND					NGND					GND					NGN
3lumD	182	183	184	185	181	E	I	G	Q	S		EIGQS					IGQS					GQS					IGQ
3luuA	25	26	27	28	24	A	D	G	H	W		ADGHW					DGHW					GHW					DGH
3luuA	81	82	83	84	80	S	D	G	H	F		SDGHF					DGHF					GHF					DGH
3lv0A	232	233	234	235	231	K	E	G	G	D		KEGGD					EGGD					GGD					EGG
3lvuD	433	434	435	436	432	P	D	G	A	G		PDGAG					DGAG					GAG					DGA
3lwaA	179	180	181	182	178	K	Q	H	R	D		KQHRD					QHRD					HRD					QHR
3lwdA	134	135	136	137	133	G	D	G	H	G		GDGHG					DGHG					GHG					DGH
3lwxA	120	121	122	123	119	E	N	G	E	N		ENGEN					NGEN					GEN					NGE
3lx3A	56	57	58	59	55	G	D	G	Y	Q		GDGYQ					DGYQ					GYQ					DGY
3lx3A	104	105	106	107	103	E	D	N	S	C		EDNSC					DNSC					NSC					DNS
3lxrF	19	20	21	22	18	F	S	G	K	Y		FSGKY					SGKY					GKY					SGK
3ly1C	163	164	165	166	162	D	N	W	A	L		DNWAL					NWAL					WAL					NWA
3lz5A	7	8	9	10	6	N	N	G	A	L		NNGAL					NGAL					GAL					NGA
3lz5A	126	127	128	129	125	E	S	G	N	D		ESGND					SGND					GND					SGN
3lzkC	319	320	321	322	318	R	T	G	H	D		RTGHD					TGHD					GHD					TGH
3m19A	229	230	231	232	228	S	D	G	K	C		SDGKC					DGKC					GKC					DGK
3m1uA	119	120	121	122	118	E	N	L	L	A		ENLLA					NLLA					LLA					NLL
3m1uA	249	250	251	252	248	A	D	G	T	G		ADGTG					DGTG					GTG					DGT
3m1uA	282	283	284	285	281	P	E	G	H	A		PEGHA					EGHA					GHA					EGH
3m2oA	113	114	115	116	112	P	N	G	V	D		PNGVD					NGVD					GVD					NGV
3m3hA	26	27	28	29	25	S	S	G	M	W		SSGMW					SGMW					GMW					SGM
3m3mA	59	60	61	62	58	E	D	G	T	L		EDGTL					DGTL					GTL					DGT
3m58A	124	125	126	127	123	P	D	G	G	Y		PDGGY					DGGY					GGY					DGG
3m58A	135	136	137	138	134	E	D	G	E	N		EDGEN					DGEN					GEN					DGE
3m5qA	342	343	344	345	341	P	D	G	S	C		PDGSC					DGSC					GSC					DGS
3m70A	51	52	53	54	50	E	N	G	D	T		ENGDT					NGDT					GDT					NGD
3m7aA	116	117	118	119	115	L	D	R	R	G		LDRRG					DRRG					RRG					DRR
3m7kA	81	82	83	84	80	P	R	G	Y	N		PRGYN					RGYN					GYN					RGY
3m7oA	147	148	149	150	146	E	N	R	A	N		ENRAN					NRAN					RAN					NRA
3m8oL	32	33	34	35	31	R	D	G	H	R		RDGHR					DGHR					GHR					DGH
3m9qB	44	45	46	47	43	E	H	G	L	N		EHGLN					HGLN					GLN					HGL
3mb4B	643	644	645	646	642	K	R	G	R	D		KRGRD					RGRD					GRD					RGR
3mbkB	399	400	401	402	398	A	K	G	R	D		AKGRD					KGRD					GRD					KGR
3mbxH	55	56	57	58	54	W	D	D	V	W		WDDVW					DDVW					DVW					DDV
3mbxH	180	181	182	183	179	S	S	G	L	Q		SSGLQ					SGLQ					GLQ					SGL
3mcqA	302	303	304	305	301	L	D	D	A	G		LDDAG					DDAG					DAG					DDA
3mcwB	155	156	157	158	154	W	H	G	R	D		WHGRD					HGRD					GRD					HGR
3md7A	24	25	26	27	23	I	N	G	D	R		INGDR					NGDR					GDR					NGD
3md7A	52	53	54	55	51	A	E	G	N	D		AEGND					EGND					GND					EGN
3me7B	16	17	18	19	15	S	Y	G	N	D		SYGND					YGND					GND					YGN
3me7B	135	136	137	138	134	P	E	L	Q	S		PELQS					ELQS					LQS					ELQ
3mebB	41	42	43	44	40	E	S	G	K	D		ESGKD					SGKD					GKD					SGK
3mfiA	450	451	452	453	449	K	S	Y	E	T		KSYET					SYET					YET					SYE
3mg1B	294	295	296	297	293	P	E	G	K	N		PEGKN					EGKN					GKN					EGK
3mhsA	369	370	371	372	368	L	N	G	S	L		LNGSL					NGSL					GSL					NGS
3mhzA	139	140	141	142	138	S	Q	N	K	D		SQNKD					QNKD					NKD					QNK
3mhzA	600	601	602	603	599	R	N	N	I	D		RNNID					NNID					NID					NNI
3mhzA	649	650	651	652	648	T	E	G	L	D		TEGLD					EGLD					GLD					EGL
3mhzA	670	671	672	673	669	Q	D	G	K	R		QDGKR					DGKR					GKR					DGK
3mhzA	712	713	714	715	711	E	N	G	D	S		ENGDS					NGDS					GDS					NGD
3mjdA	20	21	22	23	19	K	S	G	R	L		KSGRL					SGRL					GRL					SGR
3mjfA	278	279	280	281	277	A	D	G	Q	S		ADGQS					DGQS					GQS					DGQ
3mjfA	373	374	375	376	372	G	N	H	E	N		GNHEN					NHEN					HEN					NHE
3mk1A	383	384	385	386	382	R	D	R	K	A		RDRKA					DRKA					RKA					DRK
3mm5B	46	47	48	49	45	E	S	G	D	A		ESGDA					SGDA					GDA					SGD
3mm5B	86	87	88	89	85	S	R	N	N	T		SRNNT					RNNT					NNT					RNN
3mmyE	62	63	64	65	61	W	A	N	D	S		WANDS					ANDS					NDS					AND
3mmyE	73	74	75	76	72	D	S	G	Q	Q		DSGQQ					SGQQ					GQQ					SGQ
3mmyE	106	107	108	109	105	C	D	K	T	S		CDKTS					DKTS					KTS					DKT
3mmyE	149	150	151	152	148	W	D	K	T	S		WDKTS					DKTS					KTS					DKT
3mmyE	224	225	226	227	223	K	Q	N	K	D		KQNKD					QNKD					NKD					QNK
3mmyE	293	294	295	296	292	S	D	G	R	G		SDGRG					DGRG					GRG					DGR
3mmzC	32	33	34	35	31	S	D	G	R	D		SDGRD					DGRD					GRD					DGR
3mn1C	37	38	39	40	36	E	D	G	S	M		EDGSM					DGSM					GSM					DGS
3mo4A	179	180	181	182	178	K	N	G	K	G		KNGKG					NGKG					GKG					NGK
3mo4A	328	329	330	331	327	P	E	G	L	S		PEGLS					EGLS					GLS					EGL
3mpzB	33	34	35	36	32	D	D	G	R	V		DDGRV					DGRV					GRV					DGR
3mpzB	78	79	80	81	77	P	D	G	G	G		PDGGG					DGGG					GGG					DGG
3mqhD	156	157	158	159	155	R	H	G	E	S		RHGES					HGES					GES					HGE
3ms5A	22	23	24	25	21	Y	D	E	E	W		YDEEW					DEEW					EEW					DEE
3ms5A	79	80	81	82	78	P	D	E	H	W		PDEHW					DEHW					EHW					DEH
3ms5A	282	283	284	285	281	D	K	G	Q	D		DKGQD					KGQD					GQD					KGQ
3mswA	131	132	133	134	130	N	N	N	Q	D		NNNQD					NNQD					NQD					NNQ
3mwxA	201	202	203	204	200	E	R	L	L	D		ERLLD					RLLD					LLD					RLL
3mxoB	266	267	268	269	265	P	N	G	R	R		PNGRR					NGRR					GRR					NGR
3mxtA	178	179	180	181	177	E	D	G	L	E		EDGLE					DGLE					GLE					DGL
3myxA	43	44	45	46	42	E	Q	G	I	D		EQGID					QGID					GID					QGI
3myxA	201	202	203	204	200	E	N	G	S	L		ENGSL					NGSL					GSL					NGS
3mz0A	218	219	220	221	217	K	G	G	I	T		KGGIT					GGIT					GIT					GGI
3mz2A	96	97	98	99	95	K	D	S	V	T		KDSVT					DSVT					SVT					DSV
3mz2A	134	135	136	137	133	P	E	G	N	D		PEGND					EGND					GND					EGN
3n07B	43	44	45	46	42	N	Q	G	E	G		NQGEG					QGEG					GEG					QGE
3n08A	89	90	91	92	88	T	A	G	E	N		TAGEN					AGEN					GEN					AGE
3n0iB	252	253	254	255	251	K	N	G	V	N		KNGVN					NGVN					GVN					NGV
3n0lB	144	145	146	147	143	L	D	G	R	E		LDGRE					DGRE					GRE					DGR
3n0qA	72	73	74	75	71	A	D	N	V	G		ADNVG					DNVG					NVG					DNV
3n0qA	112	113	114	115	111	L	D	G	R	E		LDGRE					DGRE					GRE					DGR
3n0rA	196	197	198	199	195	A	D	G	S	L		ADGSL					DGSL					GSL					DGS
[truncated: 201 more rows]

## Sheet: BBL-6
Beta Bulge Loop-6 motifs containing G1α β-bulges
														"-2,-1,0,1,2,X					-2,0,1,2,X					0,1,2,X					1,2,X					0,1,2
ProteinID	Res-2	Res-1	Res0	Res1	Res2	ResX	AA-2	AA-1	AA0	AA1	AA2	AAX				Pattern	Freq				Pattern	Freq				Pattern	Freq				Pattern	Freq				Pattern	Freq
1a1iA	138	139	140	141	142	137	R	I	C	M	R	C		RICMRC		SKDSTD	4		RCMRC		ATGES	4		CMRC		TGED	19		MRC		GED	31		CMR		TGE	50
1a1iA	166	167	168	169	170	165	D	I	C	G	R	C		DICGRC		IRTGER	3		DCGRC		PTGAD	4		CGRC		TGKD	18		GRC		GKD	29		CGR		TGK	38
1a7sA	83	84	85	86	87	82	P	Q	Q	N	L	D		PQQNLD		PETGKD	3		PQNLD		PTGKD	4		QNLD		TGEN	12		NLD		GRD	20		QNL		TGA	17
1ah7A	73	74	75	76	77	72	P	D	N	G	K	D		PDNGKD		SGTSTN	3		PNGKD		SDSTD	4		NGKD		TGRD	11		GKD		GEN	18		NGK		TGR	17
1bkbA	55	56	57	58	59	54	V	F	D	G	G	G		VFDGGG		ALTGES	2		VDGGG		ATGED	3		DGGG		TGAD	10		GGG		GAD	17		DGG		SGE	14
1bkpA	32	33	34	35	36	31	D	S	D	G	T	W		DSDGTW		ATSGDC	2		DDGTW		ITGER	3		DGTW		SGED	8		GTW		GKN	16		DGT		TGQ	14
1bxoA	240	241	242	243	244	239	S	N	A	G	G	D		SNAGGD		DICGRC	2		SAGGD		KTGND	3		AGGD		TGKN	8		GGD		GTD	13		AGG		SGR	13
1c1dA	19	20	21	22	23	18	A	M	T	G	A	D		AMTGAD		EATGKD	2		ATGAD		PTGRD	3		TGAD		TGLD	7		GAD		GVD	13		TGA		SGK	12
1c1yA	148	149	150	151	152	147	A	K	S	K	I	S		AKSKIS		EKDGSL	2		ASKIS		RNLYR	3		SKIS		CGAC	6		KIS		GLD	12		SKI		TGT	11
1c5eA	41	42	43	44	45	40	T	S	S	R	K	D		TSSRKD		FVDNDD	2		TSRKD		SSGED	3		SRKD		TGES	6		RKD		GDD	10		SRK		TGV	11
1cz9A	83	84	85	86	87	82	T	A	S	S	A	D		TASSAD		KEDGRS	2		TSSAD		STSTN	3		SSAD		CGYC	5		SAD		GND	10		SSA		DGS	10
1dbiA	59	60	61	62	63	58	F	V	D	N	D	D		FVDNDD		PATGAD	2		FDNDD		TTGED	3		DNDD		SGKD	5		NDD		GQD	10		DND		TNE	10
1dgfA	172	173	174	175	176	171	P	Q	T	H	L	N		PQTHLN		PCHGSC	2		PTHLN		ASGDC	2		THLN		TGND	5		HLN		GTN	10		THL		SGA	9
1dl5B	178	179	180	181	182	177	K	L	S	R	R	L		KLSRRL		PETGED	2		KSRRL		ASGED	2		SRRL		TGTD	5		RRL		KKD	10		SRR		TGN	9
1dypA	97	98	99	100	101	96	G	C	N	Q	Q	D		GCNQQD		PYEGTK	2		GNQQD		ATGLD	2		NQQD		TGVD	5		QQD		GES	9		NQQ		SGL	8
1e7lB	24	25	26	27	28	23	L	I	C	Q	R	C		LICQRC		RICMRC	2		LCQRC		ATGTD	2		CQRC		TNED	5		QRC		GID	9		CQR		TGD	7
1e9gA	108	109	110	111	112	107	P	E	T	K	A	H		PETKAH		RVCGGC	2		PTKAH		DCGRC	2		TKAH		TNEN	5		KAH		GSN	9		TKA		TGL	7
1eb6A	95	96	97	98	99	94	P	S	K	N	E	L		PSKNEL		SASGED	2		PKNEL		DTGKD	2		KNEL		CGGC	4		NEL		GGD	8		KNE		CGA	6
1ekjC	309	310	311	312	313	308	F	V	K	G	S	D		FVKGSD		TETGQS	2		FKGSD		EDGSL	2		KGSD		DSTD	4		GSD		GSD	8		KGS		DGK	6
1f94A	30	31	32	33	34	29	K	I	S	N	E	N		KISNEN		TRTGED	2		KSNEN		ETGID	2		SNEN		SGAD	4		NEN		NEN	8		SNE		DGR	6
1fczA	281	282	283	284	285	280	P	E	Q	D	T	T		PEQDTT		TSTGVE	2		PQDTT		ETGKD	2		QDTT		SGQD	4		DTT		NKD	8		QDT		NGK	6
1fecB	418	419	420	421	422	417	H	A	D	G	E	N		HADGEN		AADGRS	1		HDGEN		FDNDD	2		DGEN		SGRD	4		GEN		RTD	8		DGE		SGQ	6
1fobA	319	320	321	322	323	318	Y	T	T	D	E	D		YTTDED		AADGSK	1		YTDED		GKGID	2		TDED		SGSN	4		DED		GAC	7		TDE		TKE	6
1fqtB	64	65	66	67	68	63	S	L	H	M	G	C		SLHMGC		AAKGQS	1		SHMGC		KDGRS	2		HMGC		SKKD	4		MGC		GLN	7		HMG		CGG	5
1fqtB	72	73	74	75	76	71	V	R	T	G	K	C		VRTGKC		AALHHS	1		VTGKC		KSGAD	2		TGKC		TETD	4		GKC		NLD	7		TGK		CGY	5
1g2rA	12	13	14	15	16	11	V	V	S	N	E	S		VVSNES		AASGQD	1		VSNES		KTGEN	2		SNES		TGAN	4		NES		GAN	6		SNE		DGT	5
1g3pA	24	25	26	27	28	23	D	K	T	L	D	D		DKTLDD		AASGRN	1		DTLDD		KTGKN	2		TLDD		TGDD	4		LDD		GKS	6		TLD		DST	5
1g6aA	51	52	53	54	55	50	T	Q	N	G	E	D		TQNGED		AASGTD	1		TNGED		KTGQD	2		NGED		TGER	4		GED		GRH	6		NGE		EGK	5
1gaiA	404	405	406	407	408	403	K	S	D	G	D	D		KSDGDD		AATGAC	1		KDGDD		KTGRD	2		DGDD		TGGD	4		GDD		GRN	6		DGD		EGT	5
1goiB	361	362	363	364	365	360	D	K	T	K	T	N		DKTKTN		AATGLD	1		DTKTN		LNGEN	2		TKTN		TGQD	4		KTN		KTN	6		TKT		LGI	5
1goiB	371	372	373	374	375	370	A	Q	N	G	L	H		AQNGLH		AATGSD	1		ANGLH		LSGRD	2		NGLH		TGVE	4		GLH		NED	6		NGL		NGE	5
1gu2A	64	65	66	67	68	63	I	V	T	G	K	N		IVTGKN		AATNVN	1		ITGKN		LSKKD	2		TGKN		TKKD	4		GKN		NTD	6		TGK		SGD	5
1gvxA	246	247	248	249	250	245	S	S	V	G	G	S		SSVGGS		ACTGES	1		SVGGS		LTGED	2		VGGS		TQEN	4		GGS		QEN	6		VGG		SKK	5
1gxnA	515	516	517	518	519	514	A	L	D	Y	Q	G		ALDYQG		ADAGIR	1		ADYQG		LTGKD	2		DYQG		CGRC	3		YQG		QKD	6		DYQ		TGG	5
1gxnA	600	601	602	603	604	599	L	N	T	N	R	D		LNTNRD		ADCGAC	1		LTNRD		LTQEN	2		TNRD		CGTC	3		NRD		ETD	5		TNR		TKK	5
1gz8A	24	25	26	27	28	23	K	L	T	G	E	N		KLTGEN		ADCQSC	1		KTGEN		PCGAC	2		TGEN		CQRC	3		GEN		GEL	5		TGE		TNK	5
1gzcA	62	63	64	65	66	61	S	T	T	G	T	D		STTGTD		ADEFVV	1		STGTD		PDGRD	2		TGTD		DGRS	3		GTD		GGC	5		TGT		TQE	5
1gzcA	174	175	176	177	178	173	A	P	S	K	I	D		APSKID		ADKLTD	1		ASKID		PEGTK	2		SKID		DGSN	3		KID		GQN	5		SKI		AGK	4
1gzcA	186	187	188	189	190	185	P	S	S	G	A	Y		PSSGAY		ADKWED	1		PSGAY		PHGSC	2		SGAY		EATS	3		GAY		GQS	5		SGA		DGG	4
1h0hB	96	97	98	99	100	95	D	A	T	G	C	D		DATGCD		ADLGAS	1		DTGCD		PTGEC	2		TGCD		HGWC	3		GCD		GRS	5		TGC		KGI	4
1hbnC	179	180	181	182	183	178	K	D	T	G	R	N		KDTGRN		ADNRTN	1		KTGRN		PTGED	2		TGRN		KGID	3		GRN		GYC	5		TGR		NGA	4
1hzoA	51	52	53	54	55	50	T	E	D	N	S	N		TEDNSN		ADSGNE	1		TDNSN		PTGEN	2		DNSN		NGEN	3		NSN		GYD	5		DNS		NGT	4
1i12C	70	71	72	73	74	69	K	R	T	E	T	D		KRTETD		ADTKED	1		KTETD		PTGGD	2		TETD		NGKD	3		ETD		HTD	5		TET		NLY	4
1igqA	337	338	339	340	341	336	E	D	D	G	Q	Y		EDDGQY		ADTKID	1		EDGQY		PTGKN	2		DGQY		NLYR	3		GQY		KED	5		DGQ		SGS	4
1iomA	22	23	24	25	26	21	G	Q	Q	G	K	D		GQQGKD		ADTQSH	1		GQGKD		PTNLD	2		QGKD		SGLD	3		GKD		KQD	5		QGK		SGT	4
1itxA	391	392	393	394	395	390	D	T	A	K	V	N		DTAKVN		AEAGRD	1		DAKVN		PTQQD	2		AKVN		SGRH	3		KVN		NTN	5		AKV		SKT	4
1itxA	401	402	403	404	405	400	A	S	N	K	R	N		ASNKRN		AEDGVN	1		ANKRN		PTQRD	2		NKRN		SGRN	3		KRN		QQD	5		NKR		SRS	4
1j8uA	416	417	418	419	420	415	P	Y	T	Q	R	D		PYTQRD		AENHTD	1		PTQRD		QTGED	2		TQRD		SGTD	3		QRD		QRD	5		TQR		TDT	4
1jatB	88	89	90	91	92	87	P	T	T	G	E	N		PTTGEN		AEQEEV	1		PTGEN		RCGGC	2		TGEN		SKTN	3		GEN		GAT	4		TGE		TET	4
1jm1A	141	142	143	144	145	140	V	H	L	G	C	C		VHLGCC		AESGED	1		VLGCC		RCMRC	2		LGCC		TDTD	3		GCC		GEC	4		LGC		TGI	4
1jm1A	163	164	165	166	167	162	A	K	G	A	D	Y		AKGADY		AETAED	1		AGADY		RTGKD	2		GADY		TGEC	3		ADY		GER	4		GAD		TKT	4
1jm1A	171	172	173	174	175	170	P	C	H	G	S	C		PCHGSC		AETDEN	1		PHGSC		TCGYC	2		HGSC		TGID	3		GSC		GHD	4		HGS		TNL	4
1jm1A	203	204	205	206	207	202	S	S	T	G	D	D		SSTGDD		AETLQD	1		STGDD		TTGEQ	2		TGDD		TGQN	3		GDD		GKC	4		TGD		TNQ	4
1jnrD	34	35	36	37	38	33	K	E	K	M	K	D		KEKMKD		AEYGLD	1		KKMKD		TTGKD	2		KMKD		TGQS	3		MKD		GKR	4		KMK		TNT	4
1jo8A	41	42	43	44	45	40	E	K	D	G	S	L		EKDGSL		AFHNCD	1		EDGSL		TTGQS	2		DGSL		TKEN	3		GSL		GKV	4		DGS		TQQ	4
1jubB	203	204	205	206	207	202	P	E	A	E	S	D		PEAESD		AFYGYD	1		PAESD		TTGVE	2		AESD		TNKD	3		ESD		GSC	4		AES		TQR	4
1k2xC	89	90	91	92	93	88	G	N	T	L	K	D		GNTLKD		AGAGFS	1		GTLKD		AAGFS	1		TLKD		TNLD	3		LKD		GTC	4		TLK		TRK	4
1k3wA	238	239	240	241	242	237	E	R	C	G	S	C		ERCGSC		AGCGGC	1		ECGSC		AAGIR	1		CGSC		TQQD	3		GSC		GTS	4		CGS		AGR	3
1k77A	208	209	210	211	212	207	L	P	D	R	H	G		LPDRHG		AGSLSI	1		LDRHG		AAGKN	1		DRHG		TQRD	3		RHG		GVE	4		DRH		CGR	3
1kfwA	60	61	62	63	64	59	N	Q	T	L	T	N		NQTLTN		AGTGES	1		NTLTN		AAGRD	1		TLTN		TRTD	3		LTN		GVS	4		TLT		CGT	3
1kfwA	372	373	374	375	376	371	A	A	T	G	S	D		AATGSD		AGTHGV	1		ATGSD		ACDSC	1		TGSD		TSTN	3		GSD		GWC	4		TGS		CQR	3
1kgsA	138	139	140	141	142	137	T	A	T	K	K	D		TATKKD		AILERD	1		TTKKD		ACFQC	1		TKKD		AGKN	2		KKD		GYN	4		TKK		DNT	3
1kidA	208	209	210	211	212	207	P	E	T	G	A	K		PETGAK		AINGTL	1		PTGAK		ACGAC	1		TGAK		AGKV	2		GAK		KEN	4		TGA		EAT	3
1kl9A	77	78	79	80	81	76	K	E	K	G	Y	D		KEKGYD		AISGKC	1		KKGYD		ACGGC	1		KGYD		AGRD	2		GYD		KID	4		KGY		HGW	3
1kw6B	241	242	243	244	245	240	T	N	D	Q	T	H		TNDQTH		AITGED	1		TDQTH		ACGYC	1		DQTH		ANKE	2		QTH		KKS	4		DQT		KGQ	3
1ky3A	159	160	161	162	163	158	A	K	N	A	I	S		AKNAIS		AKCGYC	1		ANAIS		ACLQC	1		NAIS		CFQC	2		AIS		LEN	4		NAI		KGS	3
1l1dB	423	424	425	426	427	422	V	V	S	G	E	D		VVSGED		AKDLSN	1		VSGED		ACQSC	1		SGED		CFRC	2		GED		NRD	4		SGE		KGT	3
1l1dB	472	473	474	475	476	471	R	A	A	D	S	S		RAADSS		AKENIS	1		RADSS		ADAYR	1		ADSS		CGKC	2		DSS		QVD	4		ADS		LGV	3
1l3kA	49	50	51	52	53	48	P	N	T	K	R	D		PNTKRD		AKERTD	1		PTKRD		ADGRS	1		TKRD		CGSC	2		KRD		SAD	4		TKR		LNE	3
1l3kA	140	141	142	143	144	139	R	G	S	G	K	D		RGSGKD		AKGADY	1		RSGKD		ADGSK	1		SGKD		CMRC	2		GKD		STD	4		SGK		NGL	3
1lcpA	78	79	80	81	82	77	E	Q	E	N	W	D		EQENWD		AKIRMS	1		EENWD		ADGVN	1		ENWD		DGKN	2		NWD		ATS	3		ENW		NGS	3
1lkpA	159	160	161	162	163	158	R	N	C	G	Y	C		RNCGYC		AKLNHS	1		RCGYC		ADHQR	1		CGYC		DGKR	2		GYC		DED	3		CGY		NNE	3
1lkpA	175	176	177	178	179	174	P	A	C	A	H	C		PACAHC		AKNAIS	1		PCAHC		ADKAH	1		CAHC		DGRD	2		AHC		DKD	3		CAH		RGE	3
1llmC	107	108	109	110	111	106	R	I	C	M	R	C		RICMRC		AKSGED	1		RCMRC		ADKIS	1		CMRC		DGSL	2		MRC		DQD	3		CMR		SGN	3
1llmC	135	136	137	138	139	134	D	I	C	G	R	C		DICGRC		AKSKIS	1		DCGRC		ADLSN	1		CGRC		DGSS	2		GRC		DTD	3		CGR		SKE	3
1llnA	65	66	67	68	69	64	R	G	N	L	Y	R		RGNLYR		AKTAMS	1		RNLYR		ADSTS	1		NLYR		DHQR	2		LYR		DTN	3		NLY		SKQ	3
1m40A	51	52	53	54	55	50	L	N	S	G	K	D		LNSGKD		AKTDRH	1		LSGKD		ADYQG	1		SGKD		DNDD	2		GKD		GGN	3		SGK		SNE	3
1m7aB	14	15	16	17	18	13	K	P	A	L	G	L		KPALGL		AKTGDS	1		KALGL		AEATS	1		ALGL		DNTD	2		LGL		GGS	3		ALG		TDE	3
1m7sD	174	175	176	177	178	173	P	R	T	N	L	D		PRTNLD		AKTGED	1		PTNLD		AEFVV	1		TNLD		EGKS	2		NLD		GIN	3		TNL		TGF	3
1mexL	168	169	170	171	172	167	S	K	D	S	T	D		SKDSTD		AKTGRD	1		SDSTD		AENIS	1		DSTD		EGTK	2		STD		GKG	3		DST		TGH	3
1mhxA	56	57	58	59	60	55	D	A	A	K	T	D		DAAKTD		AKTGTS	1		DAKTD		AERTD	1		AKTD		HGSC	2		KTD		GLC	3		AKT		TGW	3
1mplA	46	47	48	49	50	45	R	A	T	G	R	D		RATGRD		AKTKDS	1		RTGRD		AGADY	1		TGRD		KGDD	2		GRD		GLH	3		TGR		TGY	3
1mxgA	121	122	123	124	125	120	P	F	V	G	D	N		PFVGDN		AKTKES	1		PVGDN		AGFTD	1		VGDN		KGQS	2		GDN		GRC	3		VGD		TKR	3
1nlnA	62	63	64	65	66	61	P	R	S	K	T	N		PRSKTN		AKTRQS	1		PSKTN		AHNCD	1		SKTN		KGSD	2		KTN		GRE	3		SKT		TNA	3
1nthA	78	79	80	81	82	77	T	D	T	H	R	C		TDTHRC		ALDSTS	1		TTHRC		AIRMS	1		THRC		KGTN	2		HRC		GSL	3		THR		TNR	3
1nthA	301	302	303	304	305	300	I	R	W	G	S	H		IRWGSH		ALDYQG	1		IWGSH		AKGAS	1		WGSH		KGVD	2		GSH		GSS	3		WGS		TQK	3
1nthA	431	432	433	434	435	430	V	K	T	V	T	D		VKTVTD		ALEATS	1		VTVTD		AKGDD	1		TVTD		KNKD	2		VTD		GTK	3		TVT		TQS	3
1nwwA	106	107	108	109	110	105	L	P	T	G	K	A		LPTGKA		ALKGAS	1		LTGKA		AKGED	1		TGKA		LGCC	2		GKA		GVN	3		TGK		TRT	3
1o04E	42	43	44	45	46	41	P	S	T	G	E	N		PSTGEN		ALKQTS	1		PTGEN		AKGQS	1		TGEN		LGIN	2		GEN		GWN	3		TGE		TST	3
1o4sA	173	174	175	176	177	172	N	P	T	G	V	N		NPTGVN		ALTGEC	1		NTGVN		AKGTD	1		TGVN		LGLN	2		GVN		HED	3		TGV		AGI	2
1o7eB	51	52	53	54	55	50	T	A	S	G	R	D		TASGRD		ALTGVD	1		TSGRD		AKKTN	1		SGRD		LGVS	2		GRD		KRN	3		SGR		AGL	2
1oalA	10	11	12	13	14	9	L	Q	T	G	K	D		LQTGKD		ALTQKS	1		LTGKD		AKLTD	1		TGKD		LNEF	2		GKD		KTD	3		TGK		AKA	2
1oc8A	133	134	135	136	137	132	A	D	S	G	N	E		ADSGNE		ALTQRS	1		ASGNE		AKQTS	1		SGNE		NGKN	2		GNE		KVN	3		SGN		AKK	2
1ofsC	55	56	57	58	59	54	R	E	T	G	N	D		RETGND		AMNGNN	1		RTGND		AKWED	1		TGND		NGLN	2		GND		LYR	3		TGN		ANK	2
1ofsC	168	169	170	171	172	167	A	A	T	N	V	N		AATNVN		AMTGAD	1		ATNVN		ALERD	1		TNVN		NGVD	2		NVN		NKE	3		TNV		CFQ	2
1oihD	203	204	205	206	207	202	P	I	S	G	E	H		PISGEH		ANDKAH	1		PSGEH		ALGAS	1		SGEH		NKID	2		GEH		NKS	3		SGE		CFR	2
1ongA	51	52	53	54	55	50	L	A	S	G	R	D		LASGRD		ANKKTN	1		LSGRD		ALHHS	1		SGRD		NNTN	2		GRD		NQD	3		SGR		CGK	2
1oqvC	487	488	489	490	491	486	P	F	I	G	T	N		PFIGTN		APQEVD	1		PIGTN		ALNHS	1		IGTN		QEVD	2		GTN		NRN	3		IGT		CGS	2
1p2fA	132	133	134	135	136	131	A	T	G	F	T	D		ATGFTD		APSKID	1		AGFTD		ANAIS	1		GFTD		RDID	2		FTD		NSN	3		GFT		CMR	2
1p3cA	52	53	54	55	56	51	T	A	S	R	S	N		TASRSN		APTHQD	1		TSRSN		ANGLH	1		SRSN		RGED	2		RSN		QRC	3		SRS		DGE	2
1p3dB	156	157	158	159	160	155	K	S	A	G	K	V		KSAGKV		AQAGKN	1		KAGKV		ANGNN	1		AGKV		RKQD	2		GKV		QSN	3		AGK		DGL	2
1p6oB	240	241	242	243	244	239	N	K	D	G	S	N		NKDGSN		AQCFQC	1		NDGSN		ANGTC	1		DGSN		SGDC	2		GSN		QTD	3		DGS		DHQ	2
1pqhB	49	50	51	52	53	48	V	T	N	G	K	N		VTNGKN		AQNGLH	1		VNGKN		ANGTL	1		NGKN		SGDD	2		GKN		RKD	3		NGK		DHT	2
1pucA	58	59	60	61	62	57	P	E	T	G	T	N		PETGTN		AQTDIN	1		PTGTN		ANHTD	1		TGTN		SGEN	2		GTN		RRD	3		TGT		DND	2
1pwaA	95	96	97	98	99	94	V	H	S	V	R	G		VHSVRG		AQTGTD	1		VSVRG		ANKFD	1		SVRG		SGKL	2		VRG		RVD	3		SVR		DNK	2
1pwaA	137	138	139	140	141	136	E	K	H	R	L	S		EKHRLS		AQTRHN	1		EHRLS		ANKRN	1		HRLS		SGKN	2		RLS		SRE	3		HRL		DNS	2
1qt9A	10	11	12	13	14	9	E	A	E	G	T	N		EAEGTN		ARCDSC	1		EEGTN		ANRTN	1		EGTN		SGLN	2		GTN		STN	3		EGT		DRH	2
1qvzB	150	151	152	153	154	149	K	K	T	G	R	D		KKTGRD		ARDKIS	1		KTGRD		AQEEV	1		TGRD		SGRE	2		GRD		AED	2		TGR		DRT	2
1qwmB	153	154	155	156	157	152	P	Q	T	N	L	D		PQTNLD		ARKGDD	1		PTNLD		AQEVD	1		TNLD		SKED	2		NLD		DDN	2		TNL		EGA	2
1qz9A	176	177	178	179	180	175	Y	K	T	G	Y	N		YKTGYN		ARSNVS	1		YTGYN		ARGGD	1		TGYN		SKQD	2		GYN		DEN	2		TGY		ENR	2
1r8sA	160	161	162	163	164	159	A	T	S	G	D	C		ATSGDC		ARTGLD	1		ASGDC		ARGSD	1		SGDC		SNEN	2		GDC		DFS	2		SGD		EQM	2
1rdqE	63	64	65	66	67	62	K	E	S	G	N	H		KESGNH		ARVKLD	1		KSGNH		ASDES	1		SGNH		SQTD	2		GNH		DID	2		SGN		FGD	2
1rg8B	17	18	19	20	21	16	S	N	G	G	H	C		SNGGHC		ASDAYR	1		SGGHC		ASGKC	1		GGHC		SRSD	2		GHC		DKN	2		GGH		FGL	2
1rg8B	59	60	61	62	63	58	T	E	T	G	Q	S		TETGQS		ASDHQR	1		TTGQS		ASGNE	1		TGQS		SSRE	2		GQS		DLD	2		TGQ		HGL	2
1rgzA	333	334	335	336	337	332	P	E	K	Q	I	I		PEKQII		ASNGTC	1		PKQII		ASGQD	1		KQII		TDED	2		QII		DRD	2		KQI		HGS	2
1rh9A	184	185	186	187	188	183	T	I	T	K	V	N		TITKVN		ASNKRN	1		TTKVN		ASGRN	1		TKVN		TDKN	2		KVN		DRH	2		TKV		KAA	2
1rjcA	53	54	55	56	57	52	T	G	R	G	N	D		TGRGND		ASSDES	1		TRGND		ASGTD	1		RGND		TFLD	2		GND		DSD	2		RGN		KGD	2
1rkqA	78	79	80	81	82	77	A	A	D	G	S	K		AADGSK		ASTGQA	1		ADGSK		ASKID	1		DGSK		TGEL	2		GSK		EEN	2		DGS		KGE	2
1rl0A	69	70	71	72	73	68	R	E	N	L	Y	R		RENLYR		ATGFTD	1		RNLYR		ASKIS	1		NLYR		TGEQ	2		LYR		ERD	2		NLY		KGV	2
1ru0B	80	81	82	83	84	79	H	D	C	G	G	S		HDCGGS		ATNKFD	1		HCGGS		ASLSI	1		CGGS		TGHD	2		GGS		ESD	2		CGG		KGY	2
1rutX	24	25	26	27	28	23	A	G	C	G	G	C		AGCGGC		ATTGED	1		ACGGC		ASNVS	1		CGGC		TGKG	2		GGC		EVD	2		CGG		KKE	2
1rutX	51	52	53	54	55	50	S	S	C	Q	A	C		SSCQAC		ATTGKN	1		SCQAC		ATAED	1		CQAC		TGKQ	2		QAC		FLD	2		CQA		KKT	2
1rutX	88	89	90	91	92	87	S	A	C	G	Q	C		SACGQC		ATTGTD	1		SCGQC		ATAMS	1		CGQC		TGKY	2		GQC		FQC	2		CGQ		KNK	2
1rutX	116	117	118	119	120	115	S	T	C	R	N	C		STCRNC		ATTNEN	1		SCRNC		ATDEN	1		CRNC		TGRH	2		RNC		FRC	2		CRN		KNL	2
1ryqA	7	8	9	10	11	6	R	H	C	H	Y	C		RHCHYC		ATYGLC	1		RCHYC		ATDIN	1		CHYC		TGSD	2		HYC		GAE	2		CHY		KNT	2
1ryqA	19	20	21	22	23	18	P	V	C	G	S	C		PVCGSC		AVCLQC	1		PCGSC		ATDRH	1		CGSC		TGTN	2		GSC		GAK	2		CGS		KQE	2
1rzhH	171	172	173	174	175	170	I	P	E	Q	M	D		IPEQMD		AVKGED	1		IEQMD		ATGAC	1		EQMD		TGVN	2		QMD		GAS	2		EQM		KSA	2
1sh7B	57	58	59	60	61	56	F	V	D	N	D	D		FVDNDD		AVKGTD	1		FDNDD		ATGAD	1		DNDD		TGYN	2		NDD		GCC	2		DND		LGA	2
1smoA	91	92	93	94	95	90	H	D	H	G	L	Y		HDHGLY		AVRGGD	1		HHGLY		ATGDS	1		HGLY		THSQ	2		GLY		GDC	2		HGL		LGC	2
1sn2B	19	20	21	22	23	18	A	V	K	G	T	D		AVKGTD		AVRGSD	1		AKGTD		ATGEC	1		KGTD		THVD	2		GTD		GDN	2		KGT		LGG	2
1so7A	29	30	31	32	33	28	P	G	Q	Q	S	L		PGQQSL		CDVMKR	1		PQQSL		ATGKN	1		QQSL		TKRD	2		QSL		GEH	2		QQS		LGL	2
1so7A	61	62	63	64	65	60	A	P	T	H	Q	D		APTHQD		CKEKDS	1		ATHQD		ATGQA	1		THQD		TKTD	2		HQD		GEQ	2		THQ		LGT	2
1so7A	93	94	95	96	97	92	A	Q	T	G	T	D		AQTGTD		CRCRGC	1		ATGTD		ATGRD	1		TGTD		TLDD	2		GTD		GEV	2		TGT		LNC	2
1svdM	95	96	97	98	99	94	N	Y	A	Q	S	D		NYAQSD		CRTHSQ	1		NAQSD		ATGSD	1		AQSD		TLEN	2		QSD		GFN	2		AQS		LNV	2
1t07A	8	9	10	11	12	7	R	K	Y	H	E	C		RKYHEC		CSNSIN	1		RYHEC		ATGTS	1		YHEC		TLQD	2		HEC		GFS	2		YHE		LQV	2
1t8hA	133	134	135	136	137	132	P	S	A	G	L	A		PSAGLA		CSTGLD	1		PAGLA		ATGVD	1		AGLA		TNTD	2		GLA		GGE	2		AGL		LSS	2
1td4A	44	45	46	47	48	43	E	A	T	G	K	D		EATGKD		DAAKTD	1		ETGKD		ATHGV	1		TGKD		TQSN	2		GKD		GIC	2		TGK		NDN	2
1tdzA	246	247	248	249	250	245	S	R	C	G	A	C		SRCGAC		DAAQTN	1		SCGAC		ATHQD	1		CGAC		TRKD	2		GAC		GKA	2		CGA		NDV	2
1txgB	48	49	50	51	52	47	P	R	L	G	V	H		PRLGVH		DACKDC	1		PLGVH		ATKDS	1		LGVH		AAEN	1		GVH		GKL	2		LGV		NGN	2
1u60B	219	220	221	222	223	218	P	L	T	H	K	N		PLTHKN		DATGCD	1		PTHKN		ATKED	1		THKN		ADKD	1		HKN		GKQ	2		THK		NGR	2
1uebA	85	86	87	88	89	84	L	E	T	Y	E	D		LETYED		DATKTD	1		LTYED		ATKES	1		TYED		ADRD	1		YED		GKY	2		TYE		NGV	2
1uebA	175	176	177	178	179	174	T	R	T	G	E	D		TRTGED		DDDDTN	1		TTGED		ATKID	1		TGED		ADSS	1		GED		GLE	2		TGE		NKF	2
1ugiE	49	50	51	52	53	48	E	S	T	D	E	D		ESTDED		DDHRVD	1		ETDED		ATLQD	1		TDED		ADTN	1		DED		GLY	2		TDE		NKI	2
1uj2A	114	115	116	117	118	113	F	V	S	H	S	D		FVSHSD		DDLQVF	1		FSHSD		ATNEN	1		SHSD		AESD	1		HSD		GNC	2		SHS		NKV	2
1uowA	284	285	286	287	288	283	P	T	A	G	K	V		PTAGKV		DDRRTD	1		PAGKV		ATNVN	1		AGKV		AGAD	1		GKV		GNN	2		AGK		NNR	2
1upsB	297	298	299	300	301	296	R	Q	T	G	K	N		RQTGKN		DDSGSN	1		RTGKN		ATQKS	1		TGKN		AGFS	1		GKN		GTR	2		TGK		NNT	2
1upsB	341	342	343	344	345	340	N	E	T	G	E	N		NETGEN		DEDGLR	1		NTGEN		ATQRS	1		TGEN		AGGD	1		GEN		GVH	2		TGE		NRT	2
1uu3A	102	103	104	105	106	101	L	A	T	S	R	E		LATSRE		DERRVD	1		LTSRE		ATQSH	1		TSRE		AGIN	1		SRE		GVL	2		TSR		QEV	2
1uuqA	195	196	197	198	199	194	S	I	N	G	K	N		SINGKN		DETGRD	1		SNGKN		ATRHN	1		NGKN		AGIR	1		GKN		GYH	2		NGK		RDI	2
1uv4A	162	163	164	165	166	161	K	S	T	M	K	D		KSTMKD		DFTFDN	1		KTMKD		ATRQS	1		TMKD		AGLA	1		MKD		HEC	2		TMK		RGI	2
1uwcA	44	45	46	47	48	43	A	Q	T	D	I	N		AQTDIN		DFTGKD	1		ATDIN		AVKLD	1		TDIN		AGLD	1		DIN		HID	2		TDI		RGN	2
1uwtB	448	449	450	451	452	447	Y	N	T	K	R	D		YNTKRD		DGTGHN	1		YTKRD		AYGLC	1		TKRD		AGRS	1		KRD		HQD	2		TKR		RGV	2
1v5vB	349	350	351	352	353	348	P	L	L	N	V	S		PLLNVS		DKDGGC	1		PLNVS		AYGLD	1		LNVS		AGTD	1		NVS		HQR	2		LNV		RKQ	2
1vhqA	16	17	18	19	20	15	V	Y	D	G	S	G		VYDGSG		DKNKVN	1		VDGSG		AYGYD	1		DGSG		AGVH	1		GSG		HRD	2		DGS		SDE	2
1vhqA	54	55	56	57	58	53	H	L	T	G	E	N		HLTGEN		DKSAED	1		HTGEN		CCRGC	1		TGEN		AGWN	1		GEN		HSD	2		TGE		SGG	2
1vhqA	185	186	187	188	189	184	E	D	N	K	I	D		EDNKID		DKSGED	1		ENKID		CEKDS	1		NKID		AHIH	1		KID		HSQ	2		NKI		SGH	2
1vjoA	158	159	160	161	162	157	T	S	T	G	A	E		TSTGAE		DKTKTN	1		TTGAE		CNSIN	1		TGAE		AHTD	1		GAE		HVD	2		TGA		SGI	2
1vjvA	321	322	323	324	325	320	R	S	T	N	K	K		RSTNKK		DKTLDD	1		RTNKK		CTGLD	1		TNKK		AKAD	1		NKK		KAD	2		TNK		SGV	2
1vkcA	77	78	79	80	81	76	T	V	D	Y	V	D		TVDYVD		DLFGDD	1		TDYVD		CTHSQ	1		DYVD		AKAL	1		YVD		KAH	2		DYV		SGY	2
1vkkA	38	39	40	41	42	37	K	D	R	Q	M	D		KDRQMD		DLSARD	1		KRQMD		CVMKR	1		RQMD		AKKD	1		QMD		KAL	2		RQM		SKI	2
1vl2B	236	237	238	239	240	235	L	K	D	G	T	N		LKDGTN		DQQGWN	1		LDGTN		DAKAL	1		DGTN		AKKS	1		GTN		KDS	2		DGT		SNK	2
1vljA	156	157	158	159	160	155	E	K	T	K	E	N		EKTKEN		DQTFQD	1		ETKEN		DAKTD	1		TKEN		AKTD	1		KEN		KIS	2		TKE		SNR	2
1vloA	319	320	321	322	323	318	P	T	L	G	Y	S		PTLGYS		DRCLLC	1		PLGYS		DAKVN	1		LGYS		AKVN	1		GYS		KKV	2		LGY		SQT	2
1vlrA	56	57	58	59	60	55	A	R	D	K	I	S		ARDKIS		DRCQNC	1		ADKIS		DAQTN	1		DKIS		ALGL	1		KIS		KRD	2		DKI		SRK	2
1vm9A	65	66	67	68	69	64	R	A	H	L	W	C		RAHLWC		DSAKAL	1		RHLWC		DCEMC	1		HLWC		AMKS	1		LWC		KRS	2		HLW		SRL	2
1vm9A	73	74	75	76	77	72	D	G	T	G	H	N		DGTGHN		DSCEMC	1		DTGHN		DCGEC	1		TGHN		ANMQ	1		GHN		KSD	2		TGH		SRR	2
1vp2A	122	123	124	125	126	121	P	V	E	N	T	D		PVENTD		DSDGTW	1		PENTD		DCKDC	1		ENTD		ANRD	1		NTD		KVD	2		ENT		SRT	2
1vp4B	187	188	189	190	191	186	N	P	A	G	V	H		NPAGVH		DSKNTD	1		NAGVH		DCLLC	1		AGVH		ANSN	1		GVH		LDD	2		AGV		SSR	2
1vpbA	372	373	374	375	376	371	S	S	T	G	D	N		SSTGDN		DSSQSD	1		STGDN		DCQNC	1		TGDN		ANTN	1		GDN		LKD	2		TGD		TDK	2
1vpmB	99	100	101	102	103	98	L	L	T	G	E	N		LLTGEN		DSTGKD	1		LTGEN		DDDTN	1		TGEN		ANVV	1		GEN		LLD	2		TGE		TEE	2
1vr5B	66	67	68	69	70	65	P	L	N	D	K	D		PLNDKD		DTAKVN	1		PNDKD		DDGGC	1		NDKD		AQEA	1		DKD		LQD	2		NDK		TFL	2
1vrmA	280	281	282	283	284	279	P	S	T	G	Y	D		PSTGYD		DTTGEN	1		PTGYD		DDGLR	1		TGYD		AQKD	1		GYD		LTD	2		TGY		TGS	2
1w0hA	161	162	163	164	165	160	T	H	T	L	E	N		THTLEN		DVCGEC	1		TTLEN		DDGTW	1		TLEN		AQMN	1		LEN		MKD	2		TLE		THL	2
1w1hC	489	490	491	492	493	488	P	V	N	K	V	D		PVNKVD		DVTGED	1		PNKVD		DFGDD	1		NKVD		AQRM	1		KVD		MRC	2		NKV		THR	2
1w4rF	154	155	156	157	158	153	M	E	C	F	R	C		MECFRC		DWNGYD	1		MCFRC		DHRVD	1		CFRC		AQSD	1		FRC		NAD	2		CFR		THS	2
1w4tA	160	161	162	163	164	159	P	H	A	G	L	D		PHAGLD		DWRNGS	1		PAGLD		DKNTD	1		AGLD		AQTN	1		GLD		NAN	2		AGL		THV	2
1w4xA	126	127	128	129	130	125	E	A	T	N	T	D		EATNTD		DYSKED	1		ETNTD		DLQVF	1		TNTD		ARND	1		NTD		NCD	2		TNT		TKA	2
1w8uA	80	81	82	83	84	79	S	E	A	A	E	N		SEAAEN		EAEGTN	1		SAAEN		DNGYD	1		AAEN		ARSN	1		AEN		NCS	2		AAE		TLD	2
1w9aB	42	43	44	45	46	41	P	R	K	L	L	D		PRKLLD		EAEGVD	1		PKLLD		DNKVN	1		KLLD		ARTD	1		LLD		NDD	2		KLL		TLE	2
1w9pA	81	82	83	84	85	80	P	E	T	G	E	R		PETGER		EAHRRS	1		PTGER		DQGWN	1		TGER		ASRS	1		GER		NEF	2		TGE		TLQ	2
1w9pA	352	353	354	355	356	351	A	T	N	K	F	D		ATNKFD		EALILD	1		ANKFD		DRNGS	1		NKFD		AYSY	1		KFD		NES	2		NKF		TNV	2
1wb0A	320	321	322	323	324	319	Q	D	Q	K	V	I		QDQKVI		EARGEV	1		QQKVI		DRRTD	1		QKVI		CAHC	1		KVI		NLF	2		QKV		VGS	2
1wcfA	21	22	23	24	25	20	H	E	T	G	R	D		HETGRD		EASGSN	1		HTGRD		DRRVD	1		TGRD		CCKC	1		GRD		NMD	2		TGR		YGL	2
1wl4A	154	155	156	157	158	153	A	F	H	N	C	D		AFHNCD		EATNTD	1		AHNCD		DSAED	1		HNCD		CDGC	1		NCD		NRE	2		HNC		YGN	2
1x9dA	276	277	278	279	280	275	P	V	S	R	S	K		PVSRSK		EDAKAD	1		PSRSK		DSARD	1		SRSK		CDSC	1		RSK		NVN	2		SRS		AAE	1
1x9dA	379	380	381	382	383	378	I	G	T	G	V	N		IGTGVN		EDDGQY	1		ITGVN		DSGED	1		TGVN		CEDC	1		GVN		NVS	2		TGV		ADK	1
1x9dA	445	446	447	448	449	444	T	H	S	G	L	N		THSGLN		EDLKAI	1		TSGLN		DSGSN	1		SGLN		CEKC	1		GLN		QAD	2		SGL		ADR	1
1x9dA	503	504	505	506	507	502	E	P	S	K	L	S		EPSKLS		EDNKID	1		ESKLS		DSKED	1		SKLS		CEMC	1		KLS		QED	2		SKL		ADS	1
1xcrA	135	136	137	138	139	134	P	A	D	G	G	N		PADGGN		EDSGHL	1		PDGGN		DSQSD	1		DGGN		CFKC	1		GGN		QMD	2		DGG		ADT	1
1xm8A	20	21	22	23	24	19	E	D	T	G	T	D		EDTGTD		EDTGID	1		ETGTD		DTFDN	1		TGTD		CFVC	1		GTD		QSD	2		TGT		AES	1
1xszA	267	268	269	270	271	266	N	K	T	S	A	D		NKTSAD		EDTGKR	1		NTSAD		DTFQD	1		TSAD		CGEC	1		SAD		QVF	2		TSA		AGA	1
1xtpA	209	210	211	212	213	208	K	E	D	S	S	D		KEDSSD		EDTGTD	1		KDSSD		DTGCD	1		DSSD		CGGS	1		SSD		RID	2		DSS		AGF	1
1xvwB	109	110	111	112	113	108	E	Q	A	G	I	N		EQAGIN		EDTNLF	1		EAGIN		DTGED	1		AGIN		CGIC	1		GIN		RNN	2		AGI		AGG	1
1y9lA	58	59	60	61	62	57	T	T	N	K	S	N		TTNKSN		EEAGWN	1		TNKSN		DTGEN	1		NKSN		CGLC	1		KSN		RQD	2		NKS		AGT	1
1ybiB	54	55	56	57	58	53	S	N	K	A	A	D		SNKAAD		EEAQRM	1		SKAAD		DTGHN	1		KAAD		CGNC	1		AAD		RSD	2		KAA		AGV	1
1ybiB	122	123	124	125	126	121	T	V	A	R	N	D		TVARND		EEEQMS	1		TARND		DTGRD	1		ARND		CGQC	1		RND		RSN	2		ARN		AGW	1
1ybiB	196	197	198	199	200	195	E	E	K	A	A	N		EEKAAN		EEKAAN	1		EKAAN		DTKTD	1		KAAN		CHEC	1		AAN		RTN	2		KAA		AHI	1
1ykdA	111	112	113	114	115	110	E	E	K	Q	E	D		EEKQED		EEKNKD	1		EKQED		DTKTN	1		KQED		CHIC	1		QED		RTR	2		KQE		AHT	1
1ykdA	299	300	301	302	303	298	R	D	R	H	E	D		RDRHED		EEKQED	1		RRHED		DTLDD	1		RHED		CHWC	1		HED		SKN	2		RHE		AKT	1
1yleA	66	67	68	69	70	65	S	A	S	G	E	D		SASGED		EELGII	1		SSGED		EAGIN	1		SGED		CHYC	1		GED		SSD	2		SGE		AKV	1
1yleA	100	101	102	103	104	99	R	S	L	S	I	S		RSLSIS		EELNIN	1		RLSIS		EAGWN	1		LSIS		CKDC	1		SIS		YSN	2		LSI		ALG	1
1yleA	253	254	255	256	257	252	I	F	D	G	G	D		IFDGGD		EERGED	1		IDGGD		EAKAD	1		DGGD		CKGC	1		GGD		YVD	2		DGG		AMK	1
1yphD	96	97	98	99	100	95	S	L	T	I	N	N		SLTINN		EETGEV	1		STINN		EAQRM	1		TINN		CLKC	1		INN		AAC	1		TIN		ANM	1
1yqzA	96	97	98	99	100	95	R	K	T	N	E	N		RKTNEN		EETGGD	1		RTNEN		ECFVC	1		TNEN		CLLC	1		NEN		AAD	1		TNE		ANR	1
1yqzA	376	377	378	379	380	375	T	S	N	R	Q	D		TSNRQD		EETHED	1		TNRQD		ECGKC	1		NRQD		CLQC	1		RQD		AAN	1		NRQ		ANS	1
1yuzB	190	191	192	193	194	189	P	I	C	F	R	C		PICFRC		EEYDCD	1		PCFRC		ECGSC	1		CFRC		CMDC	1		FRC		ADY	1		CFR		ANT	1
1z1sA	91	92	93	94	95	90	T	V	S	G	G	A		TVSGGA		EHCFVC	1		TSGGA		ECKGC	1		SGGA		CNSC	1		GGA		AEN	1		SGG		ANV	1
1zbfA	88	89	90	91	92	87	T	K	T	G	E	D		TKTGED		EHFGES	1		TTGED		ECLKC	1		TGED		CQAC	1		GED		AHC	1		TGE		AQE	1
1zgkA	347	348	349	350	351	346	P	S	N	G	T	N		PSNGTN		EIFNCS	1		PNGTN		EDGQY	1		NGTN		CQMC	1		GTN		AIS	1		NGT		AQK	1
1zgkA	445	446	447	448	449	444	P	E	R	D	E	E		PERDEE		EIKKED	1		PRDEE		EDRTR	1		RDEE		CQNC	1		DEE		AMS	1		RDE		AQM	1
1zgkA	492	493	494	495	496	491	P	E	R	N	E	Y		PERNEY		EKHRLS	1		PRNEY		EEGAT	1		RNEY		CQSC	1		NEY		AQD	1		RNE		AQR	1
1zgkA	539	540	541	542	543	538	V	E	T	E	T	D		VETETD		EKKQQD	1		VTETD		EEGTN	1		TETD		CQTC	1		ETD		ARD	1		TET		AQS	1
1zgkA	586	587	588	589	590	585	P	D	T	D	T	D		PDTDTD		EKNGAD	1		PTDTD		EEGVD	1		TDTD		CRAC	1		DTD		ASD	1		TDT		AQT	1
1zhxA	155	156	157	158	159	154	D	K	N	K	V	N		DKNKVN		EKRGVL	1		DNKVN		EENWD	1		NKVN		CREC	1		KVN		AVE	1		NKV		ARN	1
1zm8A	71	72	73	74	75	70	N	S	K	G	T	N		NSKGTN		EKTGKT	1		NKGTN		EEQMS	1		KGTN		CRGC	1		GTN		AVS	1		KGT		ARS	1
1zuuA	42	43	44	45	46	41	D	T	T	G	E	N		DTTGEN		EKTGRD	1		DTGEN		EFGES	1		TGEN		CRKC	1		GEN		AYR	1		TGE		ART	1
1zv9A	84	85	86	87	88	83	L	E	K	G	I	D		LEKGID		EKTGVD	1		LKGID		EFGLY	1		KGID		CRNC	1		GID		CDD	1		KGI		ASR	1
1zy7A	614	615	616	617	618	613	A	T	T	G	K	N		ATTGKN		EKTKEN	1		ATGKN		EFNCS	1		TGKN		CRSC	1		GKN		CKC	1		TGK		AYS	1
2a0mA	72	73	74	75	76	71	L	E	L	N	V	N		LELNVN		EKTNED	1		LLNVN		EHDND	1		LNVN		CSDC	1		NVN		CMS	1		LNV		CAH	1
2a13A	69	70	71	72	73	68	L	E	S	G	A	K		LESGAK		ELNGKS	1		LSGAK		EHRLS	1		SGAK		CSLC	1		GAK		CTE	1		SGA		CCK	1
2a13A	110	111	112	113	114	109	V	D	E	Q	S	N		VDEQSN		ENCGKC	1		VEQSN		EHRRS	1		EQSN		CTGC	1		QSN		CVD	1		EQS		CDG	1
2a47A	37	38	39	40	41	36	P	Y	E	G	T	K		PYEGTK		ENHDND	1		PEGTK		EKAAN	1		EGTK		DAYR	1		GTK		DAD	1		EGT		CDS	1
2a5dA	156	157	158	159	160	155	A	T	S	G	D	C		ATSGDC		ENTGED	1		ASGDC		EKGFN	1		SGDC		DDAR	1		GDC		DAR	1		SGD		CED	1
2ab0A	148	149	150	151	152	147	A	R	V	K	L	D		ARVKLD		ENTKTK	1		AVKLD		EKKED	1		VKLD		DDTN	1		KLD		DCD	1		VKL		CEK	1
2ahfA	126	127	128	129	130	125	A	D	A	G	I	R		ADAGIR		EPLGIY	1		AAGIR		EKKKV	1		AGIR		DGCK	1		GIR		DDS	1		AGI		CEM	1
2ahfA	199	200	201	202	203	198	P	E	N	G	N	D		PENGND		EPSKLS	1		PNGND		EKKLF	1		NGND		DGDD	1		GND		DEE	1		NGN		CFK	1
2ahfA	340	341	342	343	344	339	V	R	G	G	I	H		VRGGIH		EQAGIN	1		VGGIH		EKNKD	1		GGIH		DGEL	1		GIH		DES	1		GGI		CFV	1
2aibA	76	77	78	79	80	75	P	T	S	G	L	V		PTSGLV		EQENWD	1		PSGLV		EKQED	1		SGLV		DGEN	1		GLV		DGC	1		SGL		CGE	1
2apjC	43	44	45	46	47	42	H	H	N	N	R	D		HHNNRD		EQKKLF	1		HNNRD		EKQQD	1		NNRD		DGGC	1		NRD		DGG	1		NNR		CGI	1
2arrA	247	248	249	250	251	246	E	D	L	K	A	I		EDLKAI		EQTGAD	1		ELKAI		EKSAN	1		LKAI		DGGD	1		KAI		DIN	1		LKA		CGL	1
2arrA	401	402	403	404	405	400	K	I	T	N	C	H		KITNCH		ERCGSC	1		KTNCH		ELGII	1		TNCH		DGGG	1		NCH		DMH	1		TNC		CGN	1
2asfA	46	47	48	49	50	45	P	K	T	H	I	D		PKTHID		ERCKGC	1		PTHID		ELGIY	1		THID		DGGN	1		HID		DND	1		THI		CGQ	1
2ashB	113	114	115	116	117	112	P	I	D	G	S	S		PIDGSS		EREGAT	1		PDGSS		ELGTD	1		DGSS		DGKA	1		GSS		DNE	1		DGS		CHE	1
2at8X	62	63	64	65	66	61	P	K	T	Q	D	D		PKTQDD		ERFGLY	1		PTQDD		ELILD	1		TQDD		DGKG	1		QDD		DNN	1		TQD		CHI	1
2atvA	149	150	151	152	153	148	A	C	T	G	E	S		ACTGES		ERNQRD	1		ATGES		ELKAI	1		TGES		DGLE	1		GES		DRL	1		TGE		CHW	1
2au7A	34	35	36	37	38	33	K	E	S	G	A	D		KESGAD		ERSGLD	1		KSGAD		ELNIN	1		SGAD		DGLR	1		GAD		DSC	1		SGA		CHY	1
2b06A	18	19	20	21	22	17	L	E	T	Q	R	D		LETQRD		ERTGDV	1		LTQRD		ELQVS	1		TQRD		DGNS	1		QRD		DSN	1		TQR		CKD	1
2b0vA	76	77	78	79	80	75	A	S	N	G	T	C		ASNGTC		ESKGFN	1		ANGTC		ENGAD	1		NGTC		DGQY	1		GTC		DSS	1		NGT		CKG	1
2b49A	793	794	795	796	797	792	T	Q	T	G	E	N		TQTGEN		ESKKKV	1		TTGEN		ENGKS	1		TGEN		DGRR	1		GEN		DTT	1		TGE		CLK	1
2b61A	102	103	104	105	106	101	P	Q	T	G	K	N		PQTGKN		ESSGKL	1		PTGKN		ENKID	1		TGKN		DGSD	1		GKN		DVD	1		TGK		CLL	1
2bayE	4	5	6	7	8	3	A	I	S	G	K	C		AISGKC		ESSHED	1		ASGKC		ENQRD	1		SGKC		DGSG	1		GKC		DVH	1		SGK		CLQ	1
2bayE	17	18	19	20	21	16	P	K	S	R	T	S		PKSRTS		ESTDED	1		PSRTS		ERGED	1		SRTS		DGSK	1		RTS		DVM	1		SRT		CMD	1
2bayE	39	40	41	42	43	38	P	I	T	N	E	D		PITNED		ESTGID	1		PTNED		ERGEV	1		TNED		DGTD	1		NED		DVN	1		TNE		CNS	1
2bcgY	152	153	154	155	156	151	A	L	D	S	T	S		ALDSTS		ESTRKD	1		ADSTS		ERGVL	1		DSTS		DGTK	1		STS		EDC	1		DST		CQA	1
2bf6A	335	336	337	338	339	334	D	E	T	G	R	D		DETGRD		ETKSAN	1		DTGRD		ESGHL	1		TGRD		DGTN	1		GRD		EED	1		TGR		CQM	1
2bigB	152	153	154	155	156	151	T	I	Y	G	T	N		TIYGTN		ETLGTD	1		TYGTN		ESGKL	1		YGTN		DGTS	1		GTN		EES	1		YGT		CQN	1
2bikB	58	59	60	61	62	57	V	S	D	N	L	R		VSDNLR		ETTGEN	1		VDNLR		ESGLD	1		DNLR		DGTW	1		NLR		EEV	1		DNL		CQS	1
2bikB	177	178	179	180	181	176	L	N	R	G	E	D		LNRGED		ETTLFE	1		LRGED		ESGSN	1		RGED		DGVN	1		GED		EHQ	1		RGE		CQT	1
2bjfA	42	43	44	45	46	41	K	S	N	K	K	N		KSNKKN		EVDRTR	1		KNKKN		ESHED	1		NKKN		DGYD	1		KKN		EKC	1		NKK		CRA	1
2bjfA	284	285	286	287	288	283	L	E	K	G	I	C		LEKGIC		EVLQVS	1		LKGIC		ESKLS	1		KGIC		DHRD	1		GIC		EKD	1		KGI		CRE	1
2bm3A	55	56	57	58	59	54	P	E	T	G	K	D		PETGKD		EYCLKC	1		PTGKD		ETDED	1		TGKD		DHTD	1		GKD		EKN	1		TGK		CRG	1
2bmeB	154	155	156	157	158	153	A	L	T	G	E	S		ALTGES		FCCDGC	1		ATGES		ETGAD	1		TGES		DHTF	1		GES		EKS	1		TGE		CRK	1
2bmoA	100	101	102	103	104	99	G	Y	H	G	W	C		GYHGWC		FDCGAC	1		GHGWC		ETGDV	1		HGWC		DKAH	1		GWC		ELD	1		HGW		CRN	1
2bo9D	187	188	189	190	191	186	I	A	S	Q	E	N		IASQEN		FEKSAS	1		ISQEN		ETGED	1		SQEN		DKDA	1		QEN		EMC	1		SQE		CRS	1
2brfA	37	38	39	40	41	36	P	L	T	Q	V	G		PLTQVG		FENCVD	1		PTQVG		ETGEN	1		TQVG		DKIS	1		QVG		ESN	1		TQV		CSD	1
2brfA	57	58	59	60	61	56	P	E	T	R	T	D		PETRTD		FENGRN	1		PTRTD		ETGEV	1		TRTD		DKKR	1		RTD		FAC	1		TRT		CSL	1
2bw8A	38	39	40	41	42	37	L	E	T	G	N	G		LETGNG		FESQTD	1		LTGNG		ETGGD	1		TGNG		DLEN	1		GNG		FDN	1		TGN		CTG	1
2bwqA	739	740	741	742	743	738	K	V	G	H	Q	D		KVGHQD		FETHRS	1		KGHQD		ETGKR	1		GHQD		DLKD	1		HQD		FFR	1		GHQ		DAY	1
2bzvA	309	310	311	312	313	308	Q	E	T	N	A	Y		QETNAY		FFCFKC	1		QTNAY		ETGKT	1		TNAY		DLSN	1		NAY		FKC	1		TNA		DDA	1
2c0rB	153	154	155	156	157	152	T	I	E	G	A	E		TIEGAE		FGRKQD	1		TEGAE		ETGRD	1		EGAE		DLTQ	1		GAE		FND	1		EGA		DDT	1
2c2nA	264	265	266	267	268	263	N	V	H	G	H	S		NVHGHS		FKCEDC	1		NHGHS		ETGTD	1		HGHS		DMST	1		GHS		FQD	1		HGH		DGC	1
2c6qB	39	40	41	42	43	38	R	N	S	K	Q	F		RNSKQF		FKEERD	1		RSKQF		ETGVD	1		SKQF		DNKD	1		KQF		FRD	1		SKQ		DGD	1
2cb5A	334	335	336	337	338	333	S	K	L	G	L	N		SKLGLN		FKTSID	1		SLGLN		ETHED	1		LGLN		DNKY	1		GLN		FRN	1		LGL		DGN	1
2cc0B	184	185	186	187	188	183	P	Q	T	G	R	S		PQTGRS		FLDSQL	1		PTGRS		ETKEN	1		TGRS		DNLR	1		GRS		FTD	1		TGR		DGQ	1
2cduB	96	97	98	99	100	95	L	I	T	N	E	D		LITNED		FNDLKD	1		LTNED		ETKTK	1		TNED		DNSH	1		NED		FVC	1		TNE		DGV	1
2cduB	382	383	384	385	386	381	P	K	T	R	V	D		PKTRVD		FNDNTD	1		PTRVD		ETLFE	1		TRVD		DNSN	1		RVD		FVV	1		TRV		DGY	1
2cfuA	290	291	292	293	294	289	P	R	Q	K	A	L		PRQKAL		FNLGGE	1		PQKAL		ETNED	1		QKAL		DNTL	1		KAL		GAA	1		QKA		DHR	1
2cfuA	568	569	570	571	572	567	P	D	I	G	E	L		PDIGEL		FQDHTF	1		PIGEL		ETNLF	1		IGEL		DNYN	1		GEL		GAF	1		IGE		DKA	1
2cg1A	79	80	81	82	83	78	V	T	N	G	T	S		VTNGTS		FSCGGC	1		VNGTS		ETNTD	1		NGTS		DQTH	1		GTS		GAW	1		NGT		DKD	1
2cg1A	181	182	183	184	185	180	V	V	S	K	E	D		VVSKED		FSKGES	1		VSKED		ETRKD	1		SKED		DRHG	1		KED		GAY	1		SKE		DKI	1
2cg1A	358	359	360	361	362	357	L	W	S	G	I	D		LWSGID		FTDRQV	1		LSGID		EYDCD	1		SGID		DRHS	1		GID		GCD	1		SGI		DKK	1
2cg7A	69	70	71	72	73	68	K	Y	T	G	N	D		KYTGND		FTTGKD	1		KTGND		FCDGC	1		TGND		DRIN	1		GND		GCK	1		TGN		DLE	1
2cjsC	109	110	111	112	113	108	S	Y	C	Q	T	C		SYCQTC		FVDSNY	1		SCQTC		FCEDC	1		CQTC		DRQV	1		QTC		GCQ	1		CQT		DLK	1
2ckkA	53	54	55	56	57	52	I	D	S	G	D	M		IDSGDM		FVKGSD	1		ISGDM		FCFKC	1		SGDM		DRTN	1		GDM		GDF	1		SGD		DLS	1
2cnqA	224	225	226	227	228	223	E	K	T	N	E	D		EKTNED		FVNYVD	1		ETNED		FCGAC	1		TNED		DRTR	1		NED		GDM	1		TNE		DLT	1
2cnzA	79	80	81	82	83	78	K	N	T	G	K	G		KNTGKG		FVSHSD	1		KTGKG		FCGGC	1		TGKG		DSNY	1		GKG		GDR	1		TGK		DMS	1
2d1gA	483	484	485	486	487	482	P	K	T	G	L	D		PKTGLD		FVTETD	1		PTGLD		FDHTF	1		TGLD		DSQL	1		GLD		GDS	1		TGL		DNL	1
2ddxA	220	221	222	223	224	219	V	A	D	L	T	Q		VADLTQ		FYTGQH	1		VDLTQ		FDLKD	1		DLTQ		DSSD	1		LTQ		GDV	1		DLT		DNY	1
2dejA	48	49	50	51	52	47	E	H	F	G	E	S		EHFGES		GACRSC	1		EFGES		FDNTD	1		FGES		DSTS	1		GES		GDY	1		FGE		DQT	1
2dejA	166	167	168	169	170	165	T	H	T	L	D	D		THTLDD		GASGRD	1		TTLDD		FDRQV	1		TLDD		DVVN	1		LDD		GEG	1		TLD		DRI	1
2dgkA	212	213	214	215	216	211	T	Y	T	G	N	V		TYTGNV		GCNQQD	1		TTGNV		FDSNY	1		TGNV		DVYD	1		GNV		GEK	1		TGN		DRQ	1
2dr1B	157	158	159	160	161	156	T	S	T	G	V	E		TSTGVE		GDLGID	1		TTGVE		FDSQL	1		TGVE		DYQG	1		GVE		GEY	1		TGV		DSN	1
2dsxA	7	8	9	10	11	6	T	V	C	G	Y	C		TVCGYC		GDNQIR	1		TCGYC		FEERD	1		CGYC		DYSN	1		GYC		GFC	1		CGY		DSQ	1
2dsxA	40	41	42	43	44	39	P	V	C	G	A	C		PVCGAC		GDSDVM	1		PCGAC		FKGES	1		CGAC		DYVD	1		GAC		GFD	1		CGA		DSS	1
2e01A	333	334	335	336	337	332	K	K	T	G	V	D		KKTGVD		GEAGRD	1		KTGVD		FKGSD	1		TGVD		EAVS	1		GVD		GGA	1		TGV		DVV	1
2e1zA	24	25	26	27	28	23	V	A	T	C	D	D		VATCDD		GECNSC	1		VTCDD		FKSAS	1		TCDD		EDDS	1		CDD		GGG	1		TCD		DVY	1
2e4tA	53	54	55	56	57	52	W	E	N	N	F	N		WENNFN		GEKGID	1		WNNFN		FLGGE	1		NNFN		EDRL	1		NFN		GGI	1		NNF		DYQ	1
2ehzA	248	249	250	251	252	247	A	N	D	K	A	H		ANDKAH		GESRID	1		ADKAH		FNCVD	1		DKAH		EEKS	1		KAH		GHC	1		DKA		DYS	1
2erxA	152	153	154	155	156	151	A	K	L	N	H	S		AKLNHS		GETGIL	1		ALNHS		FNGRN	1		LNHS		EERD	1		NHS		GHL	1		LNH		DYV	1
2eryB	158	159	160	161	162	157	A	K	I	R	M	S		AKIRMS		GGKGVD	1		AIRMS		FNYVD	1		IRMS		EFVV	1		RMS		GHN	1		IRM		EAV	1
2etvA	348	349	350	351	352	347	L	P	S	G	R	D		LPSGRD		GHEDRL	1		LSGRD		FRKQD	1		SGRD		EGAE	1		GRD		GHS	1		SGR		EDD	1
2eu7X	60	61	62	63	64	59	A	N	K	K	T	N		ANKKTN		GHSGED	1		AKKTN		FSHSD	1		KKTN		EGAT	1		KTN		GIE	1		KKT		EDR	1
2evfA	81	82	83	84	85	80	S	H	T	G	R	E		SHTGRE		GISKTH	1		STGRE		FSQTD	1		TGRE		EGEK	1		GRE		GIH	1		TGR		EEK	1
2evfA	162	163	164	165	166	161	D	D	D	D	T	N		DDDDTN		GKCGNC	1		DDDTN		FTETD	1		DDTN		EGKK	1		DTN		GII	1		DDT		EER	1
2f5tX	281	282	283	284	285	280	L	E	S	G	R	N		LESGRN		GKSNLD	1		LSGRN		FTGKD	1		SGRN		EGKR	1		GRN		GIL	1		SGR		EFV	1
2f5tX	300	301	302	303	304	299	L	R	E	A	V	S		LREAVS		GKTGED	1		LEAVS		FTGQH	1		EAVS		EGKV	1		AVS		GIR	1		EAV		EGE	1
2f71A	75	76	77	78	79	74	E	E	A	Q	R	M		EEAQRM		GKTGEN	1		EAQRM		FTHRS	1		AQRM		EGLN	1		QRM		GIT	1		AQR		EGL	1
2f71A	136	137	138	139	140	135	E	D	T	N	L	F		EDTNLF		GLHGKS	1		ETNLF		FTSID	1		TNLF		EGTD	1		NLF		GIY	1		TNL		EGV	1
2f71A	163	164	165	166	167	162	L	T	T	Q	E	N		LTTQEN		GLSEHQ	1		LTQEN		GAGRD	1		TQEN		EGTN	1		QEN		GKE	1		TQE		EKD	1
2fcoB	139	140	141	142	143	138	S	L	L	N	E	F		SLLNEF		GLTGLD	1		SLNEF		GCGIC	1		LNEF		EGTR	1		NEF		GKK	1		LNE		EKR	1
2fdsA	182	183	184	185	186	181	Y	E	K	N	K	D		YEKNKD		GNKGID	1		YKNKD		GCGNC	1		KNKD		EGVD	1		NKD		GKM	1		KNK		EKT	1
2fe3A	97	98	99	100	101	96	E	N	C	G	K	C		ENCGKC		GNTLKD	1		ECGKC		GCHEC	1		CGKC		EKDS	1		GKC		GKT	1		CGK		EMS	1
2flhB	76	77	78	79	80	75	E	S	S	H	E	D		ESSHED		GQQGKD	1		ESHED		GCNSC	1		SHED		EKRS	1		HED		GLA	1		SHE		ENA	1
2fomB	72	73	74	75	76	71	V	K	K	D	L	D		VKKDLD		GQTQSN	1		VKDLD		GCRSC	1		KDLD		EKTN	1		DLD		GLI	1		KDL		ENC	1
2fr2A	58	59	60	61	62	57	V	A	D	G	K	A		VADGKA		GTCHEC	1		VDGKA		GEDRL	1		DGKA		EMSN	1		GKA		GLR	1		DGK		ENI	1
2fvvA	87	88	89	90	91	86	Q	E	R	K	H	N		QERKHN		GTLGGS	1		QRKHN		GHGKS	1		RKHN		ENAD	1		KHN		GLV	1		RKH		ENT	1
2fyfA	154	155	156	157	158	153	T	S	T	G	V	E		TSTGVE		GVTGID	1		TTGVE		GHGWC	1		TGVE		ENCN	1		GVE		GMC	1		TGV		ENW	1
2g40A	125	126	127	128	129	124	S	E	T	G	T	I		SETGTI		GYCGIC	1		STGTI		GKGVD	1		TGTI		ENIS	1		GTI		GMD	1		TGT		EQS	1
2g45D	212	213	214	215	216	211	L	T	D	G	S	N		LTDGSN		GYHGWC	1		LDGSN		GLGGS	1		DGSN		ENRN	1		GSN		GNE	1		DGS		EQT	1
2g45D	261	262	263	264	265	260	Y	D	E	D	D	S		YDEDDS		HAAGTD	1		YEDDS		GLGID	1		EDDS		ENRR	1		DDS		GNF	1		EDD		ERI	1
2g5xA	53	54	55	56	57	52	P	F	N	R	N	L		PFNRNL		HADGEN	1		PNRNL		GNQIR	1		NRNL		ENTD	1		RNL		GNG	1		NRN		ERM	1
2g5xA	65	66	67	68	69	64	A	S	D	A	Y	R		ASDAYR		HAEATS	1		ADAYR		GNQQD	1		DAYR		ENWD	1		AYR		GNH	1		DAY		ERQ	1
2g5xA	78	79	80	81	82	77	S	K	T	N	K	D		SKTNKD		HAENRR	1		STNKD		GQGKD	1		TNKD		EQMD	1		NKD		GNS	1		TNK		ERT	1
2g64A	60	61	62	63	64	59	P	T	S	G	M	D		PTSGMD		HARRED	1		PSGMD		GSDVM	1		SGMD		EQMS	1		GMD		GNT	1		SGM		FCM	1
2g6yC	29	30	31	32	33	28	P	E	Q	G	R	T		PEQGRT		HASKQD	1		PQGRT		GSEHQ	1		QGRT		EQSN	1		GRT		GNV	1		QGR		FDG	1
2g84A	55	56	57	58	59	54	R	D	S	G	L	E		RDSGLE		HATNKS	1		RSGLE		GSGED	1		SGLE		EQTD	1		GLE		GQA	1		SGL		FGE	1
2g8sB	203	204	205	206	207	202	P	W	S	N	A	N		PWSNAN		HDCGGS	1		PSNAN		GSGRD	1		SNAN		ERID	1		NAN		GQC	1		SNA		FGN	1
2g8sB	293	294	295	296	297	292	L	K	D	K	D	A		LKDKDA		HDHGLY	1		LDKDA		GSKTH	1		DKDA		ERMN	1		KDA		GQG	1		DKD		FNA	1
2g9fA	496	497	498	499	500	495	I	V	R	D	R	D		IVRDRD		HDTGWN	1		IRDRD		GSNLD	1		RDRD		ERQN	1		DRD		GQH	1		RDR		FNC	1
2g9fA	530	531	532	533	534	529	K	D	W	N	M	E		KDWNME		HENNAE	1		KWNME		GSRID	1		WNME		ERTD	1		NME		GQK	1		WNM		FRR	1
2gbwE	10	11	12	13	14	9	T	V	N	A	S	D		TVNASD		HETGRD	1		TNASD		GTGED	1		NASD		FCMS	1		ASD		GQR	1		NAS		GAD	1
2gbwE	81	82	83	84	85	80	S	H	R	G	N	C		SHRGNC		HFTWSD	1		SRGNC		GTGEN	1		RGNC		FDGG	1		GNC		GQT	1		RGN		GCT	1
2gbwE	101	102	103	104	105	100	N	Y	H	G	W	C		NYHGWC		HHNNRD	1		NHGWC		GTGID	1		HGWC		FGDD	1		GWC		GQY	1		HGW		GFT	1
2gcoA	161	162	163	164	165	160	A	K	T	K	E	S		AKTKES		HKANMQ	1		ATKES		GTGIL	1		TKES		FGDF	1		KES		GRG	1		TKE		GGG	1
2gcuC	22	23	24	25	26	21	N	E	S	S	T	E		NESSTE		HLRKED	1		NSSTE		GTGLD	1		SSTE		FGES	1		STE		GRQ	1		SST		GGH	1
2gf9A	166	167	168	169	170	165	A	K	E	N	I	S		AKENIS		HLTGEN	1		AENIS		GTLKD	1		ENIS		FGLH	1		NIS		GRR	1		ENI		GGI	1
2ghsA	46	47	48	49	50	45	P	A	S	G	T	D		PASGTD		HQTEED	1		PSGTD		GTQSN	1		SGTD		FGLY	1		GTD		GRT	1		SGT		GGY	1
2ghsA	66	67	68	69	70	65	L	A	S	G	R	H		LASGRH		HRYGAD	1		LSGRH		HAGTD	1		SGRH		FGND	1		GRH		GSG	1		SGR		GHQ	1
2ghsA	104	105	106	107	108	103	T	A	T	G	V	D		TATGVD		HTTHTD	1		TTGVD		HANMQ	1		TGVD		FNAF	1		GVD		GSH	1		TGV		GHT	1
2ghsA	198	199	200	201	202	197	A	R	T	G	L	D		ARTGLD		HVVNKD	1		ATGLD		HCGGS	1		TGLD		FNCS	1		GLD		GSK	1		TGL		GKK	1
2gjsB	234	235	236	237	238	233	A	A	L	H	H	S		AALHHS		IASQEN	1		ALHHS		HDGEN	1		LHHS		FRRC	1		HHS		GTA	1		LHH		GNK	1
2gpiA	15	16	17	18	19	14	V	Q	L	S	A	D		VQLSAD		IATGAD	1		VLSAD		HEATS	1		LSAD		GADY	1		SAD		GTH	1		LSA		GNR	1
2gqpB	140	141	142	143	144	139	K	E	K	N	L	D		KEKNLD		IDAMKS	1		KKNLD		HENRR	1		KNLD		GCTE	1		NLD		GTI	1		KNL		GQG	1
2gqwA	87	88	89	90	91	86	P	Q	A	H	T	D		PQAHTD		IDSGDM	1		PAHTD		HHGLY	1		AHTD		GFTD	1		HTD		GTL	1		AHT		HDN	1
2gqwA	280	281	282	283	284	279	P	L	S	G	R	N		PLSGRN		IDSGVD	1		PSGRN		HNNAE	1		SGRN		GGGI	1		GRN		GTW	1		SGR		HGA	1
2gs8A	155	156	157	158	159	154	K	D	S	G	A	D		KDSGAD		IDYGNF	1		KSGAD		HNNRD	1		SGAD		GGHC	1		GAD		GWE	1		SGA		HGH	1
2gu3A	150	151	152	153	154	149	F	T	T	G	K	D		FTTGKD		IENQLD	1		FTGKD		HRKED	1		TGKD		GGIH	1		GKD		GYS	1		TGK		HGK	1
2guyA	437	438	439	440	441	436	V	I	G	C	T	E		VIGCTE		IESGEN	1		VGCTE		HRRED	1		GCTE		GGYV	1		CTE		GYV	1		GCT		HGT	1
2gviA	175	176	177	178	179	174	D	V	C	G	E	C		DVCGEC		IESGKD	1		DCGEC		HSKQD	1		CGEC		GHQD	1		GEC		HAR	1		CGE		HGV	1
2gvkA	215	216	217	218	219	214	K	F	N	D	V	H		KFNDVH		IESKKV	1		KNDVH		HTEED	1		NDVH		GHTD	1		DVH		HGV	1		NDV		HHR	1
2h17A	159	160	161	162	163	158	A	L	T	G	E	C		ALTGEC		IETGED	1		ATGEC		HTGEN	1		TGEC		GKKS	1		GEC		HHS	1		TGE		HLW	1
2h18A	164	165	166	167	168	163	C	K	E	K	D	S		CKEKDS		IFDGGD	1		CEKDS		HTGRD	1		EKDS		GNKE	1		KDS		HIC	1		EKD		HMG	1
2h1tB	39	40	41	42	43	38	E	R	S	G	L	D		ERSGLD		IFKNTN	1		ESGLD		HTGWN	1		SGLD		GNRE	1		GLD		HIH	1		SGL		HNC	1
2h58A	660	661	662	663	664	659	C	S	T	G	L	D		CSTGLD		IGLNEF	1		CTGLD		HTHTD	1		TGLD		GQGD	1		GLD		HKD	1		TGL		HQW	1
2haxB	11	12	13	14	15	10	N	E	K	G	Y	N		NEKGYN		IGRGKD	1		NKGYN		HTNKS	1		KGYN		HDND	1		GYN		HKN	1		KGY		HRL	1
2heiB	164	165	166	167	168	163	A	K	T	A	M	S		AKTAMS		IGTGVN	1		ATAMS		HTWSD	1		TAMS		HGAT	1		AMS		HKY	1		TAM		HRR	1
2hjhA	373	374	375	376	377	372	V	T	C	H	W	C		VTCHWC		IHDLEN	1		VCHWC		HVNKD	1		CHWC		HGHS	1		HWC		HLD	1		CHW		HRV	1
2hlzA	103	104	105	106	107	102	E	A	S	G	S	N		EASGSN		IHSKKD	1		ESGSN		HYGAD	1		SGSN		HGKS	1		GSN		HLN	1		SGS		IDQ	1
2hngA	48	49	50	51	52	47	Q	E	N	Q	V	D		QENQVD		IHTGEG	1		QNQVD		IAMKS	1		NQVD		HGLC	1		QVD		HNE	1		NQV		IDS	1
2horA	207	208	209	210	211	206	N	P	E	G	L	N		NPEGLN		IIDGNS	1		NEGLN		IDGGD	1		EGLN		HGLY	1		GLN		HRC	1		EGL		IGE	1
2horA	351	352	353	354	355	350	N	Y	F	R	R	C		NYFRRC		IIGNKE	1		NFRRC		IDGNS	1		FRRC		HGTH	1		RRC		HRS	1		FRR		IGR	1
2hqkA	37	38	39	40	41	36	P	Y	D	G	T	K		PYDGTK		IKLNED	1		PDGTK		IDGYD	1		DGTK		HGVD	1		GTK		HTF	1		DGT		IGT	1
2hqsD	232	233	234	235	236	231	L	A	N	G	A	T		LANGAT		IKSNEN	1		LNGAT		IDLEN	1		NGAT		HHRD	1		GAT		HWC	1		NGA		IGV	1
2hqsD	276	277	278	279	280	275	L	A	S	G	Q	D		LASGQD		ILDGYD	1		LSGQD		IEQMD	1		SGQD		HLWC	1		GQD		HYC	1		SGQ		IGY	1
2hqsD	364	365	366	367	368	363	L	A	T	G	G	D		LATGGD		INNHYV	1		LTGGD		IGNKE	1		TGGD		HMGC	1		GGD		HYV	1		TGG		INA	1
2hx5A	124	125	126	127	128	123	A	Q	T	R	H	N		AQTRHN		INSDDN	1		ATRHN		IKNTN	1		TRHN		HNCD	1		RHN		IDN	1		TRH		IQA	1
2hxsA	160	161	162	163	164	159	A	K	T	G	D	S		AKTGDS		INTLQD	1		ATGDS		ILNED	1		TGDS		HQWC	1		GDS		ILD	1		TGD		IRM	1
2i0qA	392	393	394	395	396	391	R	K	T	K	K	D		RKTKKD		IPEQMD	1		RTKKD		ILNEF	1		TKKD		HRLS	1		KKD		INN	1		TKK		KDE	1
2i0zA	372	373	374	375	376	371	P	K	E	M	S	N		PKEMSN		IPSMRG	1		PEMSN		INHYV	1		EMSN		HRRS	1		MSN		KAI	1		EMS		KDL	1
2i51A	81	82	83	84	85	80	P	N	T	R	E	F		PNTREF		IPTGQK	1		PTREF		INLRN	1		TREF		HRVD	1		REF		KAN	1		TRE		KDQ	1
2i5vO	218	219	220	221	222	217	S	G	T	S	T	N		SGTSTN		IQTDTN	1		STSTN		INNEN	1		TSTN		IDQD	1		STN		KCN	1		TST		KDS	1
2i7fB	73	74	75	76	77	72	I	A	T	G	A	D		IATGAD		IRNLRN	1		ITGAD		INQLD	1		TGAD		IDSD	1		GAD		KDA	1		TGA		KEL	1
2i9iA	183	184	185	186	187	182	P	E	S	N	R	E		PESNRE		IRTRKN	1		PSNRE		IRDRD	1		SNRE		IGEL	1		NRE		KDC	1		SNR		KGA	1
2ia1A	48	49	50	51	52	47	A	S	S	D	E	S		ASSDES		IRWGSH	1		ASDES		IRGKD	1		SDES		IGRH	1		DES		KER	1		SDE		KGF	1
2ia7A	115	116	117	118	119	114	R	S	T	N	T	V		RSTNTV		ISTNKD	1		RTNTV		ISDDN	1		TNTV		IGTN	1		NTV		KES	1		TNT		KGL	1
2iaxA	53	54	55	56	57	52	L	K	T	G	K	D		LKTGKD		ITNNEN	1		LTGKD		ISGDM	1		TGKD		IGVS	1		GKD		KEV	1		TGK		KGR	1
2iaxA	287	288	289	290	291	286	H	E	N	N	A	E		HENNAE		ITYGVS	1		HNNAE		ISGEN	1		NNAE		IGYH	1		NAE		KFD	1		NNA		KHI	1
2ib8A	187	188	189	190	191	186	V	Y	N	K	I	D		VYNKID		IVRDRD	1		VNKID		ISGKD	1		NKID		INAK	1		KID		KFE	1		NKI		KHN	1
2ibpB	41	42	43	44	45	40	G	E	K	G	I	D		GEKGID		IVTGKN	1		GKGID		ISGVD	1		KGID		IQAD	1		GID		KGC	1		KGI		KKC	1
2ic5A	159	160	161	162	163	158	A	L	T	Q	R	S		ALTQRS		IVTSKN	1		ATQRS		ISKKD	1		TQRS		IRMS	1		QRS		KHN	1		TQR		KKK	1
2icrA	115	116	117	118	119	114	V	R	E	N	C	N		VRENCN		KACQMC	1		VENCN		ISKKV	1		ENCN		KAAD	1		NCN		KII	1		ENC		KKL	1
2icrA	156	157	158	159	160	155	N	S	Q	K	I	I		NSQKII		KADKKR	1		NQKII		ISMRG	1		QKII		KAAN	1		KII		KKN	1		QKI		KKN	1
2icxA	170	171	172	173	174	169	A	D	E	F	V	V		ADEFVV		KADNYN	1		AEFVV		ISNEN	1		EFVV		KDEN	1		FVV		KKR	1		EFV		KLL	1
2id4A	197	198	199	200	201	196	F	N	D	N	T	D		FNDNTD		KANTRD	1		FDNTD		ISQEN	1		DNTD		KDLD	1		NTD		KLD	1		DNT		KLT	1
2ifcC	25	26	27	28	29	24	G	N	K	G	I	D		GNKGID		KARKQD	1		GKGID		ITDTN	1		KGID		KDQD	1		GID		KLF	1		KGI		KMK	1
2igxA	315	316	317	318	319	314	Y	D	N	H	S	D		YDNHSD		KASGND	1		YNHSD		ITGAD	1		NHSD		KDSN	1		HSD		KLS	1		NHS		KNE	1
2iidA	78	79	80	81	82	77	E	E	A	G	W	N		EEAGWN		KATGKM	1		EAGWN		ITGED	1		AGWN		KELD	1		GWN		KND	1		AGW		KNW	1
2im9A	309	310	311	312	313	308	S	Q	Y	G	K	S		SQYGKS		KATGKN	1		SYGKS		ITGEG	1		YGKS		KGAS	1		GKS		KQF	1		YGK		KQA	1
2imhB	10	11	12	13	14	9	P	E	T	G	A	D		PETGAD		KDARTD	1		PTGAD		ITGKN	1		TGAD		KGED	1		GAD		KSN	1		TGA		KQI	1
2iorA	71	72	73	74	75	70	K	D	K	R	T	D		KDKRTD		KDKHNE	1		KKRTD		ITGQK	1		KRTD		KGES	1		RTD		KTH	1		KRT		KQK	1
2iqjA	29	30	31	32	33	28	A	D	C	Q	S	C		ADCQSC		KDKRTD	1		ACQSC		ITGVN	1		CQSC		KGFN	1		QSC		KTK	1		CQS		KQQ	1
2iqjA	41	42	43	44	45	40	W	N	I	G	V	S		WNIGVS		KDRQMD	1		WIGVS		ITLQD	1		IGVS		KGIC	1		GVS		KTS	1		IGV		KQR	1
2isaH	151	152	153	154	155	150	P	R	T	N	M	D		PRTNMD		KDSGAD	1		PTNMD		ITNKD	1		TNMD		KGLI	1		NMD		KVI	1		TNM		KQT	1
2iw2B	89	90	91	92	93	88	V	D	T	G	K	D		VDTGKD		KDSGKN	1		VTGKD		ITRKN	1		TGKD		KGQN	1		GKD		LED	1		TGK		KQV	1
2iw2B	153	154	155	156	157	152	T	D	S	G	S	N		TDSGSN		KDTGFC	1		TSGSN		ITSKN	1		SGSN		KGRN	1		GSN		LFE	1		SGS		KRC	1
2iwkA	37	38	39	40	41	36	I	P	S	M	R	G		IPSMRG		KDTGKY	1		ISMRG		IWGSH	1		SMRG		KGSN	1		MRG		LGL	1		SMR		KRR	1
2iwkA	53	54	55	56	57	52	S	A	T	G	W	C		SATGWC		KDTGRN	1		STGWC		IYGNF	1		TGWC		KGTD	1		GWC		LKC	1		TGW		KRT	1
2iwkA	114	115	116	117	118	113	K	A	N	T	R	D		KANTRD		KDTKEN	1		KNTRD		IYGVS	1		NTRD		KGYD	1		TRD		LLC	1		NTR		KWE	1
2iwkA	124	125	126	127	128	123	C	D	V	M	K	R		CDVMKR		KDWNME	1		CVMKR		KADTN	1		VMKR		KGYN	1		MKR		LND	1		VMK		KYG	1
2iwkA	187	188	189	190	191	186	A	D	K	W	E	D		ADKWED		KEDHQR	1		AKWED		KAGAD	1		KWED		KHID	1		WED		LQC	1		KWE		LDM	1
2iwkA	354	355	356	357	358	353	F	L	D	S	Q	L		FLDSQL		KEDSSD	1		FDSQL		KAGKV	1		DSQL		KHNE	1		SQL		LQN	1		DSQ		LDR	1
2ixmA	146	147	148	149	150	145	S	T	R	I	D	N		STRIDN		KEEKTN	1		SRIDN		KALGL	1		RIDN		KKCN	1		IDN		LRN	1		RID		LEK	1
2izrA	63	64	65	66	67	62	L	Y	T	N	E	N		LYTNEN		KEHHRD	1		LTNEN		KANRD	1		TNEN		KKED	1		NEN		LSA	1		TNE		LER	1
2izrA	195	196	197	198	199	194	P	E	T	K	K	D		PETKKD		KEKGSN	1		PTKKD		KARTD	1		TKKD		KKEV	1		KKD		LSI	1		TKK		LGD	1
2j0iA	341	342	343	344	345	340	R	S	S	G	K	V		RSSGKV		KEKGYD	1		RSGKV		KCCKC	1		SGKV		KKKV	1		GKV		LSN	1		SGK		LGH	1
2j6lF	44	45	46	47	48	43	P	A	N	N	E	C		PANNEC		KEKKCN	1		PNNEC		KCGTC	1		NNEC		KKLF	1		NEC		LST	1		NNE		LGQ	1
2j78B	421	422	423	424	425	420	Y	S	T	Q	K	D		YSTQKD		KEKMKD	1		YTQKD		KCGYC	1		TQKD		KKND	1		QKD		LTN	1		TQK		LGY	1
2j9cB	102	103	104	105	106	101	V	R	T	K	E	R		VRTKER		KEKNLD	1		VTKER		KCQMC	1		TKER		KKTN	1		KER		LTQ	1		TKE		LHH	1
2jamA	43	44	45	46	47	42	R	L	T	G	K	Q		RLTGKQ		KEKNWN	1		RTGKQ		KDGCK	1		TGKQ		KKTS	1		GKQ		LVS	1		TGK		LIL	1
2jc9A	104	105	106	107	108	103	T	L	Y	G	N	D		TLYGND		KENDVD	1		TYGND		KDGDD	1		YGND		KLLD	1		GND		LWC	1		YGN		LKA	1
2jc9A	307	308	309	310	311	306	T	K	T	G	K	D		TKTGKD		KENGSS	1		TTGKD		KDGKR	1		TGKD		KLTD	1		GKD		LYQ	1		TGK		LKK	1
2jepB	376	377	378	379	380	375	R	S	N	N	T	N		RSNNTN		KESGAD	1		RNNTN		KDHQR	1		NNTN		KMKD	1		NTN		MDC	1		NNT		LKR	1
2jg0A	382	383	384	385	386	381	D	Q	Q	G	W	N		DQQGWN		KESGNH	1		DQGWN		KDKKR	1		QGWN		KNEL	1		GWN		MGC	1		QGW		LLS	1
2jg0A	392	393	394	395	396	391	L	K	S	H	K	D		LKSHKD		KESKKD	1		LSHKD		KDNYN	1		SHKD		KNLD	1		HKD		MKR	1		SHK		LNH	1
2jisA	248	249	250	251	252	247	T	V	L	G	A	T		TVLGAT		KETGND	1		TLGAT		KDRTN	1		LGAT		KNLI	1		GAT		MKS	1		LGA		LNI	1
2jk9A	144	145	146	147	148	143	L	G	R	N	R	D		LGRNRD		KETKKS	1		LRNRD		KDSSD	1		RNRD		KNTD	1		NRD		MQN	1		RNR		LNK	1
2jk9A	183	184	185	186	187	182	M	D	D	G	T	D		MDDGTD		KFCCKC	1		MDGTD		KEGKK	1		DGTD		KNTN	1		GTD		MRG	1		DGT		LNL	1
2nlvB	36	37	38	39	40	35	T	E	R	N	H	D		TERNHD		KFNDVH	1		TRNHD		KEGKS	1		RNHD		KNWN	1		NHD		MSN	1		RNH		LNM	1
2nqlB	40	41	42	43	44	39	K	G	N	R	T	R		KGNRTR		KFTGED	1		KNRTR		KEKTN	1		NRTR		KQAD	1		RTR		MST	1		NRT		LRE	1
2ns1B	102	103	104	105	106	101	I	R	T	G	E	R		IRTGER		KFTNTN	1		ITGER		KGHQD	1		TGER		KQED	1		GER		MTD	1		TGE		LSA	1
2nukA	130	131	132	133	134	129	T	H	L	G	C	C		THLGCC		KGNRTR	1		TLGCC		KHHRD	1		LGCC		KQES	1		GCC		NAE	1		LGC		LSI	1
2nukA	150	151	152	153	154	149	P	C	H	G	S	C		PCHGSC		KGTGKQ	1		PHGSC		KKGSN	1		HGSC		KQII	1		GSC		NAF	1		HGS		LSK	1
2nwvA	38	39	40	41	42	37	E	N	H	D	N	D		ENHDND		KGTGND	1		EHDND		KKGYD	1		HDND		KQKD	1		DND		NAK	1		HDN		MAA	1
2o0aA	394	395	396	397	398	393	Y	E	N	G	V	D		YENGVD		KGTKTD	1		YNGVD		KKHNE	1		NGVD		KQQD	1		GVD		NAY	1		NGV		MQS	1
2o0aA	402	403	404	405	406	401	G	L	S	E	H	Q		GLSEHQ		KHTGRD	1		GSEHQ		KKKCN	1		SEHQ		KQRH	1		EHQ		NCH	1		SEH		NAI	1
2o11A	329	330	331	332	333	328	L	A	T	G	D	D		LATGDD		KICGYC	1		LTGDD		KKMKD	1		TGDD		KQTS	1		GDD		NCN	1		TGD		NAS	1
2o1aA	89	90	91	92	93	88	K	K	A	D	T	N		KKADTN		KISNEN	1		KADTN		KKNLD	1		ADTN		KQVD	1		DTN		NEC	1		ADT		NCV	1
2o23B	103	104	105	106	107	102	L	K	K	G	Q	N		LKKGQN		KISRSD	1		LKGQN		KKNWN	1		KGQN		KRCD	1		GQN		NEL	1		KGQ		NDF	1
2o2pD	444	445	446	447	448	443	P	T	D	G	S	N		PTDGSN		KITGQD	1		PDGSN		KKRTD	1		DGSN		KRRD	1		GSN		NEY	1		DGS		NDK	1
2o5uA	123	124	125	126	127	122	R	R	S	S	R	E		RRSSRE		KITNCH	1		RSSRE		KLKRN	1		SSRE		KRTD	1		SRE		NFN	1		SSR		NEE	1
2o6pA	95	96	97	98	99	94	T	A	K	D	E	N		TAKDEN		KKADTN	1		TKDEN		KLSSA	1		KDEN		KSAN	1		DEN		NGS	1		KDE		NFF	1
2o7iA	46	47	48	49	50	45	L	G	R	D	A	D		LGRDAD		KKAGAD	1		LRDAD		KNDFS	1		RDAD		KSAS	1		DAD		NHD	1		RDA		NFR	1
2o9cA	46	47	48	49	50	45	G	H	S	G	E	D		GHSGED		KKEGKK	1		GSGED		KNDVD	1		SGED		KWED	1		GED		NHS	1		SGE		NGG	1
2o9cA	240	241	242	243	244	239	P	Q	T	N	A	N		PQTNAN		KKLSSA	1		PTNAN		KNDVH	1		TNAN		KYGY	1		NAN		NIL	1		TNA		NGQ	1
2oaaB	124	125	126	127	128	123	W	E	S	Q	V	D		WESQVD		KKRKKD	1		WSQVD		KNGSS	1		SQVD		LDMH	1		QVD		NIN	1		SQV		NGY	1
2oizB	110	111	112	113	114	109	Y	T	N	G	K	D		YTNGKD		KKTGKN	1		YNGKD		KNKFE	1		NGKD		LDRH	1		GKD		NIS	1		NGK		NHS	1
2oizB	160	161	162	163	164	159	A	D	K	L	T	D		ADKLTD		KKTGLD	1		AKLTD		KNKKN	1		KLTD		LEKN	1		LTD		NKK	1		KLT		NHT	1
2oizB	210	211	212	213	214	209	V	A	K	G	D	D		VAKGDD		KKTGRD	1		VKGDD		KNRTR	1		KGDD		LERD	1		GDD		NKY	1		KGD		NHY	1
2oizB	335	336	337	338	339	334	R	A	S	G	R	H		RASGRH		KKTGVD	1		RSGRH		KNTRD	1		SGRH		LGAS	1		GRH		NLI	1		SGR		NKK	1
2oizB	365	366	367	368	369	364	T	K	T	K	Q	D		TKTKQD		KKTKKD	1		TTKQD		KREES	1		TKQD		LGAT	1		KQD		NLR	1		TKQ		NKR	1
2oizB	386	387	388	389	390	385	Q	Q	R	N	L	D		QQRNLD		KKYGGD	1		QRNLD		KRKKD	1		RNLD		LGDY	1		NLD		NME	1		RNL		NKS	1
2oizD	116	117	118	119	120	115	P	H	D	G	K	N		PHDGKN		KLEGKS	1		PDGKN		KRKQD	1		DGKN		LGGE	1		GKN		NMQ	1		DGK		NLQ	1
2ojhA	27	28	29	30	31	26	I	R	T	R	K	N		IRTRKN		KLNDFS	1		ITRKN		KRQMD	1		TRKN		LGGS	1		RKN		NNH	1		TRK		NLR	1
2ojhA	158	159	160	161	162	157	I	D	S	G	V	D		IDSGVD		KLSRRL	1		ISGVD		KSGKN	1		SGVD		LGHD	1		GVD		NQE	1		SGV		NNA	1
2okfB	129	130	131	132	133	128	V	E	Q	E	V	D		VEQEVD		KLTGEN	1		VQEVD		KSGND	1		QEVD		LGID	1		EVD		NQN	1		QEV		NNF	1
2olmA	42	43	44	45	46	41	M	T	V	G	S	N		MTVGSN		KNTGKD	1		MVGSN		KSGNH	1		VGSN		LGII	1		GSN		NQS	1		VGS		NQE	1
2olrA	195	196	197	198	199	194	L	T	E	R	M	N		LTERMN		KNTGKG	1		LERMN		KSKKD	1		ERMN		LGIY	1		RMN		NRC	1		ERM		NQI	1
2omyB	55	56	57	58	59	54	R	E	T	G	W	E		RETGWE		KPALGL	1		RTGWE		KSNEN	1		TGWE		LGQD	1		GWE		NRR	1		TGW		NQK	1
2op6A	518	519	520	521	522	517	K	G	T	G	N	D		KGTGND		KQDRTN	1		KTGND		KSRRL	1		TGND		LGTD	1		GND		NRV	1		TGN		NQL	1
2osxA	466	467	468	469	470	465	R	Q	S	R	L	D		RQSRLD		KQNKFE	1		RSRLD		KSRSD	1		SRLD		LGTS	1		RLD		NSC	1		SRL		NQQ	1
2ot9A	17	18	19	20	21	16	L	D	R	G	V	D		LDRGVD		KQTGAD	1		LRGVD		KSSRE	1		RGVD		LGVH	1		GVD		NSH	1		RGV		NQR	1
2ou5B	53	54	55	56	57	52	H	A	E	A	T	S		HAEATS		KRCGTC	1		HEATS		KTETD	1		EATS		LGYS	1		ATS		NTL	1		EAT		NQV	1
2ox4H	15	16	17	18	19	14	P	Q	S	G	Q	R		PQSGQR		KRLKRN	1		PSGQR		KTGAD	1		SGQR		LHHS	1		GQR		NTV	1		SGQ		NRN	1
2oy7A	287	288	289	290	291	286	S	G	T	S	T	N		SGTSTN		KRTETD	1		STSTN		KTGED	1		TSTN		LILD	1		STN		NVD	1		TST		NRQ	1
2p0wB	80	81	82	83	84	79	A	G	S	L	S	I		AGSLSI		KSAGKV	1		ASLSI		KTGFC	1		SLSI		LKAI	1		LSI		NVF	1		SLS		NSI	1
2p12A	18	19	20	21	22	17	L	R	D	H	T	D		LRDHTD		KSDGCK	1		LDHTD		KTGKD	1		DHTD		LKKS	1		HTD		NVV	1		DHT		NTR	1
2p18A	32	33	34	35	36	31	H	T	T	H	T	D		HTTHTD		KSDGDD	1		HTHTD		KTGKG	1		THTD		LKRN	1		HTD		NWD	1		THT		NYV	1
2p1gB	226	227	228	229	230	225	S	K	E	G	K	S		SKEGKS		KSDGKR	1		SEGKS		KTGKM	1		EGKS		LLST	1		GKS		NWN	1		EGK		QDT	1
2p25A	105	106	107	108	109	104	D	F	T	G	K	D		DFTGKD		KSNKKN	1		DTGKD		KTGKQ	1		TGKD		LNCD	1		GKD		NYN	1		TGK		QEE	1
2p57A	27	28	29	30	31	26	F	D	C	G	A	C		FDCGAC		KSSSRE	1		FCGAC		KTGKY	1		CGAC		LNCS	1		GAC		QAC	1		CGA		QGD	1
2p57A	39	40	41	42	43	38	I	T	Y	G	V	S		ITYGVS		KSTMKD	1		IYGVS		KTGLD	1		YGVS		LNED	1		GVS		QDD	1		YGV		QGK	1
2p74A	51	52	53	54	55	50	T	A	D	N	T	D		TADNTD		KSTNRV	1		TDNTD		KTGRN	1		DNTD		LNHS	1		NTD		QEA	1		DNT		QGR	1
2p9wA	44	45	46	47	48	43	R	T	R	Q	V	D		RTRQVD		KSTQKG	1		RRQVD		KTGTR	1		RQVD		LNIN	1		QVD		QES	1		RQV		QGW	1
2p9wA	54	55	56	57	58	53	L	Y	K	G	R	N		LYKGRN		KSTRKD	1		LKGRN		KTGVD	1		KGRN		LNKS	1		GRN		QGD	1		KGR		QHK	1
2p9wA	64	65	66	67	68	63	P	K	T	Q	S	N		PKTQSN		KTANRD	1		PTQSN		KTHVD	1		TQSN		LNLF	1		QSN		QGS	1		TQS		QKA	1
2p9wA	216	217	218	219	220	215	P	H	S	N	K	D		PHSNKD		KTTGEN	1		PSNKD		KTKEN	1		SNKD		LNMD	1		NKD		QIC	1		SNK		QKI	1
2pa5A	452	453	454	455	456	451	T	E	E	R	Q	N		TEERQN		KTTGQD	1		TERQN		KTKKD	1		ERQN		LNVN	1		RQN		QII	1		ERQ		QKV	1
2pbiD	92	93	94	95	96	91	S	F	T	T	N	D		SFTTND		KTTKRN	1		STTND		KTKKS	1		TTND		LNVS	1		TND		QIR	1		TTN		QLV	1
2pbiD	182	183	184	185	186	181	V	E	S	G	Q	D		VESGQD		KTTNVD	1		VSGQD		KTKRN	1		SGQD		LQVF	1		GQD		QKG	1		SGQ		QNL	1
2pbiD	226	227	228	229	230	225	M	R	S	G	Q	D		MRSGQD		KVGHQD	1		MSGQD		KTKTD	1		SGQD		LQVS	1		GQD		QKS	1		SGQ		QQK	1
2pbiD	268	269	270	271	272	267	L	R	A	D	R	D		LRADRD		KVREES	1		LADRD		KTMKD	1		ADRD		LRET	1		DRD		QLD	1		ADR		QQR	1
2pbiD	312	313	314	315	316	311	V	L	K	G	S	D		VLKGSD		KVTGTR	1		VKGSD		KTNCH	1		KGSD		LSAD	1		GSD		QMC	1		KGS		QQS	1
2pefA	408	409	410	411	412	407	N	S	T	N	L	D		NSTNLD		KVTHVD	1		NTNLD		KTNRV	1		TNLD		LSIS	1		NLD		QMN	1		TNL		QQV	1
2pgzA	45	46	47	48	49	44	S	S	T	N	E	D		SSTNED		KVVGKD	1		STNED		KTNTN	1		TNED		LSKN	1		NED		QMS	1		TNE		RDA	1
2phxB	61	62	63	64	65	60	K	S	S	S	R	E		KSSSRE		KYTGND	1		KSSRE		KTNVD	1		SSRE		LSSA	1		SRE		QNC	1		SSR		RDE	1
2phxB	178	179	180	181	182	177	P	S	T	R	N	N		PSTRNN		LANGAT	1		PTRNN		KTQKG	1		TRNN		LSSD	1		RNN		QNS	1		TRN		RDF	1
2pi6A	291	292	293	294	295	290	R	D	Q	Q	V	F		RDQQVF		LASGQD	1		RQQVF		KTRKD	1		QQVF		MAAC	1		QVF		QQN	1		QQV		RDR	1
2pmuD	160	161	162	163	164	159	E	E	T	H	E	D		EETHED		LASGRD	1		ETHED		KVGKD	1		THED		MQSS	1		HED		QRH	1		THE		REE	1
2pn2A	19	20	21	22	23	18	L	Q	S	N	N	H		LQSNNH		LASGRE	1		LSNNH		KWNME	1		SNNH		NAIS	1		NNH		QRM	1		SNN		REK	1
2pn8B	193	194	195	196	197	192	E	D	S	G	H	L		EDSGHL		LASGRH	1		ESGHL		KYGGD	1		SGHL		NASD	1		GHL		QRS	1		SGH		RFA	1
2pocA	375	376	377	378	379	374	F	E	N	C	V	D		FENCVD		LASKQD	1		FNCVD		LADRD	1		NCVD		NCVD	1		CVD		QSC	1		NCV		RGF	1
2pq8A	211	212	213	214	215	210	E	Y	C	L	K	C		EYCLKC		LASRSD	1		ECLKC		LAGKN	1		CLKC		NDFS	1		LKC		QSH	1		CLK		RGG	1
2pqtA	96	97	98	99	100	95	T	P	A	K	K	S		TPAKKS		LATGDD	1		TAKKS		LAKKD	1		AKKS		NDKD	1		KKS		QSL	1		AKK		RGK	1
2ptzA	252	253	254	255	256	251	E	K	K	Q	Q	D		EKKQQD		LATGGD	1		EKQQD		LANTN	1		KQQD		NDNE	1		QQD		QSS	1		KQQ		RGM	1
2pveB	107	108	109	110	111	106	K	I	C	G	Y	C		KICGYC		LATSRE	1		KCGYC		LAQMN	1		CGYC		NDNN	1		GYC		QTC	1		CGY		RGQ	1
2pveB	140	141	142	143	144	139	P	I	C	G	A	C		PICGAC		LDANTN	1		PCGAC		LCGKC	1		CGAC		NDVD	1		GAC		QTH	1		CGA		RGS	1
2pvqA	32	33	34	35	36	31	L	K	A	K	K	D		LKAKKD		LDRGVD	1		LAKKD		LCQRC	1		AKKD		NDVH	1		KKD		QTN	1		AKK		RHE	1
2pzhB	114	115	116	117	118	113	R	S	T	Y	S	N		RSTYSN		LEAGKN	1		RTYSN		LCSDC	1		TYSN		NEEN	1		YSN		QTS	1		TYS		RID	1
2q0lA	220	221	222	223	224	219	T	A	T	N	E	N		TATNEN		LEKGIC	1		TTNEN		LCSLC	1		TNEN		NFFR	1		NEN		QVG	1		TNE		RKE	1
2q16B	163	164	165	166	167	162	P	S	E	G	K	V		PSEGKV		LEKGID	1		PEGKV		LDGSN	1		EGKV		NFRN	1		GKV		QVS	1		EGK		RKH	1
2q3hA	205	206	207	208	209	204	A	L	T	Q	K	S		ALTQKS		LELNVN	1		ATQKS		LDGTN	1		TQKS		NGAA	1		QKS		QWC	1		TQK		RKK	1
2q6kA	184	185	186	187	188	183	R	A	F	G	N	D		RAFGND		LENGEN	1		RFGND		LDHRD	1		FGND		NGAD	1		GND		QYN	1		FGN		RKR	1
2q7dA	286	287	288	289	290	285	N	Q	T	G	Q	N		NQTGQN		LESETD	1		NTGQN		LDHTD	1		TGQN		NGAN	1		GQN		RAC	1		TGQ		RLE	1
2q7wA	152	153	154	155	156	151	A	E	N	H	T	D		AENHTD		LESGAK	1		ANHTD		LDKDA	1		NHTD		NGAT	1		HTD		RAE	1		NHT		RNE	1
2qf4B	198	199	200	201	202	197	K	E	N	D	V	D		KENDVD		LESGRN	1		KNDVD		LDNSH	1		NDVD		NGED	1		DVD		RCD	1		NDV		RNG	1
2qfaA	58	59	60	61	62	57	F	F	C	F	K	C		FFCFKC		LESKKD	1		FCFKC		LDRHG	1		CFKC		NGEH	1		FKC		REC	1		CFK		RNH	1
2qhkA	123	124	125	126	127	122	P	T	I	N	A	K		PTINAK		LESNRN	1		PINAK		LDRIN	1		INAK		NGGE	1		NAK		RED	1		INA		RNL	1
2qifA	37	38	39	40	41	36	L	E	A	G	K	N		LEAGKN		LETGED	1		LAGKN		LEAVS	1		AGKN		NGKS	1		GKN		REF	1		AGK		RNQ	1
2qltA	249	250	251	252	253	248	A	E	T	D	E	N		AETDEN		LETGNG	1		ATDEN		LEKRS	1		TDEN		NGLH	1		DEN		RET	1		TDE		RNR	1
2qlwB	49	50	51	52	53	48	R	E	T	N	T	D		RETNTD		LETQEN	1		RTNTD		LERMN	1		TNTD		NGND	1		NTD		RGC	1		TNT		RQM	1
2qm0B	23	24	25	26	27	22	K	L	E	G	K	S		KLEGKS		LETQRD	1		KEGKS		LKGIC	1		EGKS		NGNN	1		GKS		RHG	1		EGK		RQV	1
2qm8A	242	243	244	245	246	241	G	L	H	G	K	S		GLHGKS		LETYED	1		GHGKS		LKGID	1		HGKS		NGQN	1		GKS		RHN	1		HGK		RRE	1
2qmaB	730	731	732	733	734	729	T	D	H	G	A	T		TDHGAT		LFSGTN	1		THGAT		LKGQN	1		HGAT		NGRD	1		GAT		RHS	1		HGA		RRR	1
2qmlA	15	16	17	18	19	14	H	V	V	N	K	D		HVVNKD		LGRDAD	1		HVNKD		LKGRN	1		VNKD		NGRN	1		NKD		RIN	1		VNK		RRT	1
2qqiA	347	348	349	350	351	346	K	E	T	K	K	S		KETKKS		LGRNRD	1		KTKKS		LKKND	1		TKKS		NGSD	1		KKS		RKC	1		TKK		RRV	1
2qqjA	350	351	352	353	354	349	R	E	T	Q	N	S		RETQNS		LHCGKC	1		RTQNS		LLNVN	1		TQNS		NGSL	1		QNS		RKH	1		TQN		RRW	1
2qqjA	541	542	543	544	545	540	P	R	T	Q	Q	D		PRTQQD		LHSGDD	1		PTQQD		LNGAT	1		TQQD		NGSS	1		QQD		RKN	1		TQQ		SAE	1
2r0cA	155	156	157	158	159	154	L	R	T	G	A	D		LRTGAD		LHTGKG	1		LTGAD		LRDAD	1		TGAD		NGTC	1		GAD		RKV	1		TGA		SAR	1
2r6oB	514	515	516	517	518	513	L	A	S	G	R	E		LASGRE		LICQRC	1		LSGRE		LRGED	1		SGRE		NGTL	1		GRE		RLD	1		SGR		SDD	1
2r84B	189	190	191	192	193	188	K	V	R	E	E	S		KVREES		LITDSD	1		KREES		LRGVD	1		REES		NGTN	1		EES		RLN	1		REE		SDK	1
2rbkA	16	17	18	19	20	15	F	E	T	H	R	S		FETHRS		LITNED	1		FTHRS		LRNRD	1		THRS		NGTS	1		HRS		RLS	1		THR		SDV	1
2rciA	70	71	72	73	74	69	P	L	T	L	N	D		PLTLND		LKAKKD	1		PTLND		LSETD	1		TLND		NGYD	1		LND		RMN	1		TLN		SEH	1
2rdzA	253	254	255	256	257	252	S	L	S	K	T	N		SLSKTN		LKDGTN	1		SSKTN		LSGAK	1		SKTN		NHSD	1		KTN		RMS	1		SKT		SES	1
2rfvA	22	23	24	25	26	21	P	S	T	G	A	D		PSTGAD		LKDKDA	1		PTGAD		LSGDD	1		TGAD		NHTD	1		GAD		RNC	1		TGA		SET	1
2rfvA	160	161	162	163	164	159	N	P	T	L	S	A		NPTLSA		LKKGQN	1		NTLSA		LSGEN	1		TLSA		NHYV	1		LSA		RND	1		TLS		SGC	1
2ri7A	27	28	29	30	31	26	D	R	C	Q	N	C		DRCQNC		LKKKND	1		DCQNC		LSGES	1		CQNC		NKFD	1		QNC		RNL	1		CQN		SGM	1
2rijA	365	366	367	368	369	364	S	I	S	G	A	D		SISGAD		LKSHKD	1		SSGAD		LSGID	1		SGAD		NKFE	1		GAD		RQN	1		SGA		SHA	1
2risA	170	171	172	173	174	169	D	E	D	G	L	R		DEDGLR		LKTDQD	1		DDGLR		LSGKD	1		DGLR		NKKN	1		GLR		RQS	1		DGL		SHE	1
2rkuA	47	48	49	50	51	46	P	R	S	R	R	D		PRSRRD		LKTGKD	1		PSRRD		LSGQD	1		SRRD		NKRN	1		RRD		RQV	1		SRR		SHK	1
2rkuA	73	74	75	76	77	72	A	D	T	K	E	D		ADTKED		LLCSLC	1		ATKED		LSGRE	1		TKED		NKSN	1		KED		RRC	1		TKE		SHS	1
2rkyC	158	159	160	161	162	157	H	A	A	G	T	D		HAAGTD		LLEKRS	1		HAGTD		LSGRH	1		AGTD		NKVD	1		GTD		RRL	1		AGT		SKL	1
2rkyC	203	204	205	206	207	202	Q	D	T	R	T	D		QDTRTD		LLSQGS	1		QTRTD		LSGRN	1		TRTD		NKVN	1		RTD		RRS	1		TRT		SKV	1
2sn3A	8	9	10	11	12	7	K	S	D	G	C	K		KSDGCK		LLTGAN	1		KDGCK		LSGTN	1		DGCK		NLQN	1		GCK		RSC	1		DGC		SLE	1
2uurA	125	126	127	128	129	124	G	Q	T	Q	S	N		GQTQSN		LLTGEN	1		GTQSN		LSHKD	1		TQSN		NLRN	1		QSN		RSK	1		TQS		SLS	1
2uvkA	93	94	95	96	97	92	P	K	T	N	S	N		PKTNSN		LNNGEN	1		PTNSN		LSKQD	1		TNSN		NLYQ	1		NSN		RTS	1		TNS		SLT	1
2uvkA	175	176	177	178	179	174	P	S	T	Q	Q	D		PSTQQD		LNRGED	1		PTQQD		LSNNH	1		TQQD		NNAE	1		QQD		RWD	1		TQQ		SMR	1
2uxwA	270	271	272	273	274	269	P	A	T	G	A	D		PATGAD		LNSGKD	1		PTGAD		LSNQD	1		TGAD		NNEC	1		GAD		SAN	1		TGA		SNA	1
2uytA	187	188	189	190	191	186	I	N	S	D	D	N		INSDDN		LNTNRD	1		ISDDN		LSNRN	1		SDDN		NNEN	1		DDN		SAS	1		SDD		SNL	1
2v1qA	44	45	46	47	48	43	V	D	S	G	K	L		VDSGKL		LPDRHG	1		VSGKL		LSQGS	1		SGKL		NNES	1		GKL		SDC	1		SGK		SNN	1
2v25A	30	31	32	33	34	29	Q	A	T	G	E	D		QATGED		LPSGES	1		QTGED		LSRSD	1		TGED		NNFN	1		GED		SHD	1		TGE		SNQ	1
2v40A	330	331	332	333	334	329	V	T	T	G	R	G		VTTGRG		LPSGRD	1		VTGRG		LTDQD	1		TGRG		NNRC	1		GRG		SID	1		TGR		SNV	1
2v6aO	112	113	114	115	116	111	N	Q	K	Q	V	D		NQKQVD		LPTGKA	1		NKQVD		LTDSD	1		KQVD		NNRD	1		QVD		SIN	1		KQV		SQE	1
2v8uA	253	254	255	256	257	252	P	E	D	G	T	S		PEDGTS		LQAQMN	1		PDGTS		LTDTD	1		DGTS		NQEN	1		GTS		SIS	1		DGT		SQG	1
2vc8A	30	31	32	33	34	29	Q	V	S	Q	T	D		QVSQTD		LQDRIN	1		QSQTD		LTGAD	1		SQTD		NQIR	1		QTD		SLC	1		SQT		SQI	1
2vdxA	368	369	370	371	372	367	H	F	T	W	S	D		HFTWSD		LQSNNH	1		HTWSD		LTGAN	1		TWSD		NQKD	1		WSD		SNY	1		TWS		SQK	1
2vfxC	91	92	93	94	95	90	I	E	S	G	E	N		IESGEN		LQTGKD	1		ISGEN		LTGDD	1		SGEN		NQLD	1		GEN		SQL	1		SGE		SQS	1
2vgpB	113	114	115	116	117	112	K	Q	N	K	F	E		KQNKFE		LRADRD	1		KNKFE		LTGEL	1		NKFE		NQQD	1		KFE		SQN	1		NKF		SQV	1
2vhaB	252	253	254	255	256	251	P	P	K	N	L	I		PPKNLI		LRDHRD	1		PKNLI		LTGEN	1		KNLI		NQRD	1		NLI		SRS	1		KNL		SRI	1
2vi8A	145	146	147	148	149	144	P	E	T	H	V	D		PETHVD		LRDHTD	1		PTHVD		LTGES	1		THVD		NQVD	1		HVD		SSA	1		THV		SRN	1
2vj0A	910	911	912	913	914	909	L	Q	A	Q	M	N		LQAQMN		LREAVS	1		LAQMN		LTGGD	1		AQMN		NRNL	1		QMN		STE	1		AQM		SRQ	1
2vm5A	198	199	200	201	202	197	F	S	C	G	G	C		FSCGGC		LRTGAD	1		FCGGC		LTGKA	1		CGGC		NRQD	1		GGC		STS	1		CGG		SSA	1
2vn4A	230	231	232	233	234	229	S	S	G	G	Y	V		SSGGYV		LRTNRN	1		SGGYV		LTGKG	1		GGYV		NRTN	1		GYV		TGC	1		GGY		SST	1
2vn4A	408	409	410	411	412	407	R	N	S	G	T	D		RNSGTD		LSDNSH	1		RSGTD		LTGND	1		SGTD		NRTR	1		GTD		TND	1		SGT		SVR	1
2vnzX	49	50	51	52	53	48	K	G	T	K	T	D		KGTKTD		LSSNQD	1		KTKTD		LTGNG	1		TKTD		NSIN	1		KTD		TRD	1		TKT		TAE	1
2vpaA	63	64	65	66	67	62	P	E	Q	G	D	R		PEQGDR		LSTGND	1		PQGDR		LTNED	1		QGDR		NTRD	1		GDR		TVD	1		QGD		TAM	1
2vpjA	304	305	306	307	308	303	P	K	T	Q	E	D		PKTQED		LTDGSN	1		PTQED		LTNEN	1		TQED		NYVD	1		QED		VRG	1		TQE		TAQ	1
2vpjA	401	402	403	404	405	400	P	N	I	D	Q	D		PNIDQD		LTERMN	1		PIDQD		LTNRD	1		IDQD		QDTT	1		DQD		VTD	1		IDQ		TAV	1
2vpjA	448	449	450	451	452	447	P	H	T	G	H	D		PHTGHD		LTSKKD	1		PTGHD		LTNRN	1		TGHD		QEEV	1		GHD		VVN	1		TGH		TCD	1
2vpjA	542	543	544	545	546	541	P	I	I	D	S	D		PIIDSD		LTTGEL	1		PIDSD		LTQRD	1		IDSD		QGDR	1		DSD		VYD	1		IDS		TDD	1
2vqpA	152	153	154	155	156	151	I	V	T	S	K	N		IVTSKN		LTTGES	1		ITSKN		LTSRE	1		TSKN		QGKD	1		SKN		WED	1		TSK		TDI	1
2vrwB	530	531	532	533	534	529	K	A	C	Q	M	C		KACQMC		LTTQEN	1		KCQMC		LTYED	1		CQMC		QGRT	1		QMC		WQN	1		CQM		TDL	1
2vrwB	547	548	549	550	551	546	Y	R	C	R	A	C		YRCRAC		LVCSDC	1		YCRAC		MCFRC	1		CRAC		QGWN	1		RAC		WSD	1		CRA		TDQ	1
2vu1A	151	152	153	154	155	150	A	F	Y	G	Y	D		AFYGYD		LVTDTD	1		AYGYD		MDGTD	1		YGYD		QHKY	1		GYD		YED	1		YGY		TDR	1
2vuvA	78	79	80	81	82	77	S	S	S	G	A	W		SSSGAW		LWSGID	1		SSGAW		MDMST	1		SGAW		QKAL	1		GAW		YGY	1		SGA		TDS	1
2vw8A	169	170	171	172	173	168	V	R	R	R	R	D		VRRRRD		LYKGRN	1		VRRRD		MEGTD	1		RRRD		QKII	1		RRD		YND	1		RRR		TDV	1
2vw8A	185	186	187	188	189	184	E	A	E	G	V	D		EAEGVD		LYSGEN	1		EEGVD		MENRN	1		EGVD		QKVI	1		GVD		YQG	1		EGV		TES	1
2vx5A	160	161	162	163	164	159	P	V	S	G	G	N		PVSGGN		LYTGED	1		PSGGN		MGNRE	1		SGGN		QLVS	1		GGN		YSY	1		SGG		TFD	1
2vxtL	168	169	170	171	172	167	S	K	D	S	T	D		SKDSTD		LYTNEN	1		SDSTD		MLNCD	1		DSTD		QNLD	1		STD					DST		TFN	1
2w1zB	273	274	275	276	277	272	Q	E	T	G	E	D		QETGED		MDDGTD	1		QTGED		MRGQD	1		TGED		QQKD	1		GED					TGE		TFQ	1
2w3qA	214	215	216	217	218	213	L	S	T	G	N	D		LSTGND		MDDMST	1		LTGND		MSGQD	1		TGND		QQRD	1		GND					TGN		TFR	1
2w40A	91	92	93	94	95	90	R	I	T	G	K	D		RITGKD		MDTMTD	1		RTGKD		MTGSD	1		TGKD		QQSL	1		GKD					TGK		TGC	1
2w40A	193	194	195	196	197	192	I	N	T	L	Q	D		INTLQD		MECFRC	1		ITLQD		MTMTD	1		TLQD		QQVF	1		LQD					TLQ		THE	1
2w5aA	28	29	30	31	32	27	K	S	D	G	K	R		KSDGKR		MEEGTD	1		KDGKR		MVGSN	1		DGKR		RDAD	1		GKR					DGK		THG	1
2w5qA	582	583	584	585	586	581	N	K	N	N	E	S		NKNNES		MELNCD	1		NNNES		NAGVH	1		NNES		RDEE	1		NES					NNE		THI	1
2w61A	46	47	48	49	50	45	S	E	S	G	E	D		SESGED		MERGQD	1		SSGED		NANKE	1		SGED		RDFS	1		GED					SGE		THK	1
2w61A	431	432	433	434	435	430	G	K	T	G	E	N		GKTGEN		MNGNRE	1		GTGEN		NAQSD	1		TGEN		RDRD	1		GEN					TGE		THQ	1
2w70A	344	345	346	347	348	343	P	N	T	F	L	D		PNTFLD		MQTGSD	1		PTFLD		NCGAC	1		TFLD		REES	1		FLD					TFL		THT	1
2w8tA	206	207	208	209	210	205	S	M	L	G	D	Y		SMLGDY		MRSGQD	1		SLGDY		NCHIC	1		LGDY		REKD	1		GDY					LGD		TIN	1
2w8xA	46	47	48	49	50	45	L	R	T	N	R	N		LRTNRN		MTENRN	1		LTNRN		NDGSN	1		TNRN		RFAC	1		NRN					TNR		TKD	1
2waoA	201	202	203	204	205	200	P	Y	S	G	V	L		PYSGVL		MTVGSN	1		PSGVL		NDGSS	1		SGVL		RGEV	1		GVL					SGV		TKI	1
2wbmB	53	54	55	56	57	52	A	R	K	G	D	D		ARKGDD		NAANKE	1		AKGDD		NDVVN	1		KGDD		RGFD	1		GDD					KGD		TKQ	1
2wbmB	115	116	117	118	119	114	P	Q	N	G	L	N		PQNGLN		NALDMH	1		PNGLN		NEGLN	1		NGLN		RGGD	1		GLN					NGL		TKS	1
2wcrA	133	134	135	136	137	132	P	N	N	E	E	N		PNNEEN		NEKGYN	1		PNEEN		NFRRC	1		NEEN		RGID	1		EEN					NEE		TKV	1
2wdcA	203	204	205	206	207	202	D	L	F	G	D	D		DLFGDD		NESSTE	1		DFGDD		NHGHS	1		FGDD		RGIT	1		GDD					FGD		TLF	1
2weiA	96	97	98	99	100	95	R	I	T	Q	Q	D		RITQQD		NETGEN	1		RTQQD		NHGWC	1		TQQD		RGKD	1		QQD					TQQ		TLK	1
2welA	34	35	36	37	38	33	I	P	T	G	Q	K		IPTGQK		NHSGRQ	1		ITGQK		NIGRH	1		TGQK		RGMC	1		GQK					TGQ		TLL	1
2wfjA	52	53	54	55	56	51	K	S	T	Q	K	G		KSTQKG		NICHIC	1		KTQKG		NIGYH	1		TQKG		RGNC	1		QKG					TQK		TLN	1
2whgB	189	190	191	192	193	188	P	S	A	N	V	V		PSANVV		NKDGSN	1		PANVV		NKGTN	1		ANVV		RGND	1		NVV					ANV		TLS	1
2wj9B	98	99	100	101	102	97	A	M	N	G	N	N		AMNGNN		NKNNES	1		ANGNN		NKGYN	1		NGNN		RGQD	1		GNN					NGN		TLT	1
2wjrA	11	12	13	14	15	10	S	G	S	H	A	R		SGSHAR		NKTSAD	1		SSHAR		NKQVD	1		SHAR		RGSD	1		HAR					SHA		TMK	1
2wl1A	724	725	726	727	728	723	Y	R	V	G	S	D		YRVGSD		NMSQIC	1		YVGSD		NLDMH	1		VGSD		RGVD	1		GSD					VGS		TMQ	1
2wl1A	734	735	736	737	738	733	V	T	A	R	S	N		VTARSN		NPAGVH	1		VARSN		NLEKN	1		ARSN		RGVL	1		RSN					ARS		TMT	1
2wnhA	329	330	331	332	333	328	A	K	S	G	E	D		AKSGED		NPEGLN	1		ASGED		NLGTS	1		SGED		RHED	1		GED					SGE		TNC	1
2wnvA	124	125	126	127	128	123	N	H	S	G	R	Q		NHSGRQ		NPIGRH	1		NSGRQ		NLLST	1		SGRQ		RIDN	1		GRQ					SGR		TNM	1
2wnvE	128	129	130	131	132	127	P	R	S	G	K	E		PRSGKE		NPIGYH	1		PSGKE		NLNCS	1		SGKE		RKED	1		GKE					SGK		TNS	1
2wnvF	125	126	127	128	129	124	T	S	T	G	K	D		TSTGKD		NPLGTS	1		TTGKD		NMQSS	1		TGKD		RKHN	1		GKD					TGK		TQD	1
2wolA	546	547	548	549	550	545	P	A	F	G	L	H		PAFGLH		NPLLST	1		PFGLH		NNNES	1		FGLH		RKKD	1		GLH					FGL		TQN	1
2wotA	360	361	362	363	364	359	S	A	T	D	T	D		SATDTD		NPMQSS	1		STDTD		NQKII	1		TDTD		RKRS	1		DTD					TDT		TQV	1
2wu9A	248	249	250	251	252	247	P	K	T	G	D	D		PKTGDD		NPSGSN	1		PTGDD		NSGRQ	1		TGDD		RLED	1		GDD					TGD		TQY	1
2wuqB	29	30	31	32	33	28	L	Y	T	G	E	D		LYTGED		NPTGAN	1		LTGED		NSGSN	1		TGED		RNEY	1		GED					TGE		TRA	1
2wuuA	117	118	119	120	121	116	K	A	D	K	K	R		KADKKR		NPTGFS	1		KDKKR		NSQIC	1		DKKR		RNGS	1		KKR					DKK		TRE	1
2wvvA	434	435	436	437	438	433	L	T	T	G	E	L		LTTGEL		NPTGNT	1		LTGEL		NSSTE	1		TGEL		RNHD	1		GEL					TGE		TRH	1
2ww5A	63	64	65	66	67	62	N	Y	Y	K	A	D		NYYKAD		NPTGTA	1		NYKAD		NTGAN	1		YKAD		RNLD	1		KAD					YKA		TRN	1
2ww5A	103	104	105	106	107	102	S	N	Y	K	S	D		SNYKSD		NPTGTN	1		SYKSD		NTGEN	1		YKSD		RNQD	1		KSD					YKS		TRQ	1
2ww5A	164	165	166	167	168	163	P	A	Y	S	A	D		PAYSAD		NPTGVN	1		PYSAD		NTGFS	1		YSAD		RNRD	1		SAD					YSA		TRV	1
2wy3A	38	39	40	41	42	37	R	Q	K	R	R	D		RQKRRD		NPTGYN	1		RKRRD		NTGNT	1		KRRD		RQMD	1		RRD					KRR		TSA	1
2wy3A	122	123	124	125	126	121	L	E	T	Q	E	N		LETQEN		NPTLSA	1		LTQEN		NTGQN	1		TQEN		RQVD	1		QEN					TQE		TSH	1
2wzxA	74	75	76	77	78	73	K	E	D	G	R	S		KEDGRS		NPTWQN	1		KDGRS		NTGTA	1		DGRS		RRED	1		GRS					DGR		TSI	1
2x1bA	53	54	55	56	57	52	P	Q	T	G	R	D		PQTGRD		NQCGAC	1		PTGRD		NTGTN	1		TGRD		RRRD	1		GRD					TGR		TSK	1
2x1dD	321	322	323	324	325	320	H	A	R	R	E	D		HARRED		NQKQVD	1		HRRED		NTGVN	1		RRED		RRTD	1		RED					RRE		TSQ	1
2x2sB	68	69	70	71	72	67	V	H	S	G	Y	N		VHSGYN		NQTGQN	1		VSGYN		NTGYN	1		SGYN		RRVD	1		GYN					SGY		TSR	1
2x3fA	248	249	250	251	252	247	Y	P	Q	L	V	S		YPQLVS		NQTLTN	1		YQLVS		NTLSA	1		QLVS		RRWD	1		LVS					QLV		TTN	1
2x46A	60	61	62	63	64	59	E	N	T	K	T	K		ENTKTK		NQTRAE	1		ETKTK		NTLTN	1		TKTK		SAED	1		KTK					TKT		TTV	1
2x5fB	198	199	200	201	202	197	N	P	T	G	Y	N		NPTGYN		NSKGTN	1		NTGYN		NTNLD	1		TGYN		SARD	1		GYN					TGY		TVT	1
2x8sA	200	201	202	203	204	199	P	K	T	G	F	N		PKTGFN		NSLEKN	1		PTGFN		NTRAE	1		TGFN		SDDN	1		GFN					TGF		TWQ	1
2x8sA	232	233	234	235	236	231	P	D	T	Q	Y	N		PDTQYN		NSQKII	1		PTQYN		NTSAD	1		TQYN		SDED	1		QYN					TQY		TWS	1
2x8sA	325	326	327	328	329	324	E	K	T	G	R	D		EKTGRD		NSTNLD	1		ETGRD		NTWQN	1		TGRD		SDES	1		GRD					TGR		TYE	1
2x8sA	446	447	448	449	450	445	S	V	R	E	K	D		SVREKD		NTLNCS	1		SREKD		NYKAD	1		REKD		SDKD	1		EKD					REK		TYN	1
2x9zA	372	373	374	375	376	371	A	Q	A	G	K	N		AQAGKN		NVDGSS	1		AAGKN		PAESD	1		AGKN		SDVM	1		GKN					AGK		TYS	1
2xb1C	331	332	333	334	335	330	G	A	C	R	S	C		GACRSC		NVDVVN	1		GCRSC		PAGKV	1		CRSC		SEHQ	1		RSC					CRS		VGD	1
2xb4A	152	153	154	155	156	151	R	V	C	G	G	C		RVCGGC		NVHGHS	1		RCGGC		PAGLA	1		CGGC		SESN	1		GGC					CGG		VGG	1
2xbpA	102	103	104	105	106	101	I	R	T	G	E	R		IRTGER		NYAQSD	1		ITGER		PAGLD	1		TGER		SETD	1		GER					TGE		VGK	1
2xeuA	7	8	9	10	11	6	P	I	C	M	D	C		PICMDC		NYFRRC	1		PCMDC		PAHTD	1		CMDC		SGAF	1		MDC					CMD		VKL	1
2xeuA	48	49	50	51	52	47	P	T	C	R	K	C		PTCRKC		NYHGWC	1		PCRKC		PANSN	1		CRKC		SGAK	1		RKC					CRK		VMK	1
2xf2A	161	162	163	164	165	160	G	D	N	Q	I	R		GDNQIR		NYYKAD	1		GNQIR		PANVV	1		NQIR		SGAN	1		QIR					NQI		VNK	1
2xfvA	24	25	26	27	28	23	S	E	T	G	H	D		SETGHD		PACAHC	1		STGHD		PAQEA	1		TGHD		SGAW	1		GHD					TGH		WGS	1
2xigA	103	104	105	106	107	102	L	H	C	G	K	C		LHCGKC		PADGGN	1		LCGKC		PAQKD	1		CGKC		SGAY	1		GKC					CGK		WNM	1
2xivA	289	290	291	292	293	288	Q	V	L	G	I	N		QVLGIN		PAFGLH	1		QLGIN		PAYSY	1		LGIN		SGCQ	1		GIN					LGI		YDC	1
2xlkA	149	150	151	152	153	148	Q	S	T	G	Q	S		QSTGQS		PALNKS	1		QTGQS		PCAHC	1		TGQS		SGDM	1		GQS					TGQ		YGA	1
2xm5A	222	223	224	225	226	221	L	H	S	G	D	D		LHSGDD		PANNEC	1		LSGDD		PCEKC	1		SGDD		SGEH	1		GDD					SGD		YGG	1
2xmjA	36	37	38	39	40	35	L	T	S	K	K	D		LTSKKD		PASGAF	1		LSKKD		PCFRC	1		SKKD		SGEL	1		KKD					SKK		YGK	1
2xn4A	328	329	330	331	332	327	F	K	E	E	R	D		FKEERD		PASGRH	1		FEERD		PCGSC	1		EERD		SGES	1		ERD					EER		YGT	1
2xn4A	375	376	377	378	379	374	P	V	K	D	Q	D		PVKDQD		PASGTD	1		PKDQD		PCMDC	1		KDQD		SGEY	1		DQD					KDQ		YGV	1
2xn4A	422	423	424	425	426	421	I	K	S	N	E	N		IKSNEN		PATETD	1		ISNEN		PCQRC	1		SNEN		SGGA	1		NEN					SNE		YGY	1
2xn4A	457	458	459	460	461	456	V	A	S	R	Q	D		VASRQD		PATGEC	1		VSRQD		PCREC	1		SRQD		SGGN	1		RQD					SRQ		YHE	1
2xn4A	471	472	473	474	475	470	A	T	T	N	E	N		ATTNEN		PATGGN	1		ATNEN		PCRKC	1		TNEN		SGHD	1		NEN					TNE		YKA	1
2xn4A	518	519	520	521	522	517	P	T	T	N	A	D		PTTNAD		PATGQN	1		PTNAD		PCTGC	1		TNAD		SGHL	1		NAD					TNA		YKS	1
2xn4A	565	566	567	568	569	564	P	T	T	D	K	N		PTTDKN		PATGTD	1		PTDKN		PDDAR	1		TDKN		SGID	1		DKN					TDK		YNI	1
2xn6A	230	231	232	233	234	229	M	E	L	N	C	D		MELNCD		PATHLD	1		MLNCD		PDGGN	1		LNCD		SGIE	1		NCD					LNC		YNV	1
2xocB	486	487	488	489	490	485	T	C	C	F	Q	C		TCCFQC		PAYSAD	1		TCFQC		PDGKN	1		CFQC		SGKC	1		FQC					CFQ		YSA	1
2xocB	511	512	513	514	515	510	A	V	C	L	Q	C		AVCLQC		PDAYSY	1		ACLQC		PDGKR	1		CLQC		SGKE	1		LQC					CLQ
2xq0A	80	81	82	83	84	79	F	E	K	S	A	S		FEKSAS		PDEQTD	1		FKSAS		PDGSD	1		KSAS		SGKV	1		SAS					KSA
2xtyB	48	49	50	51	52	47	R	E	S	Q	K	D		RESQKD		PDIGEL	1		RSQKD		PDGSN	1		SQKD		SGLE	1		QKD					SQK
2xwcA	146	147	148	149	150	145	P	L	L	K	K	S		PLLKKS		PDLGLN	1		PLKKS		PDGSS	1		LKKS		SGLH	1		KKS					LKK
2xwcA	229	230	231	232	233	228	P	V	T	G	R	D		PVTGRD		PDNGKD	1		PTGRD		PDGTK	1		TGRD		SGLV	1		GRD					TGR
2xy2A	191	192	193	194	195	190	E	A	R	G	E	V		EARGEV		PDTDTD	1		ERGEV		PDGTS	1		RGEV		SGMD	1		GEV					RGE
2y27B	272	273	274	275	276	271	P	E	T	G	E	D		PETGED		PDTGRD	1		PTGED		PDYSN	1		TGED		SGND	1		GED					TGE
2yqcA	300	301	302	303	304	299	Q	D	N	Q	K	D		QDNQKD		PDTGVE	1		QNQKD		PEGEK	1		NQKD		SGNE	1		QKD					NQK
2yqcA	374	375	376	377	378	373	L	E	N	G	E	N		LENGEN		PDTQYN	1		LNGEN		PEGKV	1		NGEN		SGNH	1		GEN					NGE
2yquB	122	123	124	125	126	121	E	E	T	G	E	V		EETGEV		PDTRKH	1		ETGEV		PEGTR	1		TGEV		SGQG	1		GEV					TGE
2yquB	392	393	394	395	396	391	A	K	T	D	R	H		AKTDRH		PEAESD	1		ATDRH		PEMSN	1		TDRH		SGQR	1		DRH					TDR
2z2fA	47	48	49	50	51	46	P	S	S	E	S	N		PSSESN		PEDGTS	1		PSESN		PENAD	1		SESN		SGRQ	1		ESN					SES
2z2oA	33	34	35	36	37	32	H	K	A	N	M	Q		HKANMQ		PEIQAD	1		HANMQ		PENTD	1		ANMQ		SGTN	1		NMQ					ANM
2z2oA	75	76	77	78	79	74	N	A	A	N	K	E		NAANKE		PEKGLI	1		NANKE		PEQTD	1		ANKE		SGVD	1		NKE					ANK
2z2oA	117	118	119	120	121	116	M	N	G	N	R	E		MNGNRE		PEKQII	1		MGNRE		PFCMS	1		GNRE		SGVL	1		NRE					GNR
2z2oA	201	202	203	204	205	200	I	I	G	N	K	E		IIGNKE		PENGND	1		IGNKE		PFDGG	1		GNKE		SGYH	1		NKE					GNK
2z2oA	243	244	245	246	247	242	W	G	A	N	K	E		WGANKE		PEQDTT	1		WANKE		PFGLH	1		ANKE		SGYN	1		NKE					ANK
2z4uA	68	69	70	71	72	67	R	N	N	L	Y	R		RNNLYR		PEQGDR	1		RNLYR		PFNAF	1		NLYR		SHAR	1		LYR					NLY
2zblA	89	90	91	92	93	88	K	K	Y	G	G	D		KKYGGD		PEQGRT	1		KYGGD		PGKKS	1		YGGD		SHED	1		GGD					YGG
2zblA	149	150	151	152	153	148	E	E	E	Q	M	S		EEEQMS		PERDEE	1		EEQMS		PGQGD	1		EQMS		SHKD	1		QMS					EQM
2zblA	355	356	357	358	359	354	Y	E	N	G	S	D		YENGSD		PERNEY	1		YNGSD		PHGLC	1		NGSD		SHSD	1		GSD					NGS
2zfgA	243	244	245	246	247	242	K	F	T	N	T	N		KFTNTN		PESLTD	1		KTNTN		PHGTH	1		TNTN		SKEN	1		NTN					TNT
2zl6B	464	465	466	467	468	463	P	D	T	G	R	D		PDTGRD		PESNRE	1		PTGRD		PHQWC	1		TGRD		SKID	1		GRD					TGR
2zqnB	139	140	141	142	143	138	E	L	N	G	K	S		ELNGKS		PETGAD	1		ENGKS		PIDQD	1		NGKS		SKIS	1		GKS					NGK
2zqnB	185	186	187	188	189	184	K	L	N	D	F	S		KLNDFS		PETGAK	1		KNDFS		PIDSD	1		NDFS		SKKV	1		DFS					NDF
2zwdA	110	111	112	113	114	109	S	T	D	G	R	R		STDGRR		PETGAN	1		SDGRR		PIGEL	1		DGRR		SKLS	1		GRR					DGR
2zxjB	144	145	146	147	148	143	P	D	A	Y	S	Y		PDAYSY		PETGER	1		PAYSY		PIGTN	1		AYSY		SKQF	1		YSY					AYS
2zzrA	225	226	227	228	229	224	P	E	T	G	E	D		PETGED		PETGTN	1		PTGED		PINAK	1		TGED		SKTH	1		GED					TGE
3a1uA	159	160	161	162	163	158	S	V	T	G	E	S		SVTGES		PETHVD	1		STGES		PIQAD	1		TGES		SKVD	1		GES					TGE
3a2zA	93	94	95	96	97	92	V	V	N	D	N	E		VVNDNE		PETKAH	1		VNDNE		PKDQD	1		NDNE		SLEN	1		DNE					NDN
3a40X	281	282	283	284	285	280	M	D	D	M	S	T		MDDMST		PETKKD	1		MDMST		PKGLI	1		DMST		SLSI	1		MST					DMS
3a74B	218	219	220	221	222	217	N	A	L	D	M	H		NALDMH		PETLEN	1		NLDMH		PKKEV	1		LDMH		SLTD	1		DMH					LDM
3aa0A	100	101	102	103	104	99	H	L	R	K	E	D		HLRKED		PETRTD	1		HRKED		PKLLD	1		RKED		SMRG	1		KED					RKE
3aa6B	53	54	55	56	57	52	K	V	V	G	K	D		KVVGKD		PFDGKR	1		KVGKD		PKNEL	1		VGKD		SNAN	1		GKD					VGK
3aa6B	74	75	76	77	78	73	P	W	S	N	K	S		PWSNKS		PFFNAF	1		PSNKS		PKNLI	1		SNKS		SNES	1		NKS					SNK
3agnA	90	91	92	93	94	89	T	N	T	G	E	Q		TNTGEQ		PFIGTN	1		TTGEQ		PKQII	1		TGEQ		SNKD	1		GEQ					TGE
3ah2A	54	55	56	57	58	53	T	N	K	Q	A	D		TNKQAD		PFNRNL	1		TKQAD		PLGLN	1		KQAD		SNKS	1		QAD					KQA
3ah2A	99	100	101	102	103	98	Y	I	S	R	N	N		YISRNN		PFVGDN	1		YSRNN		PLGVH	1		SRNN		SNLD	1		RNN					SRN
3ah2A	192	193	194	195	196	191	E	T	K	S	A	N		ETKSAN		PGNGAA	1		EKSAN		PLGYS	1		KSAN		SNNH	1		SAN					KSA
3ah2A	202	203	204	205	206	201	Q	E	N	N	R	C		QENNRC		PGQQSL	1		QNNRC		PLKKS	1		NNRC		SNQD	1		NRC					NNR
3b2yA	15	16	17	18	19	14	E	I	F	N	C	S		EIFNCS		PGSGRE	1		EFNCS		PLNKS	1		FNCS		SNRE	1		NCS					FNC
3b4wA	31	32	33	34	35	30	P	A	T	G	E	C		PATGEC		PHAGLD	1		PTGEC		PLNLF	1		TGEC		SNRN	1		GEC					TGE
3b6uB	36	37	38	39	40	35	V	K	L	G	Q	D		VKLGQD		PHDGKN	1		VLGQD		PLNVS	1		LGQD		SNVS	1		GQD					LGQ
3b8bA	116	117	118	119	120	115	P	V	K	K	E	V		PVKKEV		PHRFAC	1		PKKEV		PLSKN	1		KKEV		SQEN	1		KEV					KKE
3b9cC	55	56	57	58	59	54	F	T	D	R	Q	V		FTDRQV		PHSNKD	1		FDRQV		PMAAC	1		DRQV		SQGS	1		RQV					DRQ
3bc9A	55	56	57	58	59	54	L	I	T	D	S	D		LITDSD		PHTGEC	1		LTDSD		PNDKD	1		TDSD		SQIC	1		DSD					TDS
3bc9A	289	290	291	292	293	288	D	Y	S	K	E	D		DYSKED		PHTGHD	1		DSKED		PNDNN	1		SKED		SQKD	1		KED					SKE
3bdfA	91	92	93	94	95	90	K	K	T	G	K	N		KKTGKN		PHTSQN	1		KTGKN		PNEEN	1		TGKN		SQSD	1		GKN					TGK
3be4A	136	137	138	139	140	135	P	A	S	G	R	H		PASGRH		PICEKC	1		PSGRH		PNGAA	1		SGRH		SQVD	1		GRH					SGR
3be4A	156	157	158	159	160	155	D	V	T	G	E	D		DVTGED		PICFRC	1		DTGED		PNGEH	1		TGED		SRID	1		GED					TGE
3becA	25	26	27	28	29	24	Y	N	S	G	K	D		YNSGKD		PICGAC	1		YSGKD		PNGGE	1		SGKD		SRKD	1		GKD					SGK
3bfkB	156	157	158	159	160	155	A	L	E	A	T	S		ALEATS		PICMDC	1		AEATS		PNGKD	1		EATS		SRKV	1		ATS					EAT
3bfqG	108	109	110	111	112	107	D	S	S	Q	S	D		DSSQSD		PIDGSS	1		DSQSD		PNGLN	1		SQSD		SRLD	1		QSD					SQS
3bh7A	160	161	162	163	164	159	A	L	T	G	E	S		ALTGES		PIIDSD	1		ATGES		PNGND	1		TGES		SRLN	1		GES					TGE
3bhyA	33	34	35	36	37	32	K	G	T	G	K	Q		KGTGKQ		PINDNN	1		KTGKQ		PNGRD	1		TGKQ		SRNN	1		GKQ					TGK
3bjeA	107	108	109	110	111	106	M	E	R	G	Q	D		MERGQD		PINGEH	1		MRGQD		PNGSL	1		RGQD		SRQD	1		GQD					RGQ
3bkbA	486	487	488	489	490	485	Q	G	K	Q	E	S		QGKQES		PIRGIT	1		QKQES		PNGTN	1		KQES		SRRD	1		QES					KQE
3bkbA	581	582	583	584	585	580	R	A	D	N	T	L		RADNTL		PISGEH	1		RDNTL		PNKVD	1		DNTL		SRRL	1		NTL					DNT
3bkrA	48	49	50	51	52	47	F	N	D	L	K	D		FNDLKD		PITGGD	1		FDLKD		PNLQN	1		DLKD		SRSK	1		LKD					DLK
3bmzB	39	40	41	42	43	38	Y	E	R	D	I	D		YERDID		PITGVD	1		YRDID		PNNEC	1		RDID		SRSN	1		DID					RDI
3bmzB	70	71	72	73	74	69	A	A	S	G	R	N		AASGRN		PITMQN	1		ASGRN		PNQEN	1		SGRN		SRTD	1		GRN					SGR
3bmzB	152	153	154	155	156	151	A	A	S	G	T	D		AASGTD		PITNED	1		ASGTD		PNRNL	1		SGTD		SRTS	1		GTD					SGT
3bnjA	174	175	176	177	178	173	D	K	S	A	E	D		DKSAED		PKAQEA	1		DSAED		PQDTT	1		SAED		SSAD	1		AED					SAE
3bnjA	266	267	268	269	270	265	G	I	S	K	T	H		GISKTH		PKDDAR	1		GSKTH		PQGDR	1		SKTH		SSTE	1		KTH					SKT
3bpwA	180	181	182	183	184	179	E	E	K	N	K	D		EEKNKD		PKDGRD	1		EKNKD		PQGRT	1		KNKD		SVRG	1		NKD					KNK
3bs1A	215	216	217	218	219	214	S	K	E	R	I	D		SKERID		PKDYSN	1		SERID		PQHKY	1		ERID		TAED	1		RID					ERI
3bs2A	44	45	46	47	48	43	D	A	A	Q	T	N		DAAQTN		PKEMSN	1		DAQTN		PQKAL	1		AQTN		TAMS	1		QTN					AQT
3buuA	181	182	183	184	185	180	Q	S	N	F	R	N		QSNFRN		PKLNLF	1		QNFRN		PQNLD	1		NFRN		TAQD	1		FRN					NFR
3bwuD	106	107	108	109	110	105	V	G	Q	Q	R	D		VGQQRD		PKSRLN	1		VQQRD		PQQSL	1		QQRD		TAVE	1		QRD					QQR
3by9A	149	150	151	152	153	148	S	T	S	G	Q	G		STSGQG		PKSRTS	1		SSGQG		PRDEE	1		SGQG		TCDD	1		GQG					SGQ
3c0iA	32	33	34	35	36	31	R	E	T	G	Q	N		RETGQN		PKTGDD	1		RTGQN		PRDFS	1		TGQN		TDDN	1		GQN					TGQ
3c2uA	164	165	166	167	168	163	V	A	E	E	K	S		VAEEKS		PKTGFN	1		VEEKS		PRFAC	1		EEKS		TDEN	1		EKS					EEK
3c4zA	207	208	209	210	211	206	K	A	T	G	K	M		KATGKM		PKTGGD	1		KTGKM		PRGIT	1		TGKM		TDIN	1		GKM					TGK
3c5hA	102	103	104	105	106	101	D	Q	T	F	Q	D		DQTFQD		PKTGKN	1		DTFQD		PRNEY	1		TFQD		TDLD	1		FQD					TFQ
3c5hA	230	231	232	233	234	229	A	R	S	N	V	S		ARSNVS		PKTGLD	1		ASNVS		PSESN	1		SNVS		TDQD	1		NVS					SNV
3c5nA	417	418	419	420	421	416	D	D	S	G	S	N		DDSGSN		PKTGNN	1		DSGSN		PSGAF	1		SGSN		TDRH	1		GSN					SGS
3c6cA	53	54	55	56	57	52	P	K	T	G	G	D		PKTGGD		PKTHID	1		PTGGD		PSGAY	1		TGGD		TDSD	1		GGD					TGG
3c8cB	129	130	131	132	133	128	E	K	D	G	S	L		EKDGSL		PKTKAN	1		EDGSL		PSGCQ	1		DGSL		TDTN	1		GSL					DGS
3c8cB	173	174	175	176	177	172	S	A	S	G	E	D		SASGED		PKTKSD	1		SSGED		PSGEH	1		SGED		TDVN	1		GED					SGE
3c8cB	189	190	191	192	193	188	S	A	T	G	Q	D		SATGQD		PKTNSN	1		STGQD		PSGEL	1		TGQD		TEED	1		GQD					TGQ
3c8uA	107	108	109	110	111	106	R	A	R	D	I	D		RARDID		PKTQDD	1		RRDID		PSGEY	1		RDID		TEEN	1		DID					RDI
3c9fB	165	166	167	168	169	164	P	I	R	G	I	T		PIRGIT		PKTQED	1		PRGIT		PSGGN	1		RGIT		TESD	1		GIT					RGI
3c9zA	93	94	95	96	97	92	P	S	S	G	L	N		PSSGLN		PKTQSN	1		PSGLN		PSGKE	1		SGLN		TFDN	1		GLN					SGL
3c9zA	220	221	222	223	224	219	P	K	S	R	L	N		PKSRLN		PKTRVD	1		PSRLN		PSGLD	1		SRLN		TFND	1		RLN					SRL
3caiA	140	141	142	143	144	139	I	E	T	G	E	D		IETGED		PKYNVF	1		ITGED		PSGLH	1		TGED		TFQD	1		GED					TGE
3caiA	168	169	170	171	172	167	G	T	L	G	G	S		GTLGGS		PLLKKS	1		GLGGS		PSGLN	1		LGGS		TFRD	1		GGS					LGG
3cgiC	77	78	79	80	81	76	R	F	T	G	A	D		RFTGAD		PLLNVS	1		RTGAD		PSGLV	1		TGAD		TGAC	1		GAD					TGA
3chmA	147	148	149	150	151	146	Q	L	K	R	C	D		QLKRCD		PLMAAC	1		QKRCD		PSGMD	1		KRCD		TGAE	1		RCD					KRC
3ci6B	49	50	51	52	53	48	E	R	N	Q	R	D		ERNQRD		PLNDKD	1		ENQRD		PSGQR	1		NQRD		TGAK	1		QRD					NQR
3cjmA	90	91	92	93	94	89	L	E	T	G	E	D		LETGED		PLNGRD	1		LTGED		PSGRE	1		TGED		TGCD	1		GED					TGE
3ckfA	195	196	197	198	199	194	S	G	T	S	T	N		SGTSTN		PLSGEL	1		STSTN		PSGRH	1		TSTN		TGDN	1		STN					TST
3clvA	185	186	187	188	189	184	A	K	T	G	T	S		AKTGTS		PLSGLD	1		ATGTS		PSGRN	1		TGTS		TGDS	1		GTS					TGT
3cn4B	19	20	21	22	23	18	A	V	R	G	S	D		AVRGSD		PLSGRN	1		ARGSD		PSGTD	1		RGSD		TGDV	1		GSD					RGS
3cqtA	42	43	44	45	46	41	L	T	T	G	E	S		LTTGES		PLTHKN	1		LTGES		PSGVL	1		TGES		TGEG	1		GES					TGE
3cqvA	456	457	458	459	460	455	A	K	E	R	T	D		AKERTD		PLTLND	1		AERTD		PSKTN	1		ERTD		TGEV	1		RTD					ERT
3cskA	569	570	571	572	573	568	P	K	T	G	K	N		PKTGKN		PLTQVG	1		PTGKN		PSLEN	1		TGKN		TGFC	1		GKN					TGK
3ctkA	66	67	68	69	70	65	V	T	D	V	Y	D		VTDVYD		PNIDQD	1		VDVYD		PSLTD	1		DVYD		TGFN	1		VYD					DVY
3cx2A	215	216	217	218	219	214	R	A	S	K	V	D		RASKVD		PNNEEN	1		RSKVD		PSNAN	1		SKVD		TGFS	1		KVD					SKV
3cxkA	56	57	58	59	60	55	V	V	C	G	T	C		VVCGTC		PNQHKY	1		VCGTC		PSNKD	1		CGTC		TGGN	1		GTC					CGT
3cxkA	105	106	107	108	109	104	N	Q	C	G	A	C		NQCGAC		PNTFLD	1		NCGAC		PSNKS	1		CGAC		TGHN	1		GAC					CGA
3d00A	91	92	93	94	95	90	K	F	T	G	E	D		KFTGED		PNTKRD	1		KTGED		PSNRE	1		TGED		TGIL	1		GED					TGE
3d00A	166	167	168	169	170	165	P	Q	C	R	E	C		PQCREC		PNTQRD	1		PCREC		PSRLN	1		CREC		TGKA	1		REC					CRE
3d02A	305	306	307	308	309	304	S	D	K	H	I	D		SDKHID		PNTREF	1		SKHID		PSRRD	1		KHID		TGKC	1		HID					KHI
3d06A	128	129	130	131	132	127	P	A	L	N	K	S		PALNKS		PPKNLI	1		PLNKS		PSRSK	1		LNKS		TGKM	1		NKS					LNK
3d06A	209	210	211	212	213	208	R	N	T	F	R	D		RNTFRD		PQAHTD	1		RTFRD		PSRTD	1		TFRD		TGKR	1		FRD					TFR
3d3yA	307	308	309	310	311	306	T	F	R	G	F	D		TFRGFD		PQCREC	1		TRGFD		PSRTS	1		RGFD		TGKS	1		GFD					RGF
3d4iA	592	593	594	595	596	591	R	E	D	G	K	N		REDGKN		PQENAD	1		RDGKN		PTDKN	1		DGKN		TGKT	1		GKN					DGK
3d5pA	93	94	95	96	97	92	L	S	D	N	S	H		LSDNSH		PQNGGE	1		LDNSH		PTDTD	1		DNSH		TGNG	1		NSH					DNS
3d9tA	301	302	303	304	305	300	F	C	C	D	G	C		FCCDGC		PQNGLN	1		FCDGC		PTETD	1		CDGC		TGNN	1		DGC					CDG
3dasA	50	51	52	53	54	49	R	D	E	A	T	S		RDEATS		PQQNLD	1		REATS		PTFLD	1		EATS		TGNT	1		ATS					EAT
3dasA	60	61	62	63	64	59	A	K	T	G	R	D		AKTGRD		PQSGEY	1		ATGRD		PTFND	1		TGRD		TGNV	1		GRD					TGR
3di4B	204	205	206	207	208	203	R	D	T	G	Q	T		RDTGQT		PQSGQR	1		RTGQT		PTGAK	1		TGQT		TGQA	1		GQT					TGQ
3djeB	270	271	272	273	274	269	E	E	R	G	E	D		EERGED		PQTGKN	1		ERGED		PTGAN	1		RGED		TGQH	1		GED					RGE
3dl0A	131	132	133	134	135	130	S	V	C	G	T	C		SVCGTC		PQTGRD	1		SCGTC		PTGDD	1		CGTC		TGQK	1		GTC					CGT
3dl0A	151	152	153	154	155	150	D	K	D	G	G	C		DKDGGC		PQTGRS	1		DDGGC		PTGER	1		DGGC		TGQT	1		GGC					DGG
3dmsA	271	272	273	274	275	270	P	K	T	G	N	N		PKTGNN		PQTHLN	1		PTGNN		PTGFN	1		TGNN		TGRE	1		GNN					TGN
3do6A	503	504	505	506	507	502	A	G	A	G	F	S		AGAGFS		PQTNAN	1		AAGFS		PTGGN	1		AGFS		TGRG	1		GFS					AGF
3dqgA	516	517	518	519	520	515	R	G	T	G	K	D		RGTGKD		PQTNKD	1		RTGKD		PTGHD	1		TGKD		TGRN	1		GKD					TGK
3dr4B	107	108	109	110	111	106	P	R	T	F	N	D		PRTFND		PQTNLD	1		PTFND		PTGKS	1		TFND		TGRS	1		FND					TFN
3dsbB	88	89	90	91	92	87	D	W	R	N	G	S		DWRNGS		PQYNIL	1		DRNGS		PTGLD	1		RNGS		TGTA	1		NGS					RNG
3dxlA	63	64	65	66	67	62	P	V	A	Q	K	D		PVAQKD		PRCQRC	1		PAQKD		PTGNN	1		AQKD		TGTI	1		QKD					AQK
3dzzA	170	171	172	173	174	169	N	P	I	G	Y	H		NPIGYH		PRDGRD	1		NIGYH		PTGQN	1		IGYH		TGTR	1		GYH					IGY
3e02A	55	56	57	58	59	54	P	L	N	G	R	D		PLNGRD		PRDGSD	1		PNGRD		PTGRH	1		NGRD		TGTS	1		GRD					NGR
3e49A	55	56	57	58	59	54	P	R	D	G	R	D		PRDGRD		PRKLLD	1		PDGRD		PTGRS	1		DGRD		TGWC	1		GRD					DGR
3e6zX	27	28	29	30	31	26	L	E	S	K	K	D		LESKKD		PRLGVH	1		LSKKD		PTGTD	1		SKKD		TGWE	1		KKD					SKK
3e8tA	78	79	80	81	82	77	L	K	K	K	N	D		LKKKND		PRNLQN	1		LKKND		PTGTN	1		KKND		TGWN	1		KND					KKN
3e9kA	225	226	227	228	229	224	F	Y	T	G	Q	H		FYTGQH		PRQKAL	1		FTGQH		PTGVD	1		TGQH		TGYD	1		GQH					TGQ
3ec9B	100	101	102	103	104	99	R	R	T	G	K	Y		RRTGKY		PRSGKE	1		RTGKY		PTGVE	1		TGKY		THED	1		GKY					TGK
3ef2B	65	66	67	68	69	64	L	F	S	G	T	N		LFSGTN		PRSKTN	1		LSGTN		PTGYD	1		SGTN		THGV	1		GTN					SGT
3ef2B	116	117	118	119	120	115	Y	G	S	K	T	N		YGSKTN		PRSRRD	1		YSKTN		PTHID	1		SKTN		THID	1		KTN					SKT
3ef2B	275	276	277	278	279	274	P	Q	N	G	G	E		PQNGGE		PRTFND	1		PNGGE		PTHKN	1		NGGE		THKN	1		GGE					NGG
3ef6A	85	86	87	88	89	84	V	Q	T	R	T	D		VQTRTD		PRTGKD	1		VTRTD		PTHLD	1		TRTD		THLD	1		RTD					TRT
3eg4A	224	225	226	227	228	223	R	A	T	G	E	D		RATGED		PRTGRH	1		RTGED		PTHLN	1		TGED		THLN	1		GED					TGE
3ekoB	84	85	86	87	88	83	K	Q	D	R	T	N		KQDRTN		PRTNLD	1		KDRTN		PTHVD	1		DRTN		THQD	1		RTN					DRT
3eljA	46	47	48	49	50	45	A	I	L	E	R	D		AILERD		PRTNMD	1		ALERD		PTKAH	1		LERD		THRC	1		ERD					LER
3emwA	135	136	137	138	139	134	I	G	R	G	K	D		IGRGKD		PRTQQD	1		IRGKD		PTKAN	1		RGKD		THRS	1		GKD					RGK
3emwA	173	174	175	176	177	172	M	E	E	G	T	D		MEEGTD		PRTYND	1		MEGTD		PTKKD	1		EGTD		THTD	1		GTD					EGT
3en0C	261	262	263	264	265	260	Q	V	K	Q	R	H		QVKQRH		PSAGLA	1		QKQRH		PTKRD	1		KQRH		TINN	1		QRH					KQR
3en8A	38	39	40	41	42	37	P	Q	S	G	E	Y		PQSGEY		PSANSN	1		PSGEY		PTKSD	1		SGEY		TKAH	1		GEY					SGE
3eo7A	129	130	131	132	133	128	C	R	T	H	S	Q		CRTHSQ		PSANVV	1		CTHSQ		PTLEN	1		THSQ		TKAN	1		HSQ					THS
3eo7A	400	401	402	403	404	399	P	K	A	Q	E	A		PKAQEA		PSEGKV	1		PAQEA		PTLLD	1		AQEA		TKDS	1		QEA					AQE
3eqxA	148	149	150	151	152	147	Q	A	T	G	E	N		QATGEN		PSFDGG	1		QTGEN		PTLND	1		TGEN		TKED	1		GEN					TGE
3etfC	14	15	16	17	18	13	P	A	T	G	Q	N		PATGQN		PSKNEL	1		PTGQN		PTMQN	1		TGQN		TKER	1		GQN					TGQ
3ezuA	185	186	187	188	189	184	A	L	T	G	V	D		ALTGVD		PSLSKN	1		ATGVD		PTNAD	1		TGVD		TKES	1		GVD					TGV
3f0hA	136	137	138	139	140	135	T	S	T	A	V	E		TSTAVE		PSNGTN	1		TTAVE		PTNAN	1		TAVE		TKID	1		AVE					TAV
3f0nB	29	30	31	32	33	28	E	A	L	I	L	D		EALILD		PSSESN	1		ELILD		PTNED	1		LILD		TKKS	1		ILD					LIL
3f0oB	118	119	120	121	122	117	A	A	T	G	A	C		AATGAC		PSSGAY	1		ATGAC		PTNKD	1		TGAC		TKQD	1		GAC					TGA
3f1pA	329	330	331	332	333	328	P	R	N	L	Q	N		PRNLQN		PSSGCQ	1		PNLQN		PTNMD	1		NLQN		TKRN	1		LQN					NLQ
3f4aA	27	28	29	30	31	26	T	T	L	R	E	T		TTLRET		PSSGLN	1		TLRET		PTNQD	1		LRET		TKSD	1		RET					LRE
3f5oG	123	124	125	126	127	122	K	A	T	G	K	N		KATGKN		PSTGAD	1		KTGKN		PTNSN	1		TGKN		TKTK	1		GKN					TGK
3f6qB	11	12	13	14	15	10	E	R	C	K	G	C		ERCKGC		PSTGEN	1		ECKGC		PTQDD	1		CKGC		TKTN	1		KGC					CKG
3f6qB	39	40	41	42	43	38	A	Q	C	F	Q	C		AQCFQC		PSTGKS	1		ACFQC		PTQED	1		CFQC		TKVN	1		FQC					CFQ
3f75A	178	179	180	181	182	177	K	E	S	K	K	D		KESKKD		PSTGYD	1		KSKKD		PTQSN	1		SKKD		TLFE	1		KKD					SKK
3fasB	64	65	66	67	68	63	A	D	T	K	I	D		ADTKID		PSTQQD	1		ATKID		PTQVG	1		TKID		TLKD	1		KID					TKI
3fdrA	39	40	41	42	43	38	P	T	N	G	S	L		PTNGSL		PSTRNN	1		PNGSL		PTQYN	1		NGSL		TLLD	1		GSL					NGS
3fdrA	63	64	65	66	67	62	V	D	F	G	D	F		VDFGDF		PTAGKV	1		VFGDF		PTREF	1		FGDF		TLND	1		GDF					FGD
3fg0F	31	32	33	34	35	30	P	Y	N	Q	E	N		PYNQEN		PTCRKC	1		PNQEN		PTRKH	1		NQEN		TLSA	1		QEN					NQE
3fgeA	145	146	147	148	149	144	A	I	N	G	T	L		AINGTL		PTDGSN	1		ANGTL		PTRNN	1		NGTL		TLTN	1		GTL					NGT
3fgrA	73	74	75	76	77	72	A	A	S	G	Q	D		AASGQD		PTINAK	1		ASGQD		PTRTD	1		SGQD		TMKD	1		GQD					SGQ
3fgyB	92	93	94	95	96	91	K	S	T	N	R	V		KSTNRV		PTLGYS	1		KTNRV		PTRVD	1		TNRV		TMQN	1		NRV					TNR
3filB	47	48	49	50	51	46	D	A	T	K	T	D		DATKTD		PTNGSL	1		DTKTD		PTSQN	1		TKTD		TMTD	1		KTD					TKT
3fmcA	93	94	95	96	97	92	P	I	T	G	V	D		PITGVD		PTSGLV	1		PTGVD		PTYND	1		TGVD		TNAD	1		GVD					TGV
3fo8D	255	256	257	258	259	254	Y	P	G	G	G	I		YPGGGI		PTSGMD	1		YGGGI		PVGDN	1		GGGI		TNAN	1		GGI					GGG
3fotA	453	454	455	456	457	452	T	A	T	G	E	Q		TATGEQ		PTTDKN	1		TTGEQ		PYNIL	1		TGEQ		TNAY	1		GEQ					TGE
3fpqB	53	54	55	56	57	52	T	E	T	T	V	D		TETTVD		PTTGEN	1		TTTVD		PYNVF	1		TTVD		TNCH	1		TVD					TTV
3fq3C	35	36	37	38	39	34	K	K	A	G	A	D		KKAGAD		PTTNAD	1		KAGAD		PYSAD	1		AGAD		TNKK	1		GAD					AGA
3fssA	97	98	99	100	101	96	N	V	D	G	S	S		NVDGSS		PVAQKD	1		NDGSS		QAGRS	1		DGSS		TNKS	1		GSS					DGS
3fsyA	59	60	61	62	63	58	D	D	R	R	T	D		DDRRTD		PVCGAC	1		DRRTD		QAHIH	1		RRTD		TNLF	1		RTD					RRT
3fsyA	293	294	295	296	297	292	S	V	S	G	A	N		SVSGAN		PVCGSC	1		SSGAN		QASRS	1		SGAN		TNMD	1		GAN					SGA
3fv3G	318	319	320	321	322	317	L	D	A	N	T	N		LDANTN		PVCTGC	1		LANTN		QGHTD	1		ANTN		TNQD	1		NTN					ANT
3fvhA	418	419	420	421	422	417	S	D	K	Y	G	Y		SDKYGY		PVENTD	1		SKYGY		QKQES	1		KYGY		TNQE	1		YGY					KYG
3fvhA	535	536	537	538	539	534	F	Q	D	H	T	F		FQDHTF		PVFCMS	1		FDHTF		QKQRH	1		DHTF		TNQN	1		HTF					DHT
3fvhA	545	546	547	548	549	544	P	L	M	A	A	C		PLMAAC		PVGKKS	1		PMAAC		QKRCD	1		MAAC		TNQS	1		AAC					MAA
3fwaA	132	133	134	135	136	131	L	E	S	E	T	D		LESETD		PVGQGD	1		LSETD		QLGIN	1		SETD		TNRD	1		ETD					SET
3fxzA	290	291	292	293	294	289	V	A	T	G	Q	D		VATGQD		PVHGTH	1		VTGQD		QLSSD	1		TGQD		TNRN	1		GQD					TGQ
3fy1B	320	321	322	323	324	319	A	P	Q	E	V	D		APQEVD		PVKDQD	1		AQEVD		QNFFR	1		QEVD		TNRV	1		EVD					QEV
3g0tB	192	193	194	195	196	191	N	P	T	W	Q	N		NPTWQN		PVKKEV	1		NTWQN		QNFRN	1		TWQN		TNSN	1		WQN					TWQ
3g16A	81	82	83	84	85	80	A	E	T	A	E	D		AETAED		PVNKVD	1		ATAED		QNGKD	1		TAED		TNTN	1		AED					TAE
3g16A	111	112	113	114	115	110	R	A	S	G	L	D		RASGLD		PVRDFS	1		RSGLD		QNNRC	1		SGLD		TNTV	1		GLD					SGL
3g25A	90	91	92	93	94	89	K	H	T	G	R	D		KHTGRD		PVSGGN	1		KTGRD		QNQKD	1		TGRD		TNVD	1		GRD					TGR
3g25A	193	194	195	196	197	192	I	H	D	L	E	N		IHDLEN		PVSGLH	1		IDLEN		QNQVD	1		DLEN		TNVN	1		LEN					DLE
3g5sA	250	251	252	253	254	249	P	R	T	G	K	D		PRTGKD		PVSRSK	1		PTGKD		QQKVI	1		TGKD		TQDD	1		GKD					TGK
3g7nB	41	42	43	44	45	40	L	V	T	D	T	D		LVTDTD		PVSRTD	1		LTDTD		QRKHN	1		TDTD		TQED	1		DTD					TDT
3g7nB	53	54	55	56	57	52	T	E	K	K	T	S		TEKKTS		PVTGRD	1		TKKTS		QRNLD	1		KKTS		TQKD	1		KTS					KKT
3g7qA	190	191	192	193	194	189	N	P	T	G	N	T		NPTGNT		PVTLLD	1		NTGNT		QSGKN	1		TGNT		TQKG	1		GNT					TGN
3g7uA	276	277	278	279	280	275	K	I	S	R	S	D		KISRSD		PVTNQD	1		KSRSD		QSQTD	1		SRSD		TQKS	1		RSD					SRS
3g89B	215	216	217	218	219	214	P	L	S	G	E	L		PLSGEL		PWSNAN	1		PSGEL		QTGEN	1		SGEL		TQNS	1		GEL					SGE
3g9mB	441	442	443	444	445	440	L	V	C	S	D	C		LVCSDC		PWSNKS	1		LCSDC		QTGQS	1		CSDC		TQQN	1		SDC					CSD
3gbzA	35	36	37	38	39	34	T	V	T	N	E	D		TVTNED		PYDGTK	1		TTNED		QTGRH	1		TNED		TQRS	1		NED					TNE
3ge3A	398	399	400	401	402	397	N	M	S	Q	I	C		NMSQIC		PYEGEK	1		NSQIC		QTNAY	1		SQIC		TQSH	1		QIC					SQI
3ghjA	38	39	40	41	42	37	S	A	R	R	W	D		SARRWD		PYEGTR	1		SRRWD		QTNQS	1		RRWD		TQVG	1		RWD					RRW
3girA	324	325	326	327	328	323	P	S	F	D	G	G		PSFDGG		PYHGLC	1		PFDGG		QTRTD	1		FDGG		TQYN	1		DGG					FDG
3gkjA	132	133	134	135	136	131	P	V	T	N	Q	D		PVTNQD		PYHQWC	1		PTNQD		RADSS	1		TNQD		TRAE	1		NQD					TNQ
3gl0A	50	51	52	53	54	49	P	H	R	F	A	C		PHRFAC		PYNQEN	1		PRFAC		RCGLC	1		RFAC		TREF	1		FAC					RFA
3gl0A	69	70	71	72	73	68	P	Y	H	G	L	C		PYHGLC		PYSGVL	1		PHGLC		RCGYC	1		HGLC		TRHN	1		GLC					HGL
3glrA	257	258	259	260	261	256	T	V	C	Q	R	C		TVCQRC		PYSLEN	1		TCQRC		RCHYC	1		CQRC		TRKH	1		QRC					CQR
3glrA	281	282	283	284	285	280	P	V	C	T	G	C		PVCTGC		PYTQRD	1		PCTGC		RDGKG	1		CTGC		TRKN	1		TGC					CTG
3go5A	204	205	206	207	208	203	E	V	D	R	T	R		EVDRTR		QATGED	1		EDRTR		RDGKN	1		DRTR		TRNN	1		RTR					DRT
3gohA	11	12	13	14	15	10	T	K	T	H	S	Q		TKTHSQ		QATGEN	1		TTHSQ		RDNTL	1		THSQ		TRQS	1		HSQ					THS
3goxB	38	39	40	41	42	37	I	G	L	N	E	F		IGLNEF		QDNFFR	1		ILNEF		REATS	1		LNEF		TRVD	1		NEF					LNE
3goxB	69	70	71	72	73	68	N	I	C	H	I	C		NICHIC		QDNGKD	1		NCHIC		RFGND	1		CHIC		TSAD	1		HIC					CHI
3goxB	131	132	133	134	135	130	P	I	C	E	K	C		PICEKC		QDNQKD	1		PCEKC		RHLWC	1		CEKC		TSHD	1		EKC					CEK
3goxB	151	152	153	154	155	150	H	D	T	G	W	N		HDTGWN		QDQKVI	1		HTGWN		RKRRD	1		TGWN		TSID	1		GWN					TGW
3gpuA	250	251	252	253	254	249	K	R	C	G	T	C		KRCGTC		QDSGKN	1		KCGTC		RLDRH	1		CGTC		TSKN	1		GTC					CGT
3gqjA	177	178	179	180	181	176	R	R	L	G	H	D		RRLGHD		QDTRTD	1		RLGHD		RLGHD	1		LGHD		TSQN	1		GHD					LGH
3grdB	94	95	96	97	98	93	K	D	T	G	K	Y		KDTGKY		QENNRC	1		KTGKY		RLGVS	1		TGKY		TSRE	1		GKY					TGK
3gs9A	292	293	294	295	296	291	E	P	L	G	I	Y		EPLGIY		QENQVD	1		ELGIY		RLSIS	1		LGIY		TTND	1		GIY					LGI
3gt5A	98	99	100	101	102	97	P	A	T	G	G	N		PATGGN		QERKHN	1		PTGGN		RNGQN	1		TGGN		TTVD	1		GGN					TGG
3gt5A	158	159	160	161	162	157	A	E	Y	G	L	D		AEYGLD		QETGED	1		AYGLD		RNGVD	1		YGLD		TVTD	1		GLD					YGL
3gt5A	294	295	296	297	298	293	A	V	R	G	G	D		AVRGGD		QETNAY	1		ARGGD		RNLYQ	1		RGGD		TWQN	1		GGD					RGG
3gt5A	356	357	358	359	360	355	H	R	Y	G	A	D		HRYGAD		QGKQES	1		HYGAD		RNNTN	1		YGAD		TWSD	1		GAD					YGA
3gueA	169	170	171	172	173	168	Q	D	N	F	F	R		QDNFFR		QHAHIH	1		QNFFR		RQQVF	1		NFFR		TYED	1		FFR					NFF
3gveA	26	27	28	29	30	25	Y	Y	S	D	K	D		YYSDKD		QKAGRS	1		YSDKD		RRDID	1		SDKD		TYND	1		DKD					SDK
3gveA	264	265	266	267	268	263	V	E	K	G	T	N		VEKGTN		QLKRCD	1		VKGTN		RRGMC	1		KGTN		TYSN	1		GTN					KGT
3gzaA	152	153	154	155	156	151	S	L	L	G	I	N		SLLGIN		QNLSSD	1		SLGIN		RRHED	1		LGIN		VGDN	1		GIN					LGI
3gzbA	53	54	55	56	57	52	K	T	A	N	R	D		KTANRD		QPTGRH	1		KANRD		RRQVD	1		ANRD		VGGS	1		NRD					ANR
3gzxA	30	31	32	33	34	29	Q	D	N	G	K	D		QDNGKD		QQRNLD	1		QNGKD		RSGAD	1		NGKD		VGKD	1		GKD					NGK
3gzxA	101	102	103	104	105	100	R	H	R	G	M	C		RHRGMC		QSNFRN	1		RRGMC		RSGKD	1		RGMC		VGSD	1		GMC					RGM
3gzxA	121	122	123	124	125	120	T	Y	H	G	W	C		TYHGWC		QSTGQS	1		THGWC		RSGKV	1		HGWC		VGSN	1		GWC					HGW
3h14A	172	173	174	175	176	171	N	P	T	G	T	A		NPTGTA		QSTNQS	1		NTGTA		RSGLD	1		TGTA		VKLD	1		GTA					TGT
3h2yA	141	142	143	144	145	140	A	A	K	G	Q	S		AAKGQS		QVASRS	1		AKGQS		RSGLE	1		KGQS		VMKR	1		GQS					KGQ
3h4oA	85	86	87	88	89	84	P	F	D	G	K	R		PFDGKR		QVGHTD	1		PDGKR		RSGRH	1		DGKR		VNKD	1		GKR					DGK
3h55B	371	372	373	374	375	370	V	Y	S	G	D	D		VYSGDD		QVKQRH	1		VSGDD		RSGTD	1		SGDD		WGSH	1		GDD					SGD
3h5jB	139	140	141	142	143	138	L	Q	D	R	I	N		LQDRIN		QVLGIN	1		LDRIN		RSKQF	1		DRIN		WNME	1		RIN					DRI
3h5lB	385	386	387	388	389	384	A	D	T	Q	S	H		ADTQSH		QVSQTD	1		ATQSH		RSKVD	1		TQSH		YDCD	1		QSH					TQS
3h7fB	146	147	148	149	150	145	P	A	T	H	L	D		PATHLD		RAADSS	1		PTHLD		RSQKD	1		THLD		YGAD	1		HLD					THL
3h7hA	17	18	19	20	21	16	L	L	C	S	L	C		LLCSLC		RADNTL	1		LCSLC		RSRLD	1		CSLC		YGGD	1		SLC					CSL
3h8tA	56	57	58	59	60	55	F	S	K	G	E	S		FSKGES		RAFGND	1		FKGES		RSSRE	1		KGES		YGKS	1		GES					KGE
3h95A	153	154	155	156	157	152	E	S	T	R	K	D		ESTRKD		RAHLWC	1		ETRKD		RTEEN	1		TRKD		YGLC	1		RKD					TRK
3h9mA	388	389	390	391	392	387	S	A	T	Q	E	N		SATQEN		RALDRH	1		STQEN		RTFRD	1		TQEN		YGLD	1		QEN					TQE
3hc4L	168	169	170	171	172	167	S	K	D	S	T	D		SKDSTD		RANGQN	1		SDSTD		RTGAD	1		DSTD		YGND	1		STD					DST
3hcjA	54	55	56	57	58	53	R	L	C	G	L	C		RLCGLC		RARDID	1		RCGLC		RTGDD	1		CGLC		YGNF	1		GLC					CGL
3hcjA	103	104	105	106	107	102	A	R	C	D	S	C		ARCDSC		RASGLD	1		ACDSC		RTGED	1		CDSC		YGTN	1		DSC					CDS
3hdjB	83	84	85	86	87	82	A	A	D	G	R	S		AADGRS		RASGRH	1		ADGRS		RTGKN	1		DGRS		YGVS	1		GRS					DGR
3hguA	299	300	301	302	303	298	S	I	T	A	Q	D		SITAQD		RASKVD	1		STAQD		RTGKQ	1		TAQD		YGYD	1		AQD					TAQ
3hhsB	279	280	281	282	283	278	Q	V	A	S	R	S		QVASRS		RATGED	1		QASRS		RTGKY	1		ASRS		YHEC	1		SRS					ASR
3hisA	69	70	71	72	73	68	R	S	N	L	Y	Q		RSNLYQ		RATGRD	1		RNLYQ		RTGLD	1		NLYQ		YKAD	1		LYQ					NLY
3hj4B	123	124	125	126	127	122	G	V	T	G	I	D		GVTGID		RDDGKG	1		GTGID		RTGND	1		TGID		YKSD	1		GID					TGI
3hj4B	336	337	338	339	340	335	F	V	N	Y	V	D		FVNYVD		RDEATS	1		FNYVD		RTGQN	1		NYVD		YNIL	1		YVD					NYV
3hjvB	236	237	238	239	240	235	N	V	D	V	V	N		NVDVVN		RDQQVF	1		NDVVN		RTGQT	1		DVVN		YNVF	1		VVN					DVV
3hkoA	30	31	32	33	34	29	N	Q	T	R	A	E		NQTRAE		RDRHED	1		NTRAE		RTGRD	1		TRAE		YSAD	1		RAE					TRA
3hkoA	107	108	109	110	111	106	D	S	T	G	K	D		DSTGKD		RDSGLE	1		DTGKD		RTGWE	1		TGKD					GKD					TGK
3hmsA	91	92	93	94	95	90	K	A	R	K	Q	D		KARKQD		RDTGQT	1		KRKQD		RTKKD	1		RKQD					KQD					RKQ
3ho6A	242	243	244	245	246	241	S	I	D	N	K	D		SIDNKD		REDGKN	1		SDNKD		RTNEN	1		DNKD					NKD					DNK
3hoiA	73	74	75	76	77	72	S	S	E	G	K	R		SSEGKR		RENLYR	1		SEGKR		RTNKK	1		EGKR					GKR					EGK
3hp7A	34	35	36	37	38	33	V	I	N	G	E	N		VINGEN		RESQKD	1		VNGEN		RTNTD	1		NGEN					GEN					NGE
3hrgA	28	29	30	31	32	27	P	I	N	D	N	N		PINDNN		RETGLD	1		PNDNN		RTNTV	1		NDNN					DNN					NDN
3hrpA	268	269	270	271	272	267	V	K	T	Q	E	N		VKTQEN		RETGND	1		VTQEN		RTQNS	1		TQEN					QEN					TQE
3hrpA	297	298	299	300	301	296	F	V	D	S	N	Y		FVDSNY		RETGQN	1		FDSNY		RTQQD	1		DSNY					SNY					DSN
3hrpA	307	308	309	310	311	306	Q	N	L	S	S	D		QNLSSD		RETGWE	1		QLSSD		RTYSN	1		LSSD					SSD					LSS
3hrpA	373	374	375	376	377	372	I	L	D	G	Y	D		ILDGYD		RETNTD	1		IDGYD		RYHEC	1		DGYD					GYD					DGY
3hshA	28	29	30	31	32	27	A	E	Q	E	E	V		AEQEEV		RETQNS	1		AQEEV		SAAEN	1		QEEV					EEV					QEE
3htnC	98	99	100	101	102	97	P	K	T	K	A	N		PKTKAN		RFSGAD	1		PTKAN		SAGGD	1		TKAN					KAN					TKA
3htnC	174	175	176	177	178	173	P	D	L	G	L	N		PDLGLN		RFTGAD	1		PLGLN		SCGAC	1		LGLN					GLN					LGL
3hwuA	85	86	87	88	89	84	F	G	R	K	Q	D		FGRKQD		RGNLYR	1		FRKQD		SCGQC	1		RKQD					KQD					RKQ
3hwuA	161	162	163	164	165	160	P	E	I	Q	A	D		PEIQAD		RGSGKD	1		PIQAD		SCGRC	1		IQAD					QAD					IQA
3hxfB	273	274	275	276	277	272	E	E	T	G	G	D		EETGGD		RGTGKD	1		ETGGD		SCGTC	1		TGGD					GGD					TGG
3hxfB	311	312	313	314	315	310	P	V	F	C	M	S		PVFCMS		RHCHYC	1		PFCMS		SCQAC	1		FCMS					CMS					FCM
3hz6A	186	187	188	189	190	185	P	K	D	D	A	R		PKDDAR		RHRGMC	1		PDDAR		SCQTC	1		DDAR					DAR					DDA
3i11A	159	160	161	162	163	158	P	Q	Y	N	I	L		PQYNIL		RITGKD	1		PYNIL		SCRNC	1		YNIL					NIL					YNI
3i2zA	13	14	15	16	17	12	E	S	K	G	F	N		ESKGFN		RITQQD	1		EKGFN		SDGEL	1		KGFN					GFN					KGF
3i35A	245	246	247	248	249	244	E	R	T	G	D	V		ERTGDV		RKTGDD	1		ETGDV		SDGRR	1		TGDV					GDV					TGD
3i3gA	58	59	60	61	62	57	Q	P	T	G	R	H		QPTGRH		RKTKKD	1		QTGRH		SDNKD	1		TGRH					GRH					TGR
3i45A	331	332	333	334	335	330	A	S	D	H	Q	R		ASDHQR		RKTNEN	1		ADHQR		SEGKR	1		DHQR					HQR					DHQ
3i4zB	94	95	96	97	98	93	C	S	N	S	I	N		CSNSIN		RKYHEC	1		CNSIN		SEGKS	1		NSIN					SIN					NSI
3i5cB	175	176	177	178	179	174	G	L	T	G	L	D		GLTGLD		RLCGLC	1		GTGLD		SERID	1		TGLD					GLD					TGL
3i5rA	61	62	63	64	65	60	E	T	T	G	E	N		ETTGEN		RLTGKQ	1		ETGEN		SGGHC	1		TGEN					GEN					TGE
3i6yA	24	25	26	27	28	23	N	T	L	N	C	S		NTLNCS		RNCGYC	1		NLNCS		SGGYV	1		LNCS					NCS					LNC
3i96A	72	73	74	75	76	71	R	F	S	G	A	D		RFSGAD		RNNLYR	1		RSGAD		SHGVD	1		SGAD					GAD					SGA
3i98E	35	36	37	38	39	34	K	K	T	G	L	D		KKTGLD		RNSGTD	1		KTGLD		SHMGC	1		TGLD					GLD					TGL
3ia8B	61	62	63	64	65	60	P	D	T	R	K	H		PDTRKH		RNSKQF	1		PTRKH		SKAAD	1		TRKH					RKH					TRK
3ianA	239	240	241	242	243	238	S	D	L	N	M	D		SDLNMD		RNTFRD	1		SLNMD		SKELD	1		LNMD					NMD					LNM
3icjA	191	192	193	194	195	190	E	S	T	G	I	D		ESTGID		RQKRRD	1		ETGID		SKHID	1		TGID					GID					TGI
3icsA	87	88	89	90	91	86	K	E	E	K	T	N		KEEKTN		RQSRLD	1		KEKTN		SKYGY	1		EKTN					KTN					EKT
3icsA	97	98	99	100	101	96	V	T	T	N	E	N		VTTNEN		RQTGKN	1		VTNEN		SLGDY	1		TNEN					NEN					TNE
3icsA	291	292	293	294	295	290	F	V	T	E	T	D		FVTETD		RRLGHD	1		FTETD		SLGIN	1		TETD					ETD					TET
3icsA	385	386	387	388	389	384	K	D	S	G	K	N		KDSGKN		RRNGVD	1		KSGKN		SLGLN	1		SGKN					GKN					SGK
3ievA	156	157	158	159	160	155	A	L	K	G	A	S		ALKGAS		RRSSRE	1		AKGAS		SLNEF	1		KGAS					GAS					KGA
3ifeA	108	109	110	111	112	107	E	E	L	N	I	N		EELNIN		RRTGKY	1		ELNIN		SLNMD	1		LNIN					NIN					LNI
3iflH	75	76	77	78	79	74	T	S	R	N	Q	D		TSRNQD		RSLSIS	1		TRNQD		SNGKN	1		RNQD					NQD					RNQ
3ighX	175	176	177	178	179	174	E	D	T	G	I	D		EDTGID		RSNLYQ	1		ETGID		SNGLN	1		TGID					GID					TGI
3igzB	319	320	321	322	323	318	G	D	L	G	I	D		GDLGID		RSNNTN	1		GLGID		SNNTN	1		LGID					GID					LGI
3ihwA	232	233	234	235	236	231	A	T	Y	G	L	C		ATYGLC		RSSGKV	1		AYGLC		SREKD	1		YGLC					GLC					YGL
3ihzB	48	49	50	51	52	47	E	S	S	G	K	L		ESSGKL		RSTNKK	1		ESGKL		SRGID	1		SGKL					GKL					SGK
3ii7A	311	312	313	314	315	310	P	K	D	Y	S	N		PKDYSN		RSTNTV	1		PDYSN		SRGNC	1		DYSN					YSN					DYS
3ii7A	357	358	359	360	361	356	V	V	K	D	S	N		VVKDSN		RSTYSN	1		VKDSN		SRIDN	1		KDSN					DSN					KDS
3ii7A	405	406	407	408	409	404	T	R	T	E	S	D		TRTESD		RTRQVD	1		TTESD		SRRWD	1		TESD					ESD					TES
3ii7A	456	457	458	459	460	455	P	A	T	E	T	D		PATETD		RVLGVS	1		PTETD		SSGAD	1		TETD					ETD					TET
3ii7A	503	504	505	506	507	502	I	K	L	N	E	D		IKLNED		RVTEEN	1		ILNED		SSGAN	1		LNED					NED					LNE
3ii7A	550	551	552	553	554	549	T	E	T	D	K	N		TETDKN		SACGQC	1		TTDKN		SSGAW	1		TDKN					DKN					TDK
3iijA	49	50	51	52	53	48	E	E	Y	D	C	D		EEYDCD		SARGID	1		EYDCD		SSGIE	1		YDCD					DCD					YDC
3ijmA	72	73	74	75	76	71	H	Q	T	E	E	D		HQTEED		SARRWD	1		HTEED		SSGQG	1		TEED					EED					TEE
3ijmA	115	116	117	118	119	114	Y	K	T	Q	Q	N		YKTQQN		SATDTD	1		YTQQN		SSHAR	1		TQQN					QQN					TQQ
3ijmA	138	139	140	141	142	137	E	V	L	Q	V	S		EVLQVS		SATGQD	1		ELQVS		SSKTN	1		LQVS					QVS					LQV
3ilwA	44	45	46	47	48	43	V	R	D	G	L	E		VRDGLE		SATGWC	1		VDGLE		STAQD	1		DGLE					GLE					DGL
3ir3B	147	148	149	150	151	146	I	E	S	K	K	V		IESKKV		SATQEN	1		ISKKV		STDLD	1		SKKV					KKV					SKK
3ir8A	33	34	35	36	37	32	P	Y	E	G	E	K		PYEGEK		SDKHID	1		PEGEK		STDTD	1		EGEK					GEK					EGE
3irbA	50	51	52	53	54	49	S	K	C	G	R	C		SKCGRC		SDKYGY	1		SCGRC		STFLD	1		CGRC					GRC					CGR
3irbA	64	65	66	67	68	63	E	H	C	F	V	C		EHCFVC		SDLNMD	1		ECFVC		STGDD	1		CFVC					FVC					CFV
3itqA	162	163	164	165	166	161	P	K	L	N	L	F		PKLNLF		SEAAEN	1		PLNLF		STGDN	1		LNLF					NLF					LNL
3iu1A	217	218	219	220	221	216	V	S	S	R	K	V		VSSRKV		SEHGVD	1		VSRKV		STGEL	1		SRKV					RKV					SRK
3ixqD	90	91	92	93	94	89	E	T	T	L	F	E		ETTLFE		SEKELD	1		ETLFE		STGES	1		TLFE					LFE					TLF
3jqyC	152	153	154	155	156	151	I	H	S	K	K	D		IHSKKD		SESGED	1		ISKKD		STGHD	1		SKKD					KKD					SKK
3js4B	136	137	138	139	140	135	E	D	A	K	A	D		EDAKAD		SETGHD	1		EAKAD		STGKD	1		AKAD					KAD					AKA
3jtxB	178	179	180	181	182	177	N	P	S	G	S	N		NPSGSN		SETGKD	1		NSGSN		STGQD	1		SGSN					GSN					SGS
3ju8B	24	25	26	27	28	23	P	V	G	Q	G	D		PVGQGD		SETGTI	1		PGQGD		STGRE	1		GQGD					QGD					GQG
3k11A	74	75	76	77	78	73	K	N	T	G	K	D		KNTGKD		SFTTND	1		KTGKD		STGTD	1		TGKD					GKD					TGK
3k11A	263	264	265	266	267	262	P	E	K	G	L	I		PEKGLI		SGSHAR	1		PKGLI		STGTI	1		KGLI					GLI					KGL
3k26A	156	157	158	159	160	155	S	N	T	S	H	D		SNTSHD		SHRGNC	1		STSHD		STGVE	1		TSHD					SHD					TSH
3k26A	177	178	179	180	181	176	P	I	T	M	Q	N		PITMQN		SHTGRE	1		PTMQN		STGWC	1		TMQN					MQN					TMQ
3k26A	220	221	222	223	224	219	I	Q	T	D	T	N		IQTDTN		SIDNKD	1		ITDTN		STINN	1		TDTN					DTN					TDT
3k2wE	33	34	35	36	37	32	P	S	T	G	K	S		PSTGKS		SINGKN	1		PTGKS		STNED	1		TGKS					GKS					TGK
3k3kA	101	102	103	104	105	100	D	E	R	R	V	D		DERRVD		SISGAD	1		DRRVD		STNKD	1		RRVD					RVD					RRV
3k8wA	240	241	242	243	244	239	K	T	T	G	Q	D		KTTGQD		SITAQD	1		KTGQD		STNQN	1		TGQD					GQD					TGQ
3kaxA	167	168	169	170	171	166	N	P	I	G	R	H		NPIGRH		SKCGRC	1		NIGRH		STQEN	1		IGRH					GRH					IGR
3kdeC	5	6	7	8	9	4	K	F	C	C	K	C		KFCCKC		SKEGKS	1		KCCKC		STSHD	1		CCKC					CKC					CCK
3kepB	558	559	560	561	562	557	K	K	T	K	K	D		KKTKKD		SKERID	1		KTKKD		STTND	1		TKKD					KKD					TKK
3kgwB	180	181	182	183	184	179	S	S	T	G	V	E		SSTGVE		SKLGLN	1		STGVE		SVGGS	1		TGVE					GVE					TGV
3khfB	972	973	974	975	976	971	G	D	S	D	V	M		GDSDVM		SKNNTN	1		GSDVM		SYGKS	1		SDVM					DVM					SDV
3khyA	21	22	23	24	25	20	P	H	T	S	Q	N		PHTSQN		SKTFLD	1		PTSQN		SYKSD	1		TSQN					SQN					TSQ
3klqA	31	32	33	34	35	30	I	D	A	M	K	S		IDAMKS		SKTNKD	1		IAMKS		TADKD	1		AMKS					MKS					AMK
3kogA	54	55	56	57	58	53	A	T	T	G	T	D		ATTGTD		SLHMGC	1		ATGTD		TAKKS	1		TGTD					GTD					TGT
3kopD	10	11	12	13	14	9	E	K	R	G	V	L		EKRGVL		SLLGIN	1		ERGVL		TARND	1		RGVL					GVL					RGV
3kqiA	24	25	26	27	28	23	D	A	C	K	D	C		DACKDC		SLLNEF	1		DCKDC		TCFQC	1		CKDC					KDC					CKD
3kqrA	100	101	102	103	104	99	S	S	S	G	I	E		SSSGIE		SLSKTN	1		SSGIE		TCQRC	1		SGIE					GIE					SGI
3kreA	207	208	209	210	211	206	I	S	T	N	K	D		ISTNKD		SLTDLD	1		ITNKD		TDNSN	1		TNKD					NKD					TNK
3kstB	112	113	114	115	116	111	E	S	K	K	K	V		ESKKKV		SLTINN	1		EKKKV		TDNTD	1		KKKV					KKV					KKK
3kstB	266	267	268	269	270	265	A	A	T	G	L	D		AATGLD		SMLGDY	1		ATGLD		TDQTH	1		TGLD					GLD					TGL
3kvcA	157	158	159	160	161	156	P	E	T	L	E	N		PETLEN		SNAGGD	1		PTLEN		TDYVD	1		TLEN					LEN					TLE
3kvcA	294	295	296	297	298	293	K	K	R	K	K	D		KKRKKD		SNGGHC	1		KRKKD		TEGAE	1		RKKD					KKD					RKK
3kvcA	452	453	454	455	456	451	V	K	T	K	E	N		VKTKEN		SNKAAD	1		VTKEN		TERQN	1		TKEN					KEN					TKE
3kvcA	507	508	509	510	511	506	A	K	D	L	S	N		AKDLSN		SNNGLN	1		ADLSN		THGAT	1		DLSN					LSN					DLS
3kyaA	278	279	280	281	282	277	P	I	N	G	E	H		PINGEH		SNTSHD	1		PNGEH		THGWC	1		NGEH					GEH					NGE
3kyaA	288	289	290	291	292	287	Y	E	K	G	Q	S		YEKGQS		SNYKSD	1		YKGQS		TKDEN	1		KGQS					GQS					KGQ
3kyaA	351	352	353	354	355	350	I	N	N	H	Y	V		INNHYV		SQYGKS	1		INHYV		TKGVD	1		NHYV					HYV					NHY
3kyaA	363	364	365	366	367	362	E	I	K	K	E	D		EIKKED		SRCGAC	1		EKKED		TKKTS	1		KKED					KED					KKE
3kyaA	485	486	487	488	489	484	Q	V	G	H	T	D		QVGHTD		SRTNQN	1		QGHTD		TKQAD	1		GHTD					HTD					GHT
3l0lB	371	372	373	374	375	370	A	D	N	R	T	N		ADNRTN		SSCQAC	1		ANRTN		TLGAT	1		NRTN					RTN					NRT
3l0qB	192	193	194	195	196	191	G	H	E	D	R	L		GHEDRL		SSEGKR	1		GEDRL		TLGCC	1		EDRL					DRL					EDR
3l0vA	372	373	374	375	376	371	P	V	G	K	K	S		PVGKKS		SSGGYV	1		PGKKS		TLRET	1		GKKS					KKS					GKK
3l2hD	131	132	133	134	135	130	P	N	Q	H	K	Y		PNQHKY		SSSGAW	1		PQHKY		TNASD	1		QHKY					HKY					QHK
3l3uA	79	80	81	82	83	78	V	A	S	G	Y	H		VASGYH		SSSGIE	1		VSGYH		TNGED	1		SGYH					GYH					SGY
3l6nA	169	170	171	172	173	168	P	K	Y	N	V	F		PKYNVF		SSTGDD	1		PYNVF		TNKSN	1		YNVF					NVF					YNV
3l6tA	214	215	216	217	218	213	S	K	N	N	T	N		SKNNTN		SSTGDN	1		SNNTN		TNRQD	1		NNTN					NTN					NNT
3l8wA	22	23	24	25	26	21	E	K	T	G	V	D		EKTGVD		SSTGVE	1		ETGVD		TQQKD	1		TGVD					GVD					TGV
3laaA	34	35	36	37	38	33	P	A	T	G	A	D		PATGAD		SSTNED	1		PTGAD		TRGFD	1		TGAD					GAD					TGA
3lasB	157	158	159	160	161	156	V	D	T	G	R	D		VDTGRD		SSVGGS	1		VTGRD		TRGND	1		TGRD					GRD					TGR
3ld3A	35	36	37	38	39	34	E	K	N	G	A	D		EKNGAD		STCRNC	1		ENGAD		TRNHD	1		NGAD					GAD					NGA
3lewA	355	356	357	358	359	354	I	E	N	Q	L	D		IENQLD		STDGEL	1		INQLD		TRNQD	1		NQLD					QLD					NQL
3lezA	67	68	69	70	71	66	T	G	A	D	K	D		TGADKD		STDGRR	1		TADKD		TSDED	1		ADKD					DKD					ADK
3lf3A	37	38	39	40	41	36	P	Y	E	G	T	R		PYEGTR		STRIDN	1		PEGTR		TSGGA	1		EGTR					GTR					EGT
3lgiA	123	124	125	126	127	122	S	L	T	D	L	D		SLTDLD		STSGQG	1		STDLD		TSGHD	1		TDLD					DLD					TDL
3lhoA	74	75	76	77	78	73	E	Q	K	K	L	F		EQKKLF		STTGTD	1		EKKLF		TSGLN	1		KKLF					KLF					KKL
3lidB	124	125	126	127	128	123	F	K	T	S	I	D		FKTSID		SVCGTC	1		FTSID		TSGRD	1		TSID					SID					TSI
3lidB	210	211	212	213	214	209	P	V	R	D	F	S		PVRDFS		SVREKD	1		PRDFS		TSGSN	1		RDFS					DFS					RDF
3lijA	82	83	84	85	86	81	K	V	T	H	V	D		KVTHVD		SVSGAN	1		KTHVD		TSRKD	1		THVD					HVD					THV
3ljuX	22	23	24	25	26	21	A	D	C	G	A	C		ADCGAC		SVTGEL	1		ACGAC		TSRSN	1		CGAC					GAC					CGA
3ljuX	34	35	36	37	38	33	Y	T	L	G	V	S		YTLGVS		SVTGES	1		YLGVS		TSSAD	1		LGVS					GVS					LGV
3ljuX	155	156	157	158	159	154	E	R	E	G	A	T		EREGAT		SYCQTC	1		EEGAT		TTAVE	1		EGAT					GAT					EGA
3llpB	106	107	108	109	110	105	E	A	H	R	R	S		EAHRRS		TADNTD	1		EHRRS		TTDDN	1		HRRS					RRS					HRR
3llpB	147	148	149	150	151	146	V	T	R	K	R	S		VTRKRS		TAKDEN	1		VRKRS		TTDKN	1		RKRS					KRS					RKR
3llpB	399	400	401	402	403	398	K	V	T	G	T	R		KVTGTR		TASGRD	1		KTGTR		TTESD	1		TGTR					GTR					TGT
3llxA	268	269	270	271	272	267	K	E	K	N	W	N		KEKNWN		TASRSN	1		KKNWN		TTGAE	1		KNWN					NWN					KNW
3lm2B	22	23	24	25	26	21	S	T	D	G	E	L		STDGEL		TASSAD	1		SDGEL		TTGAN	1		DGEL					GEL					DGE
3lo8A	121	122	123	124	125	120	P	E	T	G	K	D		PETGKD		TATGEQ	1		PTGKD		TTGEN	1		TGKD					GKD					TGK
3lotC	55	56	57	58	59	54	P	K	D	G	R	D		PKDGRD		TATGVD	1		PDGRD		TTGKN	1		DGRD					GRD					DGR
3louC	46	47	48	49	50	45	D	L	S	A	R	D		DLSARD		TATKKD	1		DSARD		TTGNV	1		SARD					ARD					SAR
3lssA	377	378	379	380	381	376	P	A	S	G	A	F		PASGAF		TATNEN	1		PSGAF		TTGVD	1		SGAF					GAF					SGA
3lx5A	143	144	145	146	147	142	A	L	K	Q	T	S		ALKQTS		TCCFQC	1		AKQTS		TTHRC	1		KQTS					QTS					KQT
3lxqB	609	610	611	612	613	608	F	E	S	Q	T	D		FESQTD		TDCGYC	1		FSQTD		TTHSQ	1		SQTD					QTD					SQT
3lxrA	161	162	163	164	165	160	A	K	T	K	D	S		AKTKDS		TDHGAT	1		ATKDS		TTKKD	1		TKDS					KDS					TKD
3ly1C	192	193	194	195	196	191	N	P	T	G	T	N		NPTGTN		TDQQKD	1		NTGTN		TTKQD	1		TGTN					GTN					TGT
3lzaB	133	134	135	136	137	132	P	N	T	Q	R	D		PNTQRD		TDSGSN	1		PTQRD		TTKVN	1		TQRD					QRD					TQR
3lzoB	75	76	77	78	79	74	T	D	T	G	A	N		TDTGAN		TDTGAN	1		TTGAN		TTLDD	1		TGAN					GAN					TGA
3m0zB	224	225	226	227	228	223	K	A	S	G	N	D		KASGND		TDTHRC	1		KSGND		TTLEN	1		SGND					GND					SGN
3m1xA	39	40	41	42	43	38	R	K	T	G	D	D		RKTGDD		TEDNSN	1		RTGDD		TTNED	1		TGDD					GDD					TGD
3m31A	245	246	247	248	249	244	T	K	T	G	K	N		TKTGKN		TEERQN	1		TTGKN		TTNEN	1		TGKN					GKN					TGK
3m7aA	41	42	43	44	45	40	P	V	S	G	L	H		PVSGLH		TEKKTS	1		PSGLH		TTTVD	1		SGLH					GLH					SGL
3m7kA	5	6	7	8	9	4	P	R	C	Q	R	C		PRCQRC		TERNHD	1		PCQRC		TYGND	1		CQRC					QRC					CQR
3m7kA	64	65	66	67	68	63	G	Y	C	G	I	C		GYCGIC		TESGHD	1		GCGIC		TYGTN	1		CGIC					GIC					CGI
3m7qB	23	24	25	26	27	22	S	E	T	G	K	D		SETGKD		TETDKN	1		STGKD		VARSN	1		TGKD					GKD					TGK
3m8oH	76	77	78	79	80	75	D	S	K	N	T	D		DSKNTD		TETTVD	1		DKNTD		VCGTC	1		KNTD					NTD					KNT
3m8oL	173	174	175	176	177	172	S	K	D	S	T	D		SKDSTD		TFRGFD	1		SDSTD		VCHWC	1		DSTD					STD					DST
3maoA	24	25	26	27	28	23	A	K	C	G	Y	C		AKCGYC		TGADKD	1		ACGYC		VDGGG	1		CGYC					GYC					CGY
3maoA	72	73	74	75	76	71	G	K	C	G	N	C		GKCGNC		TGRGND	1		GCGNC		VDGKA	1		CGNC					GNC					CGN
3mbkB	606	607	608	609	610	605	G	E	T	G	I	L		GETGIL		THLGCC	1		GTGIL		VDGLE	1		TGIL					GIL					TGI
3md1A	197	198	199	200	201	196	M	Q	T	G	S	D		MQTGSD		THSGLN	1		MTGSD		VDGSG	1		TGSD					GSD					TGS
3mdoB	249	250	251	252	253	248	E	E	L	G	I	I		EELGII		THTLDD	1		ELGII		VDLTQ	1		LGII					GII					LGI
3meaA	185	186	187	188	189	184	H	A	T	N	K	S		HATNKS		THTLEN	1		HTNKS		VDNLR	1		TNKS					NKS					TNK
3mfdA	41	42	43	44	45	40	G	A	S	G	R	D		GASGRD		TIEGAE	1		GSGRD		VDRHS	1		SGRD					GRD					SGR
3mhsA	47	48	49	50	51	46	G	T	C	H	E	C		GTCHEC		TITKVN	1		GCHEC		VDVYD	1		CHEC					HEC					CHE
3mhsA	89	90	91	92	93	88	S	N	N	G	L	N		SNNGLN		TIYGTN	1		SNGLN		VEEKS	1		NGLN					GLN					NGL
3mhsA	97	98	99	100	101	96	F	K	C	E	D	C		FKCEDC		TKTGED	1		FCEDC		VENCN	1		CEDC					EDC					CED
3mhsA	337	338	339	340	341	336	G	E	C	N	S	C		GECNSC		TKTGKD	1		GCNSC		VEQSN	1		CNSC					NSC					CNS
3mhyC	102	103	104	105	106	101	I	R	T	G	E	R		IRTGER		TKTGKN	1		ITGER		VFGDF	1		TGER					GER					TGE
3mhzA	464	465	466	467	468	463	F	E	N	G	R	N		FENGRN		TKTHSQ	1		FNGRN		VGCTE	1		NGRN					GRN					NGR
3mk6C	259	260	261	262	263	258	E	R	F	G	L	Y		ERFGLY		TKTKQD	1		EFGLY		VGGIH	1		FGLY					GLY					FGL
3mm5B	121	122	123	124	125	120	A	V	K	G	E	D		AVKGED		TLYGND	1		AKGED		VKDLD	1		KGED					GED					KGE
3mmgA	158	159	160	161	162	157	I	I	D	G	N	S		IIDGNS		TNDQTH	1		IDGNS		VKDSN	1		DGNS					GNS					DGN
3mmhB	59	60	61	62	63	58	T	R	S	D	E	D		TRSDED		TNKGVD	1		TSDED		VKGDD	1		SDED					DED					SDE
3mmyE	115	116	117	118	119	114	L	S	S	N	Q	D		LSSNQD		TNKQAD	1		LSNQD		VKGSD	1		SNQD					NQD					SNQ
3mmyE	283	284	285	286	287	282	P	V	H	G	T	H		PVHGTH		TNTGEQ	1		PHGTH		VKGTN	1		HGTH					GTH					HGT
3mmyE	302	303	304	305	306	301	K	D	A	R	T	D		KDARTD		TPAKKS	1		KARTD		VKQKD	1		ARTD					RTD					ART
3mprD	74	75	76	77	78	73	R	D	D	G	K	G		RDDGKG		TQNGED	1		RDGKG		VLGCC	1		DGKG					GKG					DGK
3mprD	130	131	132	133	134	129	K	D	T	G	F	C		KDTGFC		TQTGEN	1		KTGFC		VLGQD	1		TGFC					GFC					TGF
3mqhD	174	175	176	177	178	173	P	H	T	G	E	C		PHTGEC		TRSDED	1		PTGEC		VLSAD	1		TGEC					GEC					TGE
3ms5A	46	47	48	49	50	45	D	S	A	K	A	L		DSAKAL		TRTDDN	1		DAKAL		VNDNE	1		AKAL					KAL					AKA
3msuB	67	68	69	70	71	66	G	G	K	G	V	D		GGKGVD		TRTESD	1		GKGVD		VNGAN	1		KGVD					GVD					KGV
3mswA	71	72	73	74	75	70	T	D	Q	Q	K	D		TDQQKD		TSNRQD	1		TQQKD		VNGEN	1		QQKD					QKD					QQK
3mswA	85	86	87	88	89	84	I	F	K	N	T	N		IFKNTN		TSRNQD	1		IKNTN		VNGKN	1		KNTN					NTN					KNT
3mswA	114	115	116	117	118	113	K	E	K	G	S	N		KEKGSN		TSSRKD	1		KKGSN		VNGTS	1		KGSN					GSN					KGS
3mswA	145	146	147	148	149	144	S	R	T	N	Q	N		SRTNQN		TSTAVE	1		STNQN		VNKID	1		TNQN					NQN					TNQ
3mtwA	40	41	42	43	44	39	V	A	S	G	K	D		VASGKD		TSTGAE	1		VSGKD		VQEVD	1		SGKD					GKD					SGK
3muxB	226	227	228	229	230	225	K	E	T	G	N	D		KETGND		TSTGKD	1		KTGND		VQQRD	1		TGND					GND					TGN
3mvsA	59	60	61	62	63	58	P	D	T	G	V	E		PDTGVE		TTLRET	1		PTGVE		VRKRS	1		TGVE					GVE					TGV
3mvsA	159	160	161	162	163	158	S	A	R	G	I	D		SARGID		TTNKSN	1		SRGID		VRLED	1		RGID					GID					RGI
3mwxA	41	42	43	44	45	40	K	T	T	N	V	D		KTTNVD		TVARND	1		KTNVD		VRRRD	1		TNVD					NVD					TNV
3mwxA	94	95	96	97	98	93	K	D	K	H	N	E		KDKHNE		TVCGYC	1		KKHNE		VSGDD	1		KHNE					HNE					KHN
3mwxA	251	252	253	254	255	250	Q	H	A	H	I	H		QHAHIH		TVCQRC	1		QAHIH		VSGED	1		AHIH					HIH					AHI
3mxnA	598	599	600	601	602	597	P	S	L	S	K	N		PSLSKN		TVDYVD	1		PLSKN		VSGKD	1		LSKN					SKN					LSK
3n0qA	104	105	106	107	108	103	P	Y	H	Q	W	C		PYHQWC		TVLGAT	1		PHQWC		VSGKL	1		HQWC					QWC					HQW
3n0xA	344	345	346	347	348	343	K	E	D	H	Q	R		KEDHQR		TVNASD	1		KDHQR		VSGQD	1		DHQR					HQR					DHQ
3n5aA	278	279	280	281	282	277	P	S	A	N	S	N		PSANSN		TVSGGA	1		PANSN		VSGYH	1		ANSN					NSN					ANS
3n5wB	306	307	308	309	310	305	W	E	T	D	V	N		WETDVN		TVTNED	1		WTDVN		VSGYN	1		TDVN					DVN					TDV
3n72B	83	84	85	86	87	82	K	K	E	G	K	K		KKEGKK		TYHGWC	1		KEGKK		VSKED	1		EGKK					GKK					EGK
3n9uC	119	120	121	122	123	118	R	A	N	G	Q	N		RANGQN		TYTGNV	1		RNGQN		VSNES	1		NGQN					GQN					NGQ
3na5A	486	487	488	489	490	485	P	G	N	G	A	A		PGNGAA		VADGKA	1		PNGAA		VSRKV	1		NGAA					GAA					NGA
3nclA	101	102	103	104	105	100	D	F	T	F	D	N		DFTFDN		VADLTQ	1		DTFDN		VSRQD	1		TFDN					FDN					TFD
3ndaA	215	216	217	218	219	214	D	D	L	Q	V	F		DDLQVF		VAEEKS	1		DLQVF		VSVRG	1		LQVF					QVF					LQV
3ndaA	363	364	365	366	367	362	T	R	T	D	D	N		TRTDDN		VAKGDD	1		TTDDN		VTCDD	1		TDDN					DDN					TDD
3nddA	233	234	235	236	237	232	K	K	L	S	S	A		KKLSSA		VASGKD	1		KLSSA		VTETD	1		LSSA					SSA					LSS
3ndjA	14	15	16	17	18	13	R	V	C	G	G	C		RVCGGC		VASGYH	1		RCGGC		VTGKC	1		CGGC					GGC					CGG
3ndjA	55	56	57	58	59	54	D	S	C	E	M	C		DSCEMC		VASRQD	1		DCEMC		VTGKD	1		CEMC					EMC					CEM
3ndnD	169	170	171	172	173	168	N	P	M	Q	S	S		NPMQSS		VATCDD	1		NMQSS		VTGQD	1		MQSS					QSS					MQS
3necB	26	27	28	29	30	25	A	E	D	G	V	N		AEDGVN		VATGQD	1		ADGVN		VTGRD	1		DGVN					GVN					DGV
3nf5B	987	988	989	990	991	986	K	S	T	R	K	D		KSTRKD		VDEQSN	1		KTRKD		VTGRG	1		TRKD					RKD					TRK
3ngfA	207	208	209	210	211	206	V	P	D	R	H	S		VPDRHS		VDFGDF	1		VDRHS		VTKEN	1		DRHS					RHS					DRH
3nheA	426	427	428	429	430	425	T	D	C	G	Y	C		TDCGYC		VDSGKL	1		TCGYC		VTKER	1		CGYC					GYC					CGY
3nheA	477	478	479	480	481	476	C	R	C	R	G	C		CRCRGC		VDTGKD	1		CCRGC		VTNEN	1		CRGC					RGC					CRG
3nhtA	65	66	67	68	69	64	P	Q	E	N	A	D		PQENAD		VDTGRD	1		PENAD		VTQEN	1		ENAD					NAD					ENA
3niwA	77	78	79	80	81	76	W	E	S	K	E	N		WESKEN		VEKGTN	1		WSKEN		VTRTD	1		SKEN					KEN					SKE
3no2A	40	41	42	43	44	39	K	D	T	K	E	N		KDTKEN		VEQEVD	1		KTKEN		VTVTD	1		TKEN					KEN					TKE
3no2A	211	212	213	214	215	210	L	E	S	N	R	N		LESNRN		VERLED	1		LSNRN		WANKE	1		SNRN					NRN					SNR
3nokA	196	197	198	199	200	195	P	A	T	G	T	D		PATGTD		VESGQD	1		PTGTD		WDNKY	1		TGTD					GTD					TGT
3nokA	232	233	234	235	236	231	P	G	S	G	R	E		PGSGRE		VETETD	1		PSGRE		WIGVS	1		SGRE					GRE					SGR
3nolA	72	73	74	75	76	71	I	E	S	G	K	D		IESGKD		VFDGGG	1		ISGKD		WNNFN	1		SGKD					GKD					SGK
3nolA	114	115	116	117	118	113	I	R	N	L	R	N		IRNLRN		VGQQRD	1		INLRN		WSKEN	1		NLRN					LRN					NLR
3nolA	153	154	155	156	157	152	P	E	S	L	T	D		PESLTD		VHLGCC	1		PSLTD		WSQVD	1		SLTD					LTD					SLT
3nolA	199	200	201	202	203	198	P	E	T	G	K	D		PETGKD		VHSGYN	1		PTGKD		WTDVN	1		TGKD					GKD					TGK
3nolA	234	235	236	237	238	233	K	E	H	H	R	D		KEHHRD		VHSVRG	1		KHHRD		YCRAC	1		HHRD					HRD					HHR
3npdA	114	115	116	117	118	113	Y	K	T	N	Q	E		YKTNQE		VIGCTE	1		YTNQE		YEDDS	1		TNQE					NQE					TNQ
3nqpA	370	371	372	373	374	369	G	K	T	G	E	D		GKTGED		VINGEN	1		GTGED		YGGGI	1		TGED					GED					TGE
3nr5A	146	147	148	149	150	145	K	R	L	K	R	N		KRLKRN		VKKDLD	1		KLKRN		YKGQS	1		LKRN					KRN					LKR
3ns2A	105	106	107	108	109	104	D	D	H	R	V	D		DDHRVD		VKLGQD	1		DHRVD		YKNKD	1		HRVD					RVD					HRV
3ns2A	136	137	138	139	140	135	Q	D	S	G	K	N		QDSGKN		VKTKEN	1		QSGKN		YLGVS	1		SGKN					GKN					SGK
3ns6B	118	119	120	121	122	117	E	A	T	G	K	D		EATGKD		VKTQEN	1		ETGKD		YNGKD	1		TGKD					GKD					TGK
3nszA	59	60	61	62	63	58	I	T	N	N	E	N		ITNNEN		VKTVTD	1		INNEN		YNGSD	1		NNEN					NEN					NNE
3nszA	104	105	106	107	108	103	P	V	S	R	T	D		PVSRTD		VLKGSD	1		PSRTD		YNGVD	1		SRTD					RTD					SRT
3nt3B	34	35	36	37	38	33	P	Y	E	G	T	K		PYEGTK		VNNGAN	1		PEGTK		YNHSD	1		EGTK					GTK					EGT
3nuaA	204	205	206	207	208	203	A	T	T	G	E	D		ATTGED		VPDRHS	1		ATGED		YQLVS	1		TGED					GED					TGE
3nytA	106	107	108	109	110	105	P	R	T	Y	N	D		PRTYND		VQLSAD	1		PTYND		YRDID	1		TYND					YND					TYN
3nyvA	71	72	73	74	75	70	K	I	T	G	Q	D		KITGQD		VQTRTD	1		KTGQD		YSDKD	1		TGQD					GQD					TGQ
3o0dC	76	77	78	79	80	75	H	A	S	K	Q	D		HASKQD		VRDGLE	1		HSKQD		YSGKD	1		SKQD					KQD					SKQ
3o0hA	126	127	128	129	130	125	S	V	T	G	E	L		SVTGEL		VRENCN	1		STGEL		YSKTN	1		TGEL					GEL					TGE
3o0hA	396	397	398	399	400	395	G	E	S	R	I	D		GESRID		VRGGIH	1		GSRID		YSRNN	1		SRID					RID					SRI
3o0qA	178	179	180	181	182	177	A	G	T	H	G	V		AGTHGV		VRRRRD	1		ATHGV		YTDED	1		THGV					HGV					THG
3o1pA	83	84	85	86	87	82	P	Q	T	N	K	D		PQTNKD		VRTGKC	1		PTNKD		YTGED	1		TNKD					NKD					TNK
3o46A	157	158	159	160	161	156	E	Q	T	G	A	D		EQTGAD		VRTKER	1		ETGAD		YTGYN	1		TGAD					GAD					TGA
3o4hA	225	226	227	228	229	224	P	R	D	G	S	D		PRDGSD		VSDNLR	1		PDGSD		YTKRD	1		DGSD					GSD					DGS
3o4hA	311	312	313	314	315	310	L	P	S	G	E	S		LPSGES		VSSRKV	1		LSGES		YTNQE	1		SGES					GES					SGE
3o72C	298	299	300	301	302	297	K	Q	T	G	A	D		KQTGAD		VTARSN	1		KTGAD		YTQKD	1		TGAD					GAD					TGA
3obeB	85	86	87	88	89	84	E	D	T	G	K	R		EDTGKR		VTCHWC	1		ETGKR		YTQQN	1		TGKR					GKR					TGK
3obiC	42	43	44	45	46	41	T	E	S	G	H	D		TESGHD		VTDVYD	1		TSGHD		YVGSD	1		SGHD					GHD					SGH
3odtA	64	65	66	67	68	63	S	E	K	E	L	D		SEKELD		VTKQKD	1		SKELD					KELD					ELD					KEL
3odtA	248	249	250	251	252	247	K	E	N	G	S	S		KENGSS		VTNGKN	1		KNGSS					NGSS					GSS					NGS
3oiuA	146	147	148	149	150	145	A	K	T	R	Q	S		AKTRQS		VTNGTS	1		ATRQS					TRQS					RQS					TRQ
3ojsA	507	508	509	510	511	506	E	K	T	G	K	T		EKTGKT		VTRKRS	1		ETGKT					TGKT					GKT					TGK
3ojsA	555	556	557	558	559	554	P	R	T	G	R	H		PRTGRH		VTTGRG	1		PTGRH					TGRH					GRH					TGR
3ol0A	17	18	19	20	21	16	T	E	T	G	Q	S		TETGQS		VTTNEN	1		TTGQS					TGQS					GQS					TGQ
3op7A	164	165	166	167	168	163	N	P	T	G	A	N		NPTGAN		VVCGTC	1		NTGAN					TGAN					GAN					TGA
3op8A	284	285	286	287	288	283	K	E	K	K	C	N		KEKKCN		VVKDSN	1		KKKCN					KKCN					KCN					KKC
3or3A	41	42	43	44	45	40	N	S	L	E	K	N		NSLEKN		VVNDNE	1		NLEKN					LEKN					EKN					LEK
3orkA	31	32	33	34	35	30	L	R	D	H	R	D		LRDHRD		VVSGED	1		LDHRD					DHRD					HRD					DHR
3orvB	308	309	310	311	312	307	P	E	T	G	A	N		PETGAN		VVSKED	1		PTGAN					TGAN					GAN					TGA
3orvD	66	67	68	69	70	65	G	E	A	G	R	D		GEAGRD		VVSNES	1		GAGRD					AGRD					GRD					AGR
3orvD	116	117	118	119	120	115	P	V	T	L	L	D		PVTLLD		VYDGSG	1		PTLLD					TLLD					LLD					TLL
3orvD	235	236	237	238	239	234	Q	K	A	G	R	S		QKAGRS		VYNKID	1		QAGRS					AGRS					GRS					AGR
3orvD	289	290	291	292	293	288	R	A	L	D	R	H		RALDRH		VYSGDD	1		RLDRH					LDRH					DRH					LDR
3orvD	318	319	320	321	322	317	A	K	T	G	E	D		AKTGED		WEDNKY	1		ATGED					TGED					GED					TGE
3orvD	361	362	363	364	365	360	A	E	S	G	E	D		AESGED		WENNFN	1		ASGED					SGED					GED					SGE
3os7A	45	46	47	48	49	44	T	N	K	G	V	D		TNKGVD		WESKEN	1		TKGVD					KGVD					GVD					KGV
3ot2B	141	142	143	144	145	140	P	D	E	Q	T	D		PDEQTD		WESQVD	1		PEQTD					EQTD					QTD					EQT
3ot3A	29	30	31	32	33	28	R	V	T	E	E	N		RVTEEN		WETDVN	1		RTEEN					TEEN					EEN					TEE
3otnB	461	462	463	464	465	460	D	K	S	G	E	D		DKSGED		WGANKE	1		DSGED					SGED					GED					SGE
3ougI	49	50	51	52	53	48	L	N	N	G	E	N		LNNGEN		WNIGVS	1		LNGEN					NGEN					GEN					NGE
3ouzB	344	345	346	347	348	343	S	K	T	F	L	D		SKTFLD		YDEDDS	1		STFLD					TFLD					FLD					TFL
3owcB	87	88	89	90	91	86	R	R	N	G	V	D		RRNGVD		YDNHSD	1		RNGVD					NGVD					GVD					NGV
3owrC	55	56	57	58	59	54	A	I	T	G	E	D		AITGED		YEKGQS	1		ATGED					TGED					GED					TGE
3owrC	75	76	77	78	79	74	S	E	H	G	V	D		SEHGVD		YEKNKD	1		SHGVD					HGVD					GVD					HGV
3owvA	265	266	267	268	269	264	Y	R	T	G	E	D		YRTGED		YENGSD	1		YTGED					TGED					GED					TGE
3oyyB	44	45	46	47	48	43	L	L	T	G	A	N		LLTGAN		YENGVD	1		LTGAN					TGAN					GAN					TGA
3oyyB	177	178	179	180	181	176	T	R	T	G	E	D		TRTGED		YERDID	1		TTGED					TGED					GED					TGE
3oz2A	290	291	292	293	294	289	P	I	T	G	G	D		PITGGD		YGSKTN	1		PTGGD					TGGD					GGD					TGG
3p0bA	294	295	296	297	298	293	P	L	S	G	L	D		PLSGLD		YISRNN	1		PSGLD					SGLD					GLD					SGL
3p1aA	130	131	132	133	134	129	K	E	D	G	R	S		KEDGRS		YKTGYN	1		KDGRS					DGRS					GRS					DGR
3p1vA	80	81	82	83	84	79	L	A	S	K	Q	D		LASKQD		YKTNQE	1		LSKQD					SKQD					KQD					SKQ
3p3cA	18	19	20	21	22	17	I	H	T	G	E	G		IHTGEG		YKTQQN	1		ITGEG					TGEG					GEG					TGE
3p3gA	18	19	20	21	22	17	L	H	T	G	K	G		LHTGKG		YNSGKD	1		LTGKG					TGKG					GKG					TGK
3p73A	124	125	126	127	128	123	M	D	T	M	T	D		MDTMTD		YNTKRD	1		MTMTD					TMTD					MTD					TMT
3pdnA	50	51	52	53	54	49	D	R	C	L	L	C		DRCLLC		YPGGGI	1		DCLLC					CLLC					LLC					CLL
3pfeA	248	249	250	251	252	247	E	N	T	G	E	D		ENTGED		YPQLVS	1		ETGED					TGED					GED					TGE
3pg6C	693	694	695	696	697	692	R	V	L	G	V	S		RVLGVS		YRCRAC	1		RLGVS					LGVS					GVS					LGV
3piuA	202	203	204	205	206	201	N	P	L	G	T	S		NPLGTS		YRTGED	1		NLGTS					LGTS					GTS					LGT
3pjvD	84	85	86	87	88	83	L	K	T	D	Q	D		LKTDQD		YRVGSD	1		LTDQD					TDQD					DQD					TDQ
3pkvA	95	96	97	98	99	94	P	F	F	N	A	F		PFFNAF		YSTQKD	1		PFNAF					FNAF					NAF					FNA
3plxB	49	50	51	52	53	48	V	N	N	G	A	N		VNNGAN		YTLGVS	1		VNGAN					NGAN					GAN					NGA
3pmmA	206	207	208	209	210	205	R	E	T	G	L	D		RETGLD		YTNGKD	1		RTGLD					TGLD					GLD					TGL
3pmsA	70	71	72	73	74	69	K	T	T	G	E	N		KTTGEN		YTTDED	1		KTGEN					TGEN					GEN					TGE
3pmtA	567	568	569	570	571	566	W	E	D	N	K	Y		WEDNKY		YYSDKD	1		WDNKY					DNKY					NKY					DNK
3pmtA	592	593	594	595	596	591	I	D	Y	G	N	F		IDYGNF					IYGNF					YGNF					GNF					YGN
3pn8A	431	432	433	434	435	430	A	G	T	G	E	S		AGTGES					ATGES					TGES					GES					TGE
3pohA	53	54	55	56	57	52	G	K	S	N	L	D		GKSNLD					GSNLD					SNLD					NLD					SNL
3pohA	235	236	237	238	239	234	A	E	A	G	R	D		AEAGRD					AAGRD					AGRD					GRD					AGR
3pohA	402	403	404	405	406	401	F	N	L	G	G	E		FNLGGE					FLGGE					LGGE					GGE					LGG
3pplB	191	192	193	194	195	190	N	P	T	G	F	S		NPTGFS					NTGFS					TGFS					GFS					TGF
3pqaB	19	20	21	22	23	18	P	Y	S	L	E	N		PYSLEN					PSLEN					SLEN					LEN					SLE
3pu9A	102	103	104	105	106	101	L	A	S	R	S	D		LASRSD					LSRSD					SRSD					RSD					SRS
3puaA	164	165	166	167	168	163	V	T	K	Q	K	D		VTKQKD					VKQKD					KQKD					QKD					KQK
3pzfA	240	241	242	243	244	239	A	D	L	G	A	S		ADLGAS					ALGAS					LGAS					GAS					LGA
3pzfA	393	394	395	396	397	392	E	T	L	G	T	D		ETLGTD					ELGTD					LGTD					GTD					LGT
3q12C	248	249	250	251	252	247	A	E	T	L	Q	D		AETLQD					ATLQD					TLQD					LQD					TLQ
3q1nA	26	27	28	29	30	25	K	A	D	N	Y	N		KADNYN					KDNYN					DNYN					NYN					DNY
3q3wB	147	148	149	150	151	146	L	L	E	K	R	S		LLEKRS					LEKRS					EKRS					KRS					EKR
3q4sA	226	227	228	229	230	225	P	K	T	K	S	D		PKTKSD					PTKSD					TKSD					KSD					TKS
3q4uA	363	364	365	366	367	362	Q	S	T	N	Q	S		QSTNQS					QTNQS					TNQS					NQS					TNQ
3q60A	226	227	228	229	230	225	L	L	S	Q	G	S		LLSQGS					LSQGS					SQGS					QGS					SQG
3q60A	254	255	256	257	258	253	V	E	R	L	E	D		VERLED					VRLED					RLED					LED					RLE
3q7cA	405	406	407	408	409	404	P	S	S	G	C	Q		PSSGCQ					PSGCQ					SGCQ					GCQ					SGC
3qaoA	32	33	34	35	36	31	D	W	N	G	Y	D		DWNGYD					DNGYD					NGYD					GYD					NGY
3qhxA	158	159	160	161	162	157	N	P	L	L	S	T		NPLLST					NLLST					LLST					LST					LLS
3qkiB	87	88	89	90	91	86	M	T	E	N	R	N		MTENRN					MENRN					ENRN					NRN					ENR
3qomA	431	432	433	434	435	430	A	S	T	G	Q	A		ASTGQA					ATGQA					TGQA					GQA					TGQ
3qy3A	117	118	119	120	121	116	H	A	E	N	R	R		HAENRR					HENRR					ENRR					NRR					ENR
3r2vA	660	661	662	663	664	659	K	T	T	K	R	N		KTTKRN					KTKRN					TKRN					KRN					TKR
3silA	319	320	321	322	323	318	L	Y	S	G	E	N		LYSGEN					LSGEN					SGEN					GEN					SGE

## Sheet: G1b BBs within bLink
G1β β-bulges within β-links
												-1,0,1,2,X					0,1,2,X					1,2,X					0,1,2
ProteinID	Res-1	Res0	Res1	Res2	ResX	AA-1	AA0	AA1	AA2	AAX				Pattern	Freq				Pattern	Freq				Pattern	Freq				Pattern	Freq
1bdoA	141	142	143	144	91	E	S	G	Q	F		ESGQF		KKGDV	8		SGQF		PGDV	27		GQF		GDV	121		SGQ		PGD	62
1bdoA	147	148	149	150	85	E	F	D	E	S		EFDES		KPGDV	8		FDES		VGDV	16		DES		GDI	54		FDE		VGD	37
1bkbA	118	119	120	121	83	A	P	G	A	I		APGAI		KVGDV	8		PGAI		EGDV	12		GAI		GEA	33		PGA		AGD	27
1dgfA	102	103	104	105	87	H	I	G	K	V		HIGKV		RPGDV	6		IGKV		IGDV	12		GKV		GDA	29		IGK		EGD	26
1dysB	326	327	328	329	315	A	A	G	M	S		AAGMS		KEGDV	5		AGMS		KGDV	12		GMS		GKI	26		AGM		IGD	25
1e2wB	217	218	219	220	179	K	E	G	Q	I		KEGQI		KAGDV	4		EGQI		PGDI	12		GQI		GTV	25		EGQ		KGD	25
1e2wB	223	224	225	226	173	Q	A	D	Q	A		QADQA		KKGEA	4		ADQA		AGDV	11		DQA		GSV	24		ADQ		PGE	22
1e3dB	512	513	514	515	38	L	V	G	T	I		LVGTI		KPGDI	4		VGTI		VGDI	11		GTI		GKV	23		VGT		AGE	19
1e59A	94	95	96	97	21	L	Q	G	L	F		LQGLF		LIGRI	4		QGLF		DGDV	8		GLF		GEV	22		QGL		PGS	17
1e7lB	49	50	51	52	42	K	A	G	K	D		KAGKD		DSGGV	3		AGKD		EGDA	8		GKD		GRI	21		AGK		VGE	17
1e9gA	130	131	132	133	47	Y	T	G	Q	V		YTGQV		EPGDV	3		TGQV		KGEA	8		GQV		GDL	20		TGQ		KGE	16
1fljA	169	170	171	172	61	T	K	G	K	N		TKGKN		HEGDA	3		KGKN		PGEN	8		GKN		GEN	19		KGK		PGA	16
1fm0E	89	90	91	92	38	W	P	G	D	V		WPGDV		HVGDV	3		PGDV		IGDI	7		GDV		GEI	18		PGD		VGT	16
1g6aA	112	113	114	115	97	Q	V	G	Q	I		QVGQI		KAGDI	3		VGQI		AGDI	6		GQI		GQV	18		VGQ		AGS	15
1g87A	395	396	397	398	362	I	Y	G	A	V		IYGAV		KAGQA	3		YGAV		AGEA	6		GAV		GAV	16		YGA		AGQ	13
1g9oA	54	55	56	57	39	L	A	G	D	I		LAGDI		KDGDV	3		AGDI		IGRI	6		GDI		GGK	16		AGD		PGG	13
1gaiA	33	34	35	36	23	D	S	G	I	G		DSGIG		KEGDA	3		SGIG		KGDI	6		GIG		GSI	16		SGI		DGD	12
1gttA	167	168	169	170	70	N	P	G	D	V		NPGDV		KIGDV	3		PGDV		KGKN	6		GDV		GAI	15		PGD		KGK	12
1gttA	386	387	388	389	283	N	P	G	D	I		NPGDI		KLGDV	3		PGDI		LGKI	6		GDI		GEL	14		PGD		PGT	12
1gu7B	117	118	119	120	106	E	A	G	D	V		EAGDV		KPGGK	3		AGDV		VGTV	6		GDV		GDF	13		AGD		QGD	12
1h1iA	99	100	101	102	77	S	S	G	D	C		SSGDC		KPGVL	3		SGDC		AGSI	5		GDC		GQI	13		SGD		EGQ	11
1h1iA	296	297	298	299	278	G	S	G	D	V		GSGDV		KTGDV	3		SGDV		AGSV	5		GDV		GTA	13		SGD		RGD	11
1h2bB	96	97	98	99	85	E	K	G	D	I		EKGDI		KVGDI	3		KGDI		AGTV	5		GDI		GAA	10		KGD		VGG	11
1h2eA	89	90	91	92	21	W	E	G	K	M		WEGKM		LIGEI	3		EGKM		IGKI	5		GKM		GGV	10		EGK		AGA	10
1h9mA	50	51	52	53	13	A	A	G	K	V		AAGKV		LKGRI	3		AGKV		LGRI	5		GKV		GQL	10		AGK		AGT	10
1h9mA	122	123	124	125	85	K	P	G	A	V		KPGAV		NPGDV	3		PGAV		PGEA	5		GAV		GTI	10		PGA		EGE	10
1hfuA	88	89	90	91	50	S	P	G	H	N		SPGHN		NPGEN	3		PGHN		PGGK	5		GHN		GDC	9		PGH		IGK	10
1hx6C	155	156	157	158	78	A	A	G	A	N		AAGAN		PVGTV	3		AGAN		PGQN	5		GAN		GGR	9		AGA		IGR	10
1ia6A	385	386	387	388	352	L	T	G	A	I		LTGAI		QEGDV	3		TGAI		TGDV	5		GAI		GKL	9		TGA		KGS	10
1itxA	112	113	114	115	81	P	N	G	T	C		PNGTC		REGDV	3		NGTC		AGDA	4		GTC		GKN	9		NGT		LGK	10
1ixgA	187	188	189	190	84	L	P	G	A	N		LPGAN		TKGKN	3		PGAN		AGQA	4		GAN		GMV	9		PGA		PGQ	10
1jo8A	20	21	22	23	5	V	E	N	D	A		VENDA		VLGRI	3		ENDA		EGKI	4		NDA		GRV	9		END		PGV	10
1jvbA	85	86	87	88	74	S	K	G	D	I		SKGDI		AAGEI	2		KGDI		IGEI	4		GDI		GSL	9		KGD		SGD	10
1k3wA	39	40	41	42	22	L	I	G	Q	L		LIGQL		ANGTL	2		IGQL		IGKV	4		GQL		GTL	9		IGQ		EGK	9
1kczB	101	102	103	104	3	L	I	G	R	I		LIGRI		APGEN	2		IGRI		KGDA	4		GRI		GQA	8		IGR		HGD	9
1kl9A	63	64	65	66	23	R	I	G	R	V		RIGRV		AQGDI	2		IGRV		KGRI	4		GRV		GSA	8		IGR		PGK	9
1m1nE	395	396	397	398	35	G	D	S	T	N		GDSTN		AVGDI	2		DSTN		KGSI	4		STN		GAT	7		DST		TGD	9
1m7sD	104	105	106	107	90	K	S	G	E	A		KSGEA		EAGDV	2		SGEA		LGDV	4		GEA		GDS	7		SGE		VGA	9
1mw9X	454	455	456	457	268	N	K	G	D	V		NKGDV		EAGTV	2		KGDV		PGAI	4		GDV		GLV	7		KGD		VGR	9
1mzyA	146	147	148	149	118	N	P	G	E	N		NPGEN		EKGDI	2		PGEN		PGAL	4		GEN		GMI	7		PGE		DGT	8
1mzyA	316	317	318	319	279	R	G	G	T	Q		RGGTQ		EKGKN	2		GGTQ		PGDL	4		GTQ		GQN	7		GGT		EGT	8
1n63C	233	234	235	236	209	L	V	G	T	C		LVGTC		EPGDI	2		VGTC		PGEV	4		GTC		GAL	6		VGT		PGM	8
1n9lA	52	53	54	55	34	V	L	G	H	L		VLGHL		EVGDI	2		LGHL		PGSV	4		GHL		GAN	6		LGH		QGE	8
1nb9A	97	98	99	100	19	F	Y	G	E	V		FYGEV		EVGGK	2		YGEV		QGDI	4		GEV		GDN	6		YGE		SGE	8
1nofA	319	320	321	322	44	R	P	G	A	I		RPGAI		GHGDK	2		PGAI		VGDL	4		GAI		GEF	6		PGA		AGG	7
1nwzA	57	58	59	60	39	V	I	G	K	I		VIGKI		GPGEV	2		IGKI		VGKV	4		GKI		GGI	6		IGK		AGK	7
1nxmA	104	105	106	107	98	T	F	G	N	D		TFGND		GPGVC	2		FGND		AGAI	3		GND		GGL	6		FGN		EGA	7
1o4tA	89	90	91	92	72	K	A	G	D	I		KAGDI		ILGKI	2		AGDI		AGDL	3		GDI		GHV	6		AGD		EGS	7
1o4tA	97	98	99	100	63	D	S	G	E	H		DSGEH		KAGEA	2		SGEH		AGEI	3		GEH		GKA	6		SGE		SGG	7
1o5uA	61	62	63	64	43	E	K	G	D	I		EKGDI		KKGDA	2		KGDI		AGEL	3		GDI		GLL	6		KGD		VGK	7
1o5uA	69	70	71	72	35	P	K	G	L	Y		PKGLY		KKGDI	2		KGLY		AGEV	3		GLY		GNI	6		KGL		VGQ	7
1o7eB	112	113	114	115	97	H	A	G	K	V		HAGKV		KPGDL	2		AGKV		AGGV	3		GKV		GDK	5		AGK		KGA	6
1oc7A	430	431	432	433	404	E	A	G	Q	C		EAGQC		KSGGK	2		AGQC		AGKV	3		GQC		GDR	5		AGQ		KGR	6
1odoA	310	311	312	313	297	A	R	G	E	A		ARGEA		KVGAV	2		RGEA		EGAI	3		GEA		GDY	5		RGE		LGD	6
1oe2A	109	110	111	112	81	N	P	G	E	N		NPGEN		KVGDF	2		PGEN		EGEN	3		GEN		GER	5		PGE		LGR	6
1oihD	250	251	252	253	125	E	A	G	D	S		EAGDS		KVGTF	2		AGDS		EGEV	3		GDS		GGA	5		AGD		LGT	6
1ojqA	159	160	161	162	77	P	K	G	T	T		PKGTT		LAGSV	2		KGTT		EGSV	3		GTT		GML	5		KGT		NGT	6
1ok0A	49	50	51	52	25	A	P	G	Q	N		APGQN		LIGKI	2		PGQN		IGRV	3		GQN		GNV	5		PGQ		VGS	6
1onwB	349	350	351	352	35	L	P	G	N	I		LPGNI		LLGKI	2		PGNI		KGAV	3		GNI		GTY	5		PGN		DGE	5
1ootA	21	22	23	24	6	R	K	G	D	A		RKGDA		LLGKV	2		KGDA		KGEL	3		GDA		GVL	5		KGD		IGE	5
1oruB	55	56	57	58	47	S	R	G	T	A		SRGTA		LQGLF	2		RGTA		LGEV	3		GTA		GEC	4		RGT		IGQ	5
1oruB	171	172	173	174	9	Y	T	G	D	A		YTGDA		LRDKA	2		TGDA		LGKV	3		GDA		GKY	4		TGD		IGS	5
1oxsC	333	334	335	336	301	H	S	G	E	V		HSGEV		PAGTV	2		SGEV		LGQV	3		GEV		GLF	4		SGE		KGQ	5
1p5vA	71	72	73	74	36	D	A	K	Q	N		DAKQN		PLGSV	2		AKQN		LGSV	3		KQN		GQK	4		AKQ		LGE	5
1pl8D	86	87	88	89	75	K	P	G	D	V		KPGDV		PLGTV	2		PGDV		LGTV	3		GDV		GRS	4		PGD		LGG	5
1pncA	65	66	67	68	31	A	K	G	E	N		AKGEN		PLNYF	2		KGEN		PGAV	3		GEN		GRW	4		KGE		SGK	5
1pqhB	80	81	82	83	15	S	V	G	D	V		SVGDV		PPGSN	2		VGDV		PGDA	3		GDV		GSK	4		VGD		SGS	5
1pyoB	279	280	281	282	272	F	H	R	C	G		FHRCG		PVGTY	2		HRCG		PGDF	3		RCG		GSY	4		HRC		TGE	5
1q44A	200	201	202	203	45	F	I	G	G	W		FIGGW		QAGGL	2		IGGW		PGDN	3		GGW		GTF	4		IGG		TGK	5
1qhqA	101	102	103	104	49	N	A	G	E	N		NAGEN		QAGSV	2		AGEN		PGMV	3		GEN		GTG	4		AGE		AGN	4
1qwmB	83	84	85	86	68	K	V	G	K	V		KVGKV		QDGDV	2		VGKV		PGSI	3		GKV		GVI	4		VGK		DGA	4
1qwrA	56	57	58	59	51	Y	K	G	K	V		YKGKV		QDGVE	2		KGKV		PGSN	3		GKV		GYI	4		KGK		DGS	4
1qwrA	160	161	162	163	120	K	P	G	D	I		KPGDI		QFGML	2		PGDI		PGTA	3		GDI		GYV	4		PGD		EGG	4
1qwrA	289	290	291	292	272	K	K	G	D	V		KKGDV		QIGDV	2		KGDV		PGTL	3		GDV		DDI	3		KGD		EGM	4
1rm6B	271	272	273	274	249	L	L	G	G	I		LLGGI		QPGDV	2		LGGI		PGVL	3		GGI		DQA	3		LGG		FGR	4
1s1fA	309	310	311	312	297	R	A	G	D	A		RAGDA		QPGEA	2		AGDA		PGYI	3		GDA		EDV	3		AGD		KGH	4
1sehA	112	113	114	115	35	Q	P	G	E	A		QPGEA		QVGDV	2		PGEA		QGDV	3		GEA		GEK	3		PGE		LGQ	4
1tdzA	44	45	46	47	22	L	T	G	K	I		LTGKI		RAGDA	2		TGKI		RGDV	3		GKI		GEM	3		TGK		LGS	4
1tf8A	237	238	239	240	226	T	A	G	Q	K		TAGQK		RAQDI	2		AGQK		SGDV	3		GQK		GFV	3		AGQ		NGD	4
1tg0A	25	26	27	28	10	E	K	D	Q	A		EKDQA		RIGDI	2		KDQA		SGGK	3		DQA		GGN	3		KDQ		PGR	4
1u7iA	45	46	47	48	38	P	E	G	S	Y		PEGSY		RPGAI	2		EGSY		SGGV	3		GSY		GGW	3		EGS		PGY	4
1ucsA	40	41	42	43	17	L	V	G	M	L		LVGML		RPGAV	2		VGML		TGEI	3		GML		GLI	3		VGM		QGA	4
1ucsA	50	51	52	53	7	P	L	G	T	A		PLGTA		RPGDI	2		LGTA		VGAV	3		GTA		GSC	3		LGT		QGL	4
1uebA	105	106	107	108	72	K	E	G	M	Y		KEGMY		RPGEA	2		EGMY		VGDA	3		GMY		GSN	3		EGM		QGQ	4
1uebA	166	167	168	169	132	E	P	G	E	V		EPGEV		RPGYI	2		PGEV		VGEI	3		GEV		GSR	3		PGE		RGE	4
1uj0A	224	225	226	227	209	K	H	G	E	A		KHGEA		SVGDL	2		HGEA		VGEL	3		GEA		GTC	3		HGE		RGQ	4
1umkA	134	135	136	137	46	Q	I	G	D	L		QIGDL		SVGEV	2		IGDL		VGEV	3		GDL		GTR	3		IGD		TGA	4
1uozA	362	363	364	365	352	Q	A	G	R	S		QAGRS		TAGSI	2		AGRS		VGGK	3		GRS		NDI	3		AGR		TGT	4
1utiA	21	22	23	24	6	R	S	G	E	A		RSGEA		TPGTA	2		SGEA		VGGR	3		GEA		NTV	3		SGE		AGL	3
1v70A	72	73	74	75	55	A	P	G	M	A		APGMA		VIGRI	2		PGMA		VGKI	3		GMA		DEA	2		PGM		AGM	3
1vheA	156	157	158	159	76	L	P	G	D	V		LPGDV		VPGDV	2		PGDV		VGQI	3		GDV		DES	2		PGD		DGG	3
1vi4A	140	141	142	143	37	E	P	G	D	I		EPGDI		VVGRW	2		PGDI		VGQV	3		GDI		DKA	2		PGD		DGV	3
1vioA	215	216	217	218	66	E	E	G	E	N		EEGEN		YKGSI	2		EGEN		VGRI	3		GEN		DQV	2		EGE		EGF	3
1vqzA	292	293	294	295	270	L	R	G	V	I		LRGVI		AAGAN	1		RGVI		VGSV	3		GVI		DTV	2		RGV		EGY	3
1w70A	192	193	194	195	177	K	A	G	D	A		KAGDA		AAGDI	1		AGDA		VGTF	3		GDA		GAG	2		AGD		END	3
1wb0A	280	281	282	283	222	R	V	G	A	T		RVGAT		AAGDL	1		VGAT		AGAN	2		GAT		GAH	2		VGA		IGG	3
1wcfA	67	68	69	70	7	F	P	G	V	I		FPGVI		AAGDV	1		PGVI		AGAV	2		GVI		GAR	2		PGV		IGT	3
1wzoB	206	207	208	209	104	E	P	Y	D	V		EPYDV		AAGEA	1		PYDV		AGDS	2		YDV		GDH	2		PYD		KGT	3
1x1oB	79	80	81	82	55	A	E	G	A	L		AEGAL		AAGKV	1		EGAL		AGEN	2		GAL		GDT	2		EGA		NGG	3
1x1oB	85	86	87	88	49	A	E	G	T	A		AEGTA		AAGMS	1		EGTA		AGGL	2		GTA		GEH	2		EGT		NGS	3
1xfiA	354	355	356	357	342	R	L	Y	D	V		RLYDV		ADGEV	1		LYDV		AGNV	2		YDV		GEQ	2		LYD		PGC	3
1xhnA	44	45	46	47	39	V	R	G	R	S		VRGRS		ADGQR	1		RGRS		AGQK	2		GRS		GFF	2		RGR		PGF	3
1xqlA	324	325	326	327	251	P	V	G	T	L		PVGTL		ADGTA	1		VGTL		AGQL	2		GTL		GFS	2		VGT		PGH	3
1xruB	99	100	101	102	82	G	H	R	D	N		GHRDN		AEGAL	1		HRDN		AGQV	2		RDN		GGY	2		HRD		PGL	3
1xwtA	118	119	120	121	109	K	Q	G	V	N		KQGVN		AEGDA	1		QGVN		AGTG	2		GVN		GHF	2		QGV		PGN	3
1xwvA	81	82	83	84	43	V	K	G	Q	A		VKGQA		AEGEV	1		KGQA		AQDI	2		GQA		GHL	2		KGQ		QGK	3
1y0mA	813	814	815	816	798	T	K	S	A	A		TKSAA		AEGEY	1		KSAA		DGEA	2		SAA		GHS	2		KSA		QGN	3
1y51A	56	57	58	59	8	P	K	G	A	V		PKGAV		AEGKI	1		KGAV		DGGK	2		GAV		GII	2		KGA		RGK	3
1y7wA	185	186	187	188	82	S	Y	G	D	L		SYGDL		AEGKS	1		YGDL		DGTI	2		GDL		GKM	2		YGD		VGL	3
1yb5A	88	89	90	91	77	K	K	G	D	I		KKGDI		AEGQV	1		KGDI		DGTV	2		GDI		GKT	2		KGD		AGF	2
1ybiB	270	271	272	273	179	A	N	G	T	L		ANGTL		AEGTA	1		NGTL		DGVE	2		GTL		GLS	2		NGT		AGR	2
1yleA	117	118	119	120	81	L	T	G	N	A		LTGNA		AFKDI	1		TGNA		EGDI	2		GNA		GMA	2		TGN		AQD	2
1yn8E	21	22	23	24	6	A	E	G	D	A		AEGDA		AHGSS	1		EGDA		EGEA	2		GDA		GNF	2		EGD		ARG	2
1yoeA	270	271	272	273	264	T	Q	G	M	E		TQGME		AIGDV	1		QGME		EGMV	2		GME		GNL	2		QGM		DGL	2
1yqwQ	519	520	521	522	39	L	I	G	T	V		LIGTV		AIGQI	1		IGTV		EGQI	2		GTV		GQC	2		IGT		DGQ	2
1z9lA	62	63	64	65	34	D	P	G	S	N		DPGSN		AIGVA	1		PGSN		EGQL	2		GSN		GQF	2		PGS		ENS	2
1zkkB	327	328	329	330	232	A	A	G	E	A		AAGEA		AKGAT	1		AGEA		EGQV	2		GEA		GQR	2		AGE		FGD	2
1zkpB	237	238	239	240	5	H	S	G	Y	V		HSGYV		AKGEK	1		SGYV		EGTA	2		GYV		GQS	2		SGY		FGE	2
1zswA	216	217	218	219	13	G	R	G	S	V		GRGSV		AKGEL	1		RGSV		EGYV	2		GSV		GRA	2		RGS		FGM	2
1zsyA	107	108	109	110	96	K	P	G	D	V		KPGDV		AKGEN	1		PGDV		ENDA	2		GDV		GRL	2		PGD		FGS	2
1zuyA	22	23	24	25	6	K	K	G	D	A		KKGDA		AKGSA	1		KGDA		FGML	2		GDA		GRT	2		KGD		GGD	2
2a28A	20	21	22	23	5	D	P	G	D	A		DPGDA		ALGEV	1		PGDA		FGRW	2		GDA		GSH	2		PGD		GGT	2
2a9sA	118	119	120	121	107	P	V	G	L	I		PVGLI		ALGML	1		VGLI		HGDC	2		GLI		GST	2		VGL		HGE	2
2ahnA	34	35	36	37	7	A	S	Q	A	N		ASQAN		ALHKV	1		SQAN		HGDK	2		QAN		GTD	2		SQA		HGK	2
2ap1A	83	84	85	86	75	A	S	G	K	L		ASGKL		ANDYG	1		SGKL		HGDS	2		GKL		GTM	2		SGK		IGA	2
2arcB	67	68	69	70	50	R	P	G	D	T		RPGDT		ANGEN	1		PGDT		IGDC	2		GDT		GTS	2		PGD		IGL	2
2au7A	80	81	82	83	19	Q	P	G	S	I		QPGSI		ANGGL	1		PGSI		IGDL	2		GSI		GTT	2		PGS		IGV	2
2b5wA	78	79	80	81	69	E	E	G	D	V		EEGDV		ANGQV	1		EGDV		IGQI	2		GDV		GVA	2		EGD		IND	2
2b8mA	70	71	72	73	52	K	E	G	N	I		KEGNI		APAEF	1		EGNI		IGSI	2		GNI		GVC	2		EGN		KDG	2
2bf6A	476	477	478	479	471	H	K	G	R	I		HKGRI		APAEN	1		KGRI		IGTV	2		GRI		GVE	2		KGR		KDQ	2
2bkoA	172	173	174	175	128	R	A	G	D	V		RAGDV		APDDQ	1		AGDV		KGEN	2		GDV		GVV	2		AGD		KDS	2
2blnB	299	300	301	302	259	V	Q	G	S	V		VQGSV		APGAI	1		QGSV		KGHS	2		GSV		GYY	2		QGS		KEQ	2
2bnmB	167	168	169	170	146	P	T	G	A	V		PTGAV		APGAL	1		TGAV		KGKY	2		GAV		KDI	2		TGA		KGL	2
2bogX	270	271	272	273	264	G	A	G	Q	A		GAGQA		APGAR	1		AGQA		KGQA	2		GQA		LGR	2		AGQ		KGV	2
2brfA	80	81	82	83	66	K	P	G	L	Q		KPGLQ		APGDN	1		PGLQ		KGSA	2		GLQ		MGN	2		PGL		KNS	2
2bw4A	115	116	117	118	87	N	P	G	E	N		NPGEN		APGDV	1		PGEN		LGLV	2		GEN		NDA	2		PGE		LGH	2
2bw8A	212	213	214	215	45	G	A	G	L	I		GAGLI		APGDY	1		AGLI		LNYF	2		GLI		NEL	2		AGL		LGL	2
2bzvA	369	370	371	372	279	E	P	G	K	M		EPGKM		APGEA	1		PGKM		NGDV	2		GKM		NGI	2		PGK		LNY	2
2c0cA	107	108	109	110	95	T	V	G	Q	V		TVGQV		APGGN	1		VGQV		NGTI	2		GQV		NSL	2		VGQ		LYD	2
2c0zA	94	95	96	97	87	T	Y	G	C	D		TYGCD		APGKL	1		YGCD		NGTL	2		GCD		NTI	2		YGC		NGY	2
2ccwA	88	89	90	91	35	G	G	G	E	H		GGGEH		APGMA	1		GGEH		PGAN	2		GEH		NYF	2		GGE		PAE	2
2cdcA	80	81	82	83	72	S	Q	G	D	V		SQGDV		APGQN	1		QGDV		PGAR	2		GDV		QDI	2		QGD		PDD	2
2ci0A	340	341	342	343	328	H	E	G	D	A		HEGDA		APGSC	1		EGDA		PGDH	2		GDA		REA	2		EGD		PGI	2
2cj3A	67	68	69	70	33	S	P	G	Q	N		SPGQN		APGSI	1		PGQN		PGDR	2		GQN		RGG	2		PGQ		PSQ	2
2ck3B	83	84	85	86	31	K	E	G	D	V		KEGDV		APGSK	1		EGDV		PGDT	2		GDV		SQV	2		EGD		QGG	2
2ck3E	70	71	72	73	13	V	R	G	Q	I		VRGQI		APGSV	1		RGQI		PGEI	2		GQI		YDV	2		RGQ		QGM	2
2ckkA	32	33	34	35	23	Y	H	K	K	I		YHKKI		APGTD	1		HKKI		PGFS	2		KKI		AAV	1		HKK		QGT	2
2ckkA	84	85	86	87	79	Y	R	G	N	V		YRGNV		APGTV	1		RGNV		PGGN	2		GNV		AEF	1		RGN		RDK	2
2ckkA	110	111	112	113	105	L	K	G	R	I		LKGRI		AQGAA	1		KGRI		PGGR	2		GRI		AEN	1		KGR		RGA	2
2cnqA	149	150	151	152	125	K	E	S	Q	I		KESQI		AQGAH	1		ESQI		PGKL	2		SQI		AGN	1		ESQ		RGG	2
2cwsA	209	210	211	212	209	Q	D	G	Q	Q		QDGQQ		AQGAT	1		DGQQ		PGKN	2		GQQ		AHG	1		DGQ		RGR	2
2d4nA	198	199	200	201	127	S	Q	G	N	S		SQGNS		AQGDK	1		QGNS		PGKV	2		GNS		AQS	1		QGN		RGT	2
2dhoA	77	78	79	80	70	F	P	G	C	R		FPGCR		AQGEA	1		PGCR		PGMI	2		GCR		AQV	1		PGC		RGV	2
2dsjB	375	376	377	378	338	K	P	G	D	V		KPGDV		AQGGR	1		PGDV		PGNI	2		GDV		ASN	1		PGD		RNT	2
2dsjB	381	382	383	384	332	E	R	G	E	A		ERGEA		AQGMV	1		RGEA		PGSA	2		GEA		ASQ	1		RGE		SGA	2
2e3aA	196	197	198	199	189	I	F	R	S	Q		IFRSQ		ARGEA	1		FRSQ		PGTV	2		RSQ		ATD	1		FRS		SGR	2
2essA	73	74	75	76	14	Y	Q	Y	E	A		YQYEA		ASGKL	1		QYEA		PGVC	2		YEA		DAN	1		QYE		SGT	2
2essA	210	211	212	213	164	Y	F	G	D	A		YFGDA		ASQAN	1		FGDA		PGVI	2		GDA		DDA	1		FGD		TGQ	2
2f4pB	80	81	82	83	62	K	K	G	D	V		KKGDV		ASRTL	1		KGDV		PSQV	2		GDV		DDL	1		KGD		TGS	2
2fctA	222	223	224	225	147	K	A	G	Q	A		KAGQA		AVGAA	1		AGQA		QGDC	2		GQA		DDQ	1		AGQ		VDD	2
2fe5A	273	274	275	276	257	Q	I	G	D	I		QIGDI		AVGEF	1		IGDI		QGEA	2		GDI		DEL	1		IGD		VGH	2
2fhpA	8	9	10	11	3	Y	G	G	R	V		YGGRV		AVGER	1		GGRV		QGKA	2		GRV		DER	1		GGR		VGM	2
2fo3A	50	51	52	53	44	Y	A	N	E	G		YANEG		AVGRC	1		ANEG		QGLF	2		NEG		DGK	1		ANE		YGD	2
2fosA	169	170	171	172	61	T	K	G	K	N		TKGKN		AVGRI	1		KGKN		QGNI	2		GKN		DGR	1		KGK		YGE	2
2fpeA	21	22	23	24	6	E	V	D	D	A		EVDDA		AYKQY	1		VDDA		QGQV	2		DDA		DHV	1		VDD		YGK	2
2fqpC	71	72	73	74	35	P	E	G	V	H		PEGVH		CAGEL	1		EGVH		RDKA	2		GVH		DKC	1		EGV		AAQ	1
2furB	201	202	203	204	187	L	Y	G	K	I		LYGKI		CDGKI	1		YGKI		RGDA	2		GKI		DKL	1		YGK		ADD	1
2fzwB	83	84	85	86	72	K	A	G	D	V		KAGDV		CEGEL	1		AGDV		RGDN	2		GDV		DKV	1		AGD		ADE	1
2g9fA	603	604	605	606	561	F	S	G	A	V		FSGAV		CEGSA	1		SGAV		RGDY	2		GAV		DMF	1		SGA		ADK	1
2gaiB	422	423	424	425	229	E	E	G	E	V		EEGEV		CEGSV	1		EGEV		RGEA	2		GEV		DQI	1		EGE		ADQ	1
2gdqB	70	71	72	73	6	L	L	G	K	I		LLGKI		CGGKI	1		LGKI		RGKA	2		GKI		DRY	1		LGK		AEE	1
2gl5A	64	65	66	67	3	I	V	G	E	I		IVGEI		CIGDI	1		VGEI		RGQI	2		GEI		DSN	1		VGE		AGV	1
2gvkA	181	182	183	184	174	F	A	G	G	I		FAGGI		CLGYY	1		AGGI		SGDF	2		GGI		DST	1		AGG		AGY	1
2gwnA	378	379	380	381	28	R	P	G	Y	I		RPGYI		CPGDI	1		PGYI		SGEA	2		GYI		DYG	1		PGY		AHA	1
2gwnA	410	411	412	413	396	F	E	G	F	V		FEGFV		CRGRV	1		EGFV		SGKL	2		GFV		DYI	1		EGF		AKQ	1
2gzeB	42	43	44	45	11	L	R	D	K	A		LRDKA		DAGGR	1		RDKA		SGKV	2		DKA		DYV	1		RDK		AMT	1
2gzgB	42	43	44	45	11	L	R	D	K	A		LRDKA		DAGGV	1		RDKA		SGSK	2		DKA		EAV	1		RDK		ANA	1
2gzvA	65	66	67	68	49	A	A	G	D	I		AAGDI		DAKQN	1		AGDI		TGDL	2		GDI		EDL	1		AGD		ANE	1
2h6eA	81	82	83	84	71	K	K	G	D	I		KKGDI		DDEDL	1		KGDI		TGKI	2		GDI		EES	1		KGD		ANG	1
2hbaA	14	15	16	17	5	K	K	G	E	F		KKGEF		DDGTV	1		KGEF		TGKV	2		GEF		EET	1		KGE		ANK	1
2hboA	99	100	101	102	49	K	L	G	D	V		KLGDV		DEGAH	1		LGDV		TGTA	2		GDV		EKV	1		LGD		ANT	1
2hbwA	39	40	41	42	19	A	V	G	R	C		AVGRC		DEGEN	1		VGRC		VGAA	2		GRC		ELI	1		VGR		ATD	1
2he2A	462	463	464	465	446	Q	R	G	D	V		QRGDV		DEGGA	1		RGDV		VGAI	2		GDV		EQI	1		RGD		AYQ	1
2he4A	191	192	193	194	176	R	A	Q	D	I		RAQDI		DEGGR	1		AQDI		VGDF	2		QDI		EQN	1		AQD		CAT	1
2hewF	147	148	149	150	96	A	F	K	D	I		AFKDI		DEGKV	1		FKDI		VGEA	2		KDI		EQR	1		FKD		CGQ	1
2hhjA	95	96	97	98	22	L	I	G	L	F		LIGLF		DEGQN	1		IGLF		VGEC	2		GLF		ESI	1		IGL		CGR	1
2hjhA	444	445	446	447	222	F	F	G	E	K		FFGEK		DEGTI	1		FGEK		VGEF	2		GEK		ESV	1		FGE		CGT	1
2hlyA	135	136	137	138	63	Q	S	G	D	N		QSGDN		DEYAN	1		SGDN		VGHV	2		GDN		FEI	1		SGD		DAA	1
2hqsD	125	126	127	128	121	A	P	G	T	D		APGTD		DGGAN	1		PGTD		VGRV	2		GTD		FEL	1		PGT		DDT	1
2hsiA	235	236	237	238	201	K	L	G	Q	V		KLGQV		DGGTA	1		LGQV		VGRW	2		GQV		FHV	1		LGQ		DDY	1
2hsiA	241	242	243	244	195	P	R	G	G	A		PRGGA		DHGTS	1		RGGA		VGSL	2		GGA		FKD	1		RGG		DED	1
2hx5A	80	81	82	83	13	H	T	G	D	V		HTGDV		DIGKV	1		TGDV		VGTI	2		GDV		FMG	1		TGD		DGK	1
2hzyB	341	342	343	344	206	R	P	G	D	V		RPGDV		DKGEA	1		PGDV		VGTL	2		GDV		FQR	1		PGD		DGN	1
2i0qA	266	267	268	269	230	R	T	G	E	I		RTGEI		DKNSS	1		TGEI		VGTY	2		GEI		FTD	1		TGE		DGY	1
2i1nA	178	179	180	181	162	G	V	N	D	I		GVNDI		DLGDI	1		VNDI		YGKI	2		NDI		FTN	1		VND		DKQ	1
2i61A	37	38	39	40	14	T	W	G	L	C		TWGLC		DPGDA	1		WGLC		AAQS	1		GLC		GAF	1		WGL		DNY	1
2i6vA	256	257	258	259	241	Q	D	G	D	V		QDGDV		DPGSN	1		DGDV		ADDI	1		GDV		GAK	1		DGD		DRK	1
2id4A	559	560	561	562	505	H	W	G	E	I		HWGEI		DPGTV	1		WGEI		ADES	1		GEI		GAM	1		WGE		DST	1
2if6A	110	111	112	113	69	Y	L	G	K	V		YLGKV		DQGLL	1		LGKV		ADKC	1		GKV		GAQ	1		LGK		DYE	1
2isaH	81	82	83	84	66	D	I	G	K	V		DIGKV		DSGEF	1		IGKV		ADQA	1		GKV		GCA	1		IGK		EAH	1
2iuwA	240	241	242	243	208	D	H	G	T	S		DHGTS		DSGEH	1		HGTS		AEES	1		GTS		GCD	1		HGT		EFM	1
2iwkA	557	558	559	560	534	G	P	Q	Q	N		GPQQN		DSGIG	1		PQQN		AGAG	1		QQN		GCG	1		PQQ		EGC	1
2iwnA	423	424	425	426	407	Q	I	G	D	V		QIGDV		DTGKL	1		IGDV		AGAQ	1		GDV		GCI	1		IGD		EGH	1
2j3xA	169	170	171	172	94	P	T	T	F	L		PTTFL		DVGAA	1		TTFL		AGAT	1		TFL		GCL	1		TTF		EGN	1
2j3xA	370	371	372	373	291	S	E	G	A	I		SEGAI		DVGEL	1		EGAI		AGDD	1		GAI		GCR	1		EGA		EGR	1
2j5zC	203	204	205	206	186	H	S	G	R	L		HSGRL		DVGLL	1		SGRL		AGEM	1		GRL		GDD	1		SGR		EGV	1
2j6fA	21	22	23	24	6	R	V	G	E	V		RVGEV		DVGSL	1		VGEV		AGES	1		GEV		GDG	1		VGE		EGW	1
2j6gA	232	233	234	235	54	A	N	G	Q	V		ANGQV		DVGSV	1		NGQV		AGFG	1		GQV		GDW	1		NGQ		EMG	1
2jafA	97	98	99	100	91	L	A	G	E	M		LAGEM		DWYDY	1		AGEM		AGFR	1		GEM		GES	1		AGE		ENE	1
2jepB	367	368	369	370	328	G	Q	H	G	D		GQHGD		DYESV	1		QHGD		AGGI	1		HGD		GEY	1		QHG		ENN	1
2jhfB	84	85	86	87	73	R	P	G	D	V		RPGDV		EADES	1		PGDV		AGGR	1		GDV		GFA	1		PGD		ENW	1
2jikA	60	61	62	63	44	Q	E	G	D	V		QEGDV		EAGDA	1		EGDV		AGKA	1		GDV		GFG	1		EGD		ESL	1
2jilA	198	199	200	201	182	K	P	G	D	I		KPGDI		EAGDS	1		PGDI		AGKD	1		GDI		GFI	1		PGD		ESQ	1
2jk9A	217	218	219	220	77	W	G	H	C	R		WGHCR		EAGEL	1		GHCR		AGKG	1		HCR		GFR	1		GHC		EYA	1
2jliA	321	322	323	324	283	L	V	D	H	V		LVDHV		EAGES	1		VDHV		AGKI	1		DHV		GGC	1		VDH		EYE	1
2nlrA	208	209	210	211	41	G	A	G	L	V		GAGLV		EAGEV	1		AGLV		AGLI	1		GLV		GGF	1		AGL		FDE	1
2nmxA	169	170	171	172	61	T	K	G	K	N		TKGKN		EAGGV	1		KGKN		AGLL	1		GKN		GGH	1		KGK		FDR	1
2nn8A	193	194	195	196	138	E	S	G	K	V		ESGKV		EAGQC	1		SGKV		AGLV	1		GKV		GHD	1		SGK		FGK	1
2nqlB	90	91	92	93	5	V	I	G	R	I		VIGRI		EAGTG	1		IGRI		AGMI	1		GRI		GHI	1		IGR		FGN	1
2nvaB	340	341	342	343	268	H	I	G	D	V		HIGDV		EAGTM	1		IGDV		AGMS	1		GDV		GHN	1		IGD		FGT	1
2o1qB	96	97	98	99	61	S	A	N	A	H		SANAH		EEGDV	1		ANAH		AGMV	1		NAH		GHY	1		ANA		FKD	1
2o6fA	87	88	89	90	77	G	V	G	D	A		GVGDA		EEGEA	1		VGDA		AGNI	1		GDA		GIG	1		VGD		FMQ	1
2o8qA	87	88	89	90	69	E	A	G	G	V		EAGGV		EEGEN	1		AGGV		AGNL	1		GGV		GIL	1		AGG		FRS	1
2o9cA	69	70	71	72	51	L	R	G	Q	V		LRGQV		EEGEV	1		RGQV		AGQC	1		GQV		GKC	1		RGQ		FSG	1
2o9cA	198	199	200	201	186	F	L	G	H	V		FLGHV		EEGYA	1		LGHV		AGQI	1		GHV		GKD	1		LGH		GED	1
2o9sA	843	844	845	846	828	R	K	G	E	A		RKGEA		EEMGN	1		KGEA		AGQN	1		GEA		GKF	1		KGE		GGA	1
2oa2A	240	241	242	243	217	F	D	D	Y	V		FDDYV		EFDES	1		DDYV		AGRI	1		DYV		GKG	1		DDY		GGE	1
2oaaB	218	219	220	221	213	K	K	G	K	Y		KKGKY		EHGDS	1		KGKY		AGRS	1		GKY		GKH	1		KGK		GGG	1
2ocsA	50	51	52	53	35	R	A	G	D	I		RAGDI		EIGDI	1		AGDI		AGSA	1		GDI		GKQ	1		AGD		GGK	1
2ofzA	136	137	138	139	-3	T	E	G	A	I		TEGAI		EIGDV	1		EGAI		AGSF	1		GAI		GKS	1		EGA		GGM	1
2og5A	273	274	275	276	172	L	P	G	E	C		LPGEC		EIGKI	1		PGEC		AGSH	1		GEC		GLC	1		PGE		GGQ	1
2ol1B	107	108	109	110	36	N	T	G	D	S		NTGDS		EKDQA	1		TGDS		AGSL	1		GDS		GLK	1		TGD		GGR	1
2omlA	208	209	210	211	45	A	N	G	E	N		ANGEN		EKDSN	1		NGEN		AGSQ	1		GEN		GLQ	1		NGE		GHC	1
2oo0A	376	377	378	379	290	H	V	G	D	I		HVGDI		EKGDV	1		VGDI		AGTL	1		GDI		GLY	1		VGD		GNS	1
2opwA	233	234	235	236	176	Q	R	G	A	A		QRGAA		EKGEN	1		RGAA		AGTM	1		GAA		GME	1		RGA		GQC	1
2oqkA	72	73	74	75	38	N	P	G	D	V		NPGDV		EKGGL	1		PGDV		AGTT	1		GDV		GMF	1		PGD		HGS	1
2ouiA	76	77	78	79	65	K	V	G	D	I		KVGDI		EKGVT	1		VGDI		AGVL	1		GDI		GMH	1		VGD		HGT	1
2ov0A	73	74	75	76	47	K	K	E	Q	N		KKEQN		ELGSL	1		KEQN		AGYI	1		EQN		GMM	1		KEQ		HHD	1
2ow9B	174	175	176	177	168	Y	G	G	D	F		YGGDF		ELYGN	1		GGDF		AHAY	1		GDF		GMS	1		GGD		HKK	1
2ox0A	263	264	265	266	200	E	A	G	E	L		EAGEL		ENGGI	1		AGEL		AKQN	1		GEL		GMY	1		AGE		HKT	1
2ox4H	60	61	62	63	3	L	I	G	E	I		LIGEI		ENGNF	1		IGEI		AMTL	1		GEI		GNA	1		IGE		HNA	1
2oynA	121	122	123	124	11	K	D	G	D	V		KDGDV		ENGYF	1		DGDV		ANAH	1		GDV		GND	1		DGD		HNC	1
2ozfA	194	195	196	197	179	R	A	Q	D	I		RAQDI		EPGAA	1		AQDI		ANEG	1		QDI		GNM	1		AQD		HRC	1
2p02A	343	344	345	346	154	A	I	G	V	A		AIGVA		EPGEN	1		IGVA		ANGI	1		GVA		GNS	1		IGV		HRD	1
2p1gB	168	169	170	171	136	L	S	G	K	L		LSGKL		EPGEV	1		SGKL		ANKC	1		GKL		GNY	1		SGK		IDK	1
2p3wA	403	404	405	406	388	Q	D	G	D	V		QDGDV		EPGFV	1		DGDV		ANTV	1		GDV		GQQ	1		DGD		IGM	1
2p74A	112	113	114	115	97	H	V	N	G	I		HVNGI		EPGKM	1		VNGI		ARGG	1		NGI		GQW	1		VNG		IGY	1
2p8gA	38	39	40	41	33	V	A	G	R	I		VAGRI		EPGKN	1		AGRI		ARGN	1		GRI		GQY	1		AGR		ILN	1
2pa1A	44	45	46	47	29	R	P	G	D	V		RPGDV		EPGLL	1		PGDV		ATDL	1		GDV		GRC	1		PGD		INT	1
2pdrB	103	104	105	106	85	V	L	G	R	I		VLGRI		EPGMI	1		LGRI		AYQV	1		GRI		GRD	1		LGR		KDE	1
2pktA	45	46	47	48	30	C	I	G	D	I		CIGDI		EPGMV	1		IGDI		CATD	1		GDI		GRF	1		IGD		KDM	1
2pljA	355	356	357	358	286	N	N	G	D	V		NNGDV		EPGRS	1		NGDV		CGQI	1		GDV		GRG	1		NGD		KEA	1
2pltA	65	66	67	68	31	A	P	G	E	N		APGEN		EPGSV	1		PGEN		CGRI	1		GEN		GRN	1		PGE		KGG	1
2pmqA	75	76	77	78	3	L	A	G	A	I		LAGAI		EPGVR	1		AGAI		CGTA	1		GAI		GRR	1		AGA		KGM	1
2pn0B	99	100	101	102	55	L	L	G	L	V		LLGLV		EPGYI	1		LGLV		DAAV	1		GLV		GSD	1		LGL		KGN	1
2pnyA	77	78	79	80	70	F	P	G	Y	R		FPGYR		EPTCV	1		PGYR		DDTV	1		GYR		GSF	1		PGY		KGW	1
2pr5A	57	58	59	60	39	I	L	G	K	I		ILGKI		EPYDV	1		LGKI		DDYV	1		GKI		GSQ	1		LGK		KNE	1
2ptzA	77	78	79	80	3	L	I	G	R	I		LIGRI		EQGEC	1		IGRI		DEDL	1		GRI		GSS	1		IGR		KNQ	1
2pytA	194	195	196	197	177	K	A	G	D	V		KAGDV		EQGKA	1		AGDV		DGAA	1		GDV		GSW	1		AGD		KNV	1
2pytA	202	203	204	205	169	P	K	G	S	L		PKGSL		ERGDN	1		KGSL		DGAG	1		GSL		GTK	1		KGS		KQE	1
2pzhB	61	62	63	64	5	S	L	G	Q	V		SLGQV		ERGDV	1		LGQV		DGAL	1		GQV		GTQ	1		LGQ		KSA	1
2q30E	78	79	80	81	60	P	R	G	A	V		PRGAV		ERGEA	1		RGAV		DGAM	1		GAV		GTW	1		RGA		KSC	1
2q3gA	45	46	47	48	30	A	V	G	D	I		AVGDI		ERGFV	1		VGDI		DGDA	1		GDI		GVG	1		VGD		KYR	1
2q6kA	262	263	264	265	179	V	P	G	D	V		VPGDV		ERGGV	1		PGDV		DGDF	1		GDV		GVH	1		PGD		KYS	1
2qdxA	84	85	86	87	9	K	E	G	D	V		KEGDV		ERGMA	1		EGDV		DGDI	1		GDV		GVM	1		EGD		LFE	1
2qhkA	85	86	87	88	76	L	E	G	K	N		LEGKN		ERGQI	1		EGKN		DGDL	1		GKN		GVN	1		EGK		LFH	1
2qjvB	216	217	218	219	189	Y	N	R	D	H		YNRDH		ERNKA	1		NRDH		DGEF	1		RDH		GVR	1		NRD		LGA	1
2qmcA	206	207	208	209	172	Q	E	G	D	I		QEGDI		ESGDF	1		EGDI		DGEI	1		GDI		GVT	1		EGD		LGM	1
2qnkA	78	79	80	81	57	R	Q	G	E	Q		RQGEQ		ESGGK	1		QGEQ		DGEV	1		GEQ		GWR	1		QGE		LGN	1
2qnkA	249	250	251	252	232	A	P	D	D	Q		APDDQ		ESGKV	1		PDDQ		DGGW	1		DDQ		GWW	1		PDD		LGY	1
2qpwA	130	131	132	133	45	A	P	G	E	A		APGEA		ESGQF	1		PGEA		DGKI	1		GEA		GYA	1		PGE		LHK	1
2qwuA	143	144	145	146	122	L	S	N	L	L		LSNLL		ETGDV	1		SNLL		DGLL	1		NLL		GYF	1		SNL		LNE	1
2r5oB	362	363	364	365	323	S	R	G	D	F		SRGDF		ETGKV	1		RGDF		DGLV	1		GDF		GYL	1		RGD		LNI	1
2uxyA	249	250	251	252	19	E	E	M	G	N		EEMGN		ETGLS	1		EMGN		DGNY	1		MGN		GYR	1		EMG		LNK	1
2uzcC	45	46	47	48	30	R	I	G	D	I		RIGDI		ETGTA	1		IGDI		DGQQ	1		GDI		HAY	1		IGD		LRE	1
2v0uA	445	446	447	448	427	I	L	G	R	I		ILGRI		EVAGN	1		LGRI		DGQR	1		GRI		HCR	1		LGR		LSQ	1
2v1qA	22	23	24	25	7	K	S	G	D	V		KSGDV		EVDDA	1		SGDV		DGSI	1		GDV		HDS	1		SGD		LYG	1
2v1wB	44	45	46	47	29	C	P	G	D	I		CPGDI		EVDDL	1		PGDI		DGSL	1		GDI		HEL	1		PGD		MGG	1
2v3fB	428	429	430	431	78	P	E	G	S	V		PEGSV		EVDQV	1		EGSV		DGSR	1		GSV		HEN	1		EGS		MGM	1
2v9tB	463	464	465	466	457	L	A	N	K	C		LANKC		EVEDV	1		ANKC		DGSW	1		NKC		HGD	1		ANK		NDD	1
2vd8A	329	330	331	332	256	P	L	G	T	V		PLGTV		EVGEA	1		LGTV		DGTA	1		GTV		HKV	1		LGT		NDK	1
2vecA	86	87	88	89	68	S	A	G	E	I		SAGEI		EVGKV	1		AGEI		DGTG	1		GEI		HTV	1		AGE		NDY	1
2vi1A	32	33	34	35	7	N	S	G	E	N		NSGEN		EVGNV	1		SGEN		DGTK	1		GEN		KKI	1		SGE		NEL	1
2vj0A	778	779	780	781	743	D	G	G	A	N		DGGAN		EVGQI	1		GGAN		DGTM	1		GAN		KQF	1		GGA		NEQ	1
2vlgB	45	46	47	48	27	M	I	G	S	I		MIGSI		EVGQV	1		IGSI		DGVG	1		GSI		KQN	1		IGS		NFT	1
2vn4A	32	33	34	35	22	S	A	G	A	G		SAGAG		EVGRI	1		AGAG		DGYV	1		GAG		KQY	1		AGA		NGA	1
2vqpA	217	218	219	220	206	K	P	Q	S	V		KPQSV		EVGSV	1		PQSV		DKQF	1		QSV		KSA	1		PQS		NGE	1
2vsvA	553	554	555	556	538	R	E	G	D	V		REGDV		EVGTV	1		EGDV		DNYY	1		GDV		KTI	1		EGD		NGH	1
2vv6D	183	184	185	186	165	A	I	G	Q	I		AIGQI		EVHEL	1		IGQI		DRKV	1		GQI		KTN	1		IGQ		NGK	1
2vveA	303	304	305	306	180	D	W	Y	D	Y		DWYDY		EYGER	1		WYDY		DSTN	1		YDY		LAV	1		WYD		NGL	1
2vwfA	20	21	22	23	5	R	R	G	D	A		RRGDA		FAAQS	1		RGDA		DYEV	1		GDA		LCI	1		RGD		NGM	1
2vwrA	382	383	384	385	366	S	S	N	D	I		SSNDI		FAGAV	1		SNDI		EAHG	1		NDI		LNV	1		SND		NGN	1
2vyqA	125	126	127	128	25	E	P	G	S	V		EPGSV		FAGGI	1		PGSV		EFMG	1		GSV		MDI	1		PGS		NGQ	1
2vz5A	72	73	74	75	57	Q	I	G	D	V		QIGDV		FAGSI	1		IGDV		EGAH	1		GDV		MQR	1		IGD		NGR	1
2w1rA	93	94	95	96	82	Y	L	N	K	Y		YLNKY		FCATD	1		LNKY		EGAL	1		NKY		MTL	1		LNK		NNF	1
2w2jA	191	192	193	194	84	Y	K	G	K	N		YKGKN		FCGRI	1		KGKN		EGAT	1		GKN		NAG	1		KGK		NNN	1
2w40A	235	236	237	238	227	Y	L	N	I	V		YLNIV		FDDYV	1		LNIV		EGAV	1		NIV		NAH	1		LNI		NNR	1
2w4fA	775	776	777	778	760	R	V	G	D	I		RVGDI		FDRKV	1		VGDI		EGCA	1		GDI		NAV	1		VGD		NRD	1
2w70A	372	373	374	375	354	Y	A	G	Y	I		YAGYI		FEGFV	1		AGYI		EGDF	1		GYI		NCI	1		AGY		NSR	1
2w98B	69	70	71	72	8	Q	L	S	Q	L		QLSQL		FEGKI	1		LSQL		EGDK	1		SQL		NDL	1		LSQ		NTG	1
2w98B	91	92	93	94	82	T	K	G	D	I		TKGDI		FEGQF	1		KGDI		EGDL	1		GDI		NDV	1		KGD		PAS	1
2wdcA	422	423	424	425	378	L	P	G	Q	S		LPGQS		FFGEK	1		PGQS		EGDR	1		GQS		NEG	1		PGQ		PDE	1
2we2A	206	207	208	209	138	N	K	Y	R	L		NKYRL		FHGKL	1		KYRL		EGEL	1		YRL		NEN	1		KYR		PDQ	1
2wfhB	892	893	894	895	886	M	A	D	K	C		MADKC		FHNAG	1		ADKC		EGEY	1		DKC		NEV	1		ADK		PED	1
2wm5A	334	335	336	337	322	A	A	G	D	L		AAGDL		FHRCG	1		AGDL		EGFA	1		GDL		NFI	1		AGD		PEE	1
2wn4A	168	169	170	171	92	P	R	N	T	I		PRNTI		FIDKV	1		RNTI		EGFF	1		NTI		NGN	1		RNT		PFE	1
2wn4A	368	369	370	371	294	P	K	G	S	I		PKGSI		FIGGW	1		KGSI		EGFV	1		GSI		NIV	1		KGS		PHE	1
2wnpF	222	223	224	225	205	H	N	N	N	L		HNNNL		FIGKY	1		NNNL		EGGA	1		NNL		NKA	1		NNN		PHT	1
2wnvA	188	189	190	191	131	Q	Q	G	D	C		QQGDC		FIGRT	1		QGDC		EGGI	1		GDC		NKC	1		QGD		PLA	1
2wnvE	190	191	192	193	135	E	Q	G	E	C		EQGEC		FIGSI	1		QGEC		EGGK	1		GEC		NKY	1		QGE		PLC	1
2wnvF	184	185	186	187	132	Q	V	G	E	C		QVGEC		FIGYY	1		VGEC		EGGR	1		GEC		NLL	1		VGE		PMG	1
2wnxA	106	107	108	109	37	A	P	G	G	N		APGGN		FKGKI	1		PGGN		EGHL	1		GGN		NNI	1		PGG		PNE	1
2wr8A	246	247	248	249	175	K	V	G	D	V		KVGDV		FKGKY	1		VGDV		EGKL	1		GDV		NNL	1		VGD		PNG	1
2wsdA	295	296	297	298	256	A	P	A	E	N		APAEN		FKGSI	1		PAEN		EGKM	1		AEN		NQI	1		PAE		PNS	1
2wznA	160	161	162	163	79	R	V	G	T	V		RVGTV		FKGTV	1		VGTV		EGKN	1		GTV		NQV	1		VGT		PNV	1
2x0kA	278	279	280	281	193	L	Y	G	H	V		LYGHV		FLGEQ	1		YGHV		EGKS	1		GHV		NRI	1		YGH		PQQ	1
2x3cA	98	99	100	101	46	K	A	G	Q	N		KAGQN		FLGGA	1		AGQN		EGKV	1		GQN		NSA	1		AGQ		PQS	1
2xbkA	302	303	304	305	290	R	A	G	D	A		RAGDA		FLGGH	1		AGDA		EGMI	1		GDA		NSI	1		AGD		PRE	1
2xc3A	332	333	334	335	320	K	K	G	Q	A		KKGQA		FLGHV	1		KGQA		EGMY	1		GQA		NSS	1		KGQ		PRG	1
2xceF	105	106	107	108	30	K	K	G	D	A		KKGDA		FLGLV	1		KGDA		EGNI	1		GDA		NSY	1		KGD		PRM	1
2xf2A	91	92	93	94	76	A	E	G	K	S		AEGKS		FNGKT	1		EGKS		EGQA	1		GKS		NTT	1		EGK		PRR	1
2xkrA	296	297	298	299	284	C	A	G	E	L		CAGEL		FPGCR	1		AGEL		EGQF	1		GEL		NVL	1		AGE		PRS	1
2xvsA	379	380	381	382	341	L	I	G	D	V		LIGDV		FPGDR	1		IGDV		EGQK	1		GDV		NVV	1		IGD		PSD	1
2z26A	336	337	338	339	321	L	A	G	E	V		LAGEV		FPGTR	1		AGEV		EGQN	1		GEV		NWV	1		AGE		PTC	1
2zadD	74	75	76	77	4	I	T	G	I	I		ITGII		FPGVI	1		TGII		EGQS	1		GII		NYY	1		TGI		PTG	1
2zbxA	311	312	313	314	299	R	A	G	E	A		RAGEA		FPGYR	1		AGEA		EGRV	1		GEA		QAN	1		AGE		PTT	1
2zdrA	328	329	330	331	305	L	F	G	K	L		LFGKL		FRSIS	1		FGKL		EGSA	1		GKL		QCR	1		FGK		PWT	1
2zdrA	338	339	340	341	295	R	K	G	A	A		RKGAA		FSGAV	1		KGAA		EGSC	1		GAA		QES	1		KGA		PYD	1
2zhnA	94	95	96	97	37	Q	K	G	M	V		QKGMV		FVDTV	1		KGMV		EGST	1		GMV		QQN	1		KGM		QDA	1
2zpmA	241	242	243	244	226	Q	A	G	D	L		QAGDL		FVGTL	1		AGDL		EGSY	1		GDL		QSV	1		AGD		QDE	1
2zx2A	62	63	64	65	20	C	G	G	K	I		CGGKI		FYGEV	1		GGKI		EGTI	1		GKI		RCG	1		GGK		QDY	1
2zx2A	162	163	164	165	120	C	D	G	K	I		CDGKI		GAGAI	1		DGKI		EGTL	1		GKI		RDH	1		DGK		QFK	1
3a74B	107	108	109	110	65	D	L	G	D	I		DLGDI		GAGFG	1		LGDI		EGTR	1		GDI		RDN	1		LGD		QFT	1
3a8gB	146	147	148	149	131	C	R	G	R	V		CRGRV		GAGFR	1		RGRV		EGTV	1		GRV		RDV	1		RGR		QGF	1
3a9bA	359	360	361	362	333	E	A	G	E	S		EAGES		GAGLI	1		AGES		EGTW	1		GES		RGK	1		AGE		QGH	1
3ah2A	263	264	265	266	175	A	N	G	T	L		ANGTL		GAGLV	1		NGTL		EGTY	1		GTL		RGN	1		NGT		QGR	1
3ap9A	98	99	100	101	39	K	R	E	K	V		KREKV		GAGQA	1		REKV		EGVH	1		EKV		RKV	1		REK		QGS	1
3b6hA	378	379	380	381	361	R	R	G	D	V		RRGDV		GAYQV	1		RGDV		EGWR	1		GDV		RMV	1		RGD		QGV	1
3b76A	457	458	459	460	441	K	T	G	D	V		KTGDV		GDGDL	1		TGDV		EGYA	1		GDV		RRA	1		TGD		QHG	1
3b9cC	83	84	85	86	24	I	P	D	Q	V		IPDQV		GDSTN	1		PDQV		EMGN	1		DQV		RSN	1		PDQ		QYE	1
3b9gA	280	281	282	283	274	N	E	G	A	V		NEGAV		GEGGI	1		EGAV		ENDL	1		GAV		RSQ	1		EGA		RDQ	1
3b9tA	321	322	323	324	181	G	K	G	A	I		GKGAI		GENNI	1		KGAI		ENEV	1		GAI		RTL	1		KGA		REK	1
3bc9A	252	253	254	255	245	K	P	G	Q	L		KPGQL		GGGEH	1		PGQL		ENNI	1		GQL		SAA	1		PGQ		RES	1
3bcwA	91	92	93	94	73	K	A	G	D	I		KAGDI		GGNSL	1		AGDI		ENSL	1		GDI		SCI	1		AGD		RGF	1
3bdfA	220	221	222	223	215	W	Q	G	K	A		WQGKA		GHGDC	1		QGKA		ENSY	1		GKA		SDN	1		QGK		RGL	1
3becA	92	93	94	95	71	K	P	G	M	I		KPGMI		GHHDS	1		PGMI		ENWV	1		GMI		SGL	1		PGM		RGM	1
3bfqG	97	98	99	100	65	N	T	G	A	F		NTGAF		GHRDN	1		TGAF		ESLS	1		GAF		SGV	1		TGA		RGN	1
3bigA	67	68	69	70	53	Y	I	G	E	I		YIGEI		GIGAA	1		IGEI		ESQI	1		GEI		SIS	1		IGE		RGS	1
3bjnA	132	133	134	135	117	V	Q	G	Q	C		VQGQC		GIGAT	1		QGQC		EYAN	1		GQC		SLS	1		QGQ		RMD	1
3bo5A	239	240	241	242	141	V	P	E	E	T		VPEET		GIGDV	1		PEET		EYET	1		EET		SQA	1		PEE		RNA	1
3bpuA	681	682	683	684	668	K	E	G	D	V		KEGDV		GINDV	1		EGDV		FDES	1		GDV		SQI	1		EGD		RNK	1
3bpuA	710	711	712	713	648	P	K	G	S	K		PKGSK		GKGAI	1		KGSK		FDRY	1		GSK		SQL	1		KGS		RSI	1
3bpzD	575	576	577	578	557	S	D	G	S	I		SDGSI		GKGEA	1		DGSI		FGDA	1		GSI		SRV	1		DGS		RWT	1
3butA	60	61	62	63	26	K	P	A	S	N		KPASN		GPGCG	1		PASN		FGDV	1		ASN		SSW	1		PAS		SAS	1
3buuA	94	95	96	97	88	E	R	G	Q	I		ERGQI		GPGDL	1		RGQI		FGEK	1		GQI		STN	1		RGQ		SGH	1
3bv6D	317	318	319	320	42	Q	V	G	G	W		QVGGW		GPGEI	1		VGGW		FGER	1		GGW		TCV	1		VGG		SGI	1
3bwlB	440	441	442	443	422	V	L	G	R	I		VLGRI		GPGGK	1		LGRI		FGKL	1		GRI		TDL	1		LGR		SGL	1
3bwuC	168	169	170	171	144	P	P	M	G	N		PPMGN		GPGSV	1		PMGN		FGND	1		MGN		TFL	1		PMG		SGQ	1
3by9A	122	123	124	125	110	F	I	G	R	T		FIGRT		GPGTI	1		IGRT		FGRG	1		GRT		TGN	1		IGR		SGY	1
3by9A	209	210	211	212	201	W	L	F	H	V		WLFHV		GPQQN	1		LFHV		FGRS	1		FHV		TGR	1		LFH		SKD	1
3bzzB	320	321	322	323	282	H	K	G	Q	V		HKGQV		GQHGD	1		KGQV		FGSC	1		GQV		TKV	1		KGQ		SKS	1
3c0cA	328	329	330	331	313	R	E	G	D	A		REGDA		GRGSV	1		EGDA		FGSV	1		GDA		TTH	1		EGD		SLG	1
3c8cB	239	240	241	242	231	F	N	G	K	T		FNGKT		GRGTY	1		NGKT		FGTS	1		GKT		WTF	1		NGK		SND	1
3c9zA	105	106	107	108	30	A	S	R	T	L		ASRTL		GRNAV	1		SRTL		FKDI	1		RTL		WTY	1		SRT		SNL	1
3cbxA	312	313	314	315	296	E	P	G	D	I		EPGDI		GSGDV	1		PGDI		FMQR	1		GDI		YAN	1		PGD		SQA	1
3ccdB	56	57	58	59	8	T	Q	G	T	I		TQGTI		GTGSV	1		QGTI		FRSQ	1		GTI		YDI	1		QGT		SRT	1
3cjyA	67	68	69	70	20	P	L	G	S	V		PLGSV		GVGDA	1		LGSV		FSGL	1		GSV		YDY	1		LGS		TGF	1
3ck1A	72	73	74	75	11	R	L	G	E	V		RLGEV		GVGDL	1		LGEV		GEDV	1		GEV		YEA	1		LGE		TGI	1
3cmgA	249	250	251	252	219	K	Q	G	A	N		KQGAN		GVGTF	1		QGAN		GGAN	1		GAN		YET	1		QGA		TGL	1
3cp0A	58	59	60	61	28	A	E	G	E	V		AEGEV		GVGTI	1		EGEV		GGDF	1		GEV		YEV	1		EGE		TGM	1
3cqtA	21	22	23	24	6	H	K	G	E	A		HKGEA		GVNDI	1		KGEA		GGDV	1		GEA		YGN	1		KGE		TGN	1
3cvbA	67	68	69	70	33	S	P	G	E	N		SPGEN		HAGDD	1		PGEN		GGEH	1		GEN		YQV	1		PGE		TSQ	1
3d0fA	399	400	401	402	355	R	P	G	A	V		RPGAV		HAGDV	1		PGAV		GGGK	1		GAV		YRL	1		PGA		TTF	1
3d0nA	169	170	171	172	61	E	K	G	K	N		EKGKN		HAGGV	1		KGKN		GGKI	1		GKN		YSR	1		KGK		VAG	1
3d3rA	40	41	42	43	9	A	I	G	D	V		AIGDV		HAGKV	1		IGDV		GGMV	1		GDV					IGD		VAQ	1
3d4iA	581	582	583	584	365	P	S	L	G	R		PSLGR		HAGQV	1		SLGR		GGQV	1		LGR					SLG		VDE	1
3dc8B	383	384	385	386	28	L	V	G	A	I		LVGAI		HCGQI	1		VGAI		GGRV	1		GAI					VGA		VDH	1
3dc8B	415	416	417	418	401	F	E	G	K	I		FEGKI		HDGEA	1		EGKI		GGTA	1		GKI					EGK		VDQ	1
3dcyA	95	96	97	98	22	V	E	G	K	I		VEGKI		HEGQS	1		EGKI		GGTQ	1		GKI					EGK		VDT	1
3dcyA	231	232	233	234	10	P	N	T	G	R		PNTGR		HEGTA	1		NTGR		GHCR	1		TGR					NTG		VED	1
3dhfB	120	121	122	123	59	P	E	G	F	F		PEGFF		HENDA	1		EGFF		GNSL	1		GFF					EGF		VGC	1
3di4B	217	218	219	220	72	R	P	G	D	S		RPGDS		HFGRS	1		PGDS		GQCR	1		GDS					PGD		VGN	1
3dn7B	74	75	76	77	51	I	E	N	W	V		IENWV		HIGDI	1		ENWV		HGDI	1		NWV					ENW		VGV	1
3dqgA	438	439	440	441	420	T	R	N	T	T		TRNTT		HIGDV	1		RNTT		HGDV	1		NTT					RNT		VHE	1
3dskA	411	412	413	414	395	K	A	G	E	A		KAGEA		HIGKV	1		AGEA		HGDW	1		GEA					AGE		VND	1
3dwvB	137	138	139	140	42	W	N	F	T	N		WNFTN		HKDQI	1		NFTN		HGEA	1		FTN					NFT		VNG	1
3e5uA	79	80	81	82	56	G	G	N	S	L		GGNSL		HKGDV	1		GNSL		HGEV	1		NSL					GNS		VNQ	1
3e6zX	63	64	65	66	22	K	T	G	D	V		KTGDV		HKGEA	1		TGDV		HGKL	1		GDV					TGD		VNT	1
3ecyB	120	121	122	123	48	K	H	G	D	S		KHGDS		HKGEV	1		HGDS		HGKV	1		GDS					HGD		VRD	1
3eetA	127	128	129	130	116	R	P	G	E	A		RPGEA		HKGQV	1		PGEA		HGSS	1		GEA					PGE		VTK	1
3ef2B	130	131	132	133	34	S	D	G	A	G		SDGAG		HKGRI	1		DGAG		HGTS	1		GAG					DGA		WFQ	1
3ejaA	113	114	115	116	66	S	T	G	K	V		STGKV		HLGDA	1		TGKV		HHDS	1		GKV					TGK		WGE	1
3ejkA	97	98	99	100	90	T	S	G	R	D		TSGRD		HNNNL	1		SGRD		HKKI	1		GRD					SGR		WGL	1
3emrA	235	236	237	238	169	K	A	G	S	A		KAGSA		HPGDF	1		AGSA		HKTI	1		GSA					AGS		WGN	1
3emwA	207	208	209	210	68	W	G	Q	C	R		WGQCR		HPGFS	1		GQCR		HNAG	1		QCR					GQC		WKT	1
3en0C	254	255	256	257	215	V	H	G	E	V		VHGEV		HPGQN	1		HGEV		HNCI	1		GEV					HGE		WRG	1
3eo6A	78	79	80	81	59	H	A	G	D	V		HAGDV		HQGDC	1		AGDV		HRCG	1		GDV					AGD		WSS	1
3es1A	122	123	124	125	104	R	Q	G	G	V		RQGGV		HQGDV	1		QGGV		HRDN	1		GGV					QGG		WYD	1
3es4A	84	85	86	87	66	G	P	G	S	V		GPGSV		HQGER	1		PGSV		IDKV	1		GSV					PGS		YES	1
3esgB	155	156	157	158	142	G	H	H	D	S		GHHDS		HQGTA	1		HHDS		IGAA	1		HDS					HHD		YGA	1
3f1pA	272	273	274	275	254	L	L	G	R	F		LLGRF		HSGDL	1		LGRF		IGAT	1		GRF					LGR		YGC	1
3f1pB	391	392	393	394	373	L	L	G	K	F		LLGKF		HSGEV	1		LGKF		IGDF	1		GKF					LGK		YGH	1
3f3kB	233	234	235	236	12	D	A	G	G	R		DAGGR		HSGRL	1		AGGR		IGDR	1		GGR					AGG		YKQ	1
3f5oG	95	96	97	98	44	K	L	G	E	V		KLGEV		HSGYV	1		LGEV		IGEL	1		GEV					LGE		YLG	1
3f6qB	18	19	20	21	2	A	P	A	E	F		APAEF		HTGDV	1		PAEF		IGGI	1		AEF					PAE		YNT	1
3f8mB	119	120	121	122	108	D	V	G	A	A		DVGAA		HTGTD	1		VGAA		IGGV	1		GAA					VGA		YSG	1
3f9sB	45	46	47	48	37	W	E	G	R	V		WEGRV		HVGDI	1		EGRV		IGGW	1		GRV					EGR
3fbgA	80	81	82	83	69	N	Q	G	D	V		NQGDV		HVGEI	1		QGDV		IGKY	1		GDV					QGD
3fdjA	264	265	266	267	228	E	R	G	G	V		ERGGV		HVNGI	1		RGGV		IGLF	1		GGV					RGG
3fe4B	189	190	191	192	82	Y	P	G	Q	N		YPGQN		HVNQI	1		PGQN		IGLV	1		GQN					PGQ
3ff1B	348	349	350	351	335	L	A	G	K	I		LAGKI		HWGEI	1		AGKI		IGMI	1		GKI					AGK
3fg8A	158	159	160	161	140	L	L	G	R	I		LLGRI		IAGEA	1		LGRI		IGQL	1		GRI					LGR
3fhwB	65	66	67	68	10	P	L	G	T	V		PLGTV		IAGNI	1		LGTV		IGQR	1		GTV					LGT
3fjsC	78	79	80	81	61	H	Q	G	D	C		HQGDC		IDGVG	1		QGDC		IGQV	1		GDC					QGD
3fmcA	352	353	354	355	294	H	Q	G	T	A		HQGTA		IENEV	1		QGTA		IGRT	1		GTA					QGT
3fotA	173	174	175	176	61	P	Q	D	A	N		PQDAN		IENWV	1		QDAN		IGSA	1		DAN					QDA
3fpcA	76	77	78	79	65	K	P	G	D	V		KPGDV		IFGRW	1		PGDV		IGSL	1		GDV					PGD
3fpkB	83	84	85	86	9	K	P	G	D	V		KPGDV		IFRSQ	1		PGDV		IGSV	1		GDV					PGD
3fq3C	81	82	83	84	20	I	P	G	C	I		IPGCI		IIGRV	1		PGCI		IGTR	1		GCI					PGC
3ft1C	88	89	90	91	8	S	I	G	K	V		SIGKV		ILGRI	1		IGKV		IGVA	1		GKV					IGK
3fy1B	280	281	282	283	222	G	I	G	A	T		GIGAT		IPDQV	1		IGAT		IGVV	1		GAT					IGA
3g48A	58	59	60	61	17	L	I	G	Q	V		LIGQV		IPGCI	1		IGQV		IGYY	1		GQV					IGQ
3g48A	103	104	105	106	14	P	N	G	T	I		PNGTI		IPGDF	1		NGTI		ILNV	1		GTI					NGT
3gfuA	59	60	61	62	24	K	P	N	G	N		KPNGN		IPGTL	1		PNGN		INDI	1		NGN					PNG
3gfuA	174	175	176	177	141	M	P	G	D	N		MPGDN		IQGEA	1		PGDN		INDV	1		GDN					PGD
3gmsA	83	84	85	86	72	L	I	G	K	V		LIGKV		ITGII	1		IGKV		INTV	1		GKV					IGK
3go2A	55	56	57	58	3	L	V	G	A	V		LVGAV		IVGEI	1		VGAV		KDEA	1		GAV					VGA
3go5A	40	41	42	43	13	T	V	G	D	I		TVGDI		IVGKI	1		VGDI		KDGK	1		GDI					VGD
3go5A	112	113	114	115	76	K	K	G	D	V		KKGDV		IVGKV	1		KGDV		KDGR	1		GDV					KGD
3go5A	190	191	192	193	159	R	L	G	Q	V		RLGQV		IVGQI	1		LGQV		KDMF	1		GQV					LGQ
3gohA	56	57	58	59	9	S	N	G	H	Y		SNGHY		IVGRV	1		NGHY		KDQA	1		GHY					NGH
3goxB	18	19	20	21	10	V	P	N	S	A		VPNSA		IYGAV	1		PNSA		KDQI	1		NSA					PNS
3gp3D	93	94	95	96	20	L	S	G	L	F		LSGLF		KAGDA	1		SGLF		KDSN	1		GLF					SGL
3gpuA	47	48	49	50	23	M	I	G	Q	I		MIGQI		KAGDL	1		IGQI		KDST	1		GQI					IGQ
3gqvA	85	86	87	88	74	Q	V	G	D	V		QVGDV		KAGDS	1		VGDV		KEAV	1		GDV					VGD
3gy1A	61	62	63	64	8	L	I	G	R	I		LIGRI		KAGEV	1		IGRI		KEQI	1		GRI					IGR
3gydB	90	91	92	93	67	G	A	G	A	I		GAGAI		KAGKD	1		AGAI		KEQN	1		GAI					AGA
3h12B	73	74	75	76	5	L	I	G	E	I		LIGEI		KAGKG	1		IGEI		KGAA	1		GEI					IGE
3h3lB	163	164	165	166	144	Q	A	G	A	Q		QAGAQ		KAGLL	1		AGAQ		KGAI	1		GAQ					AGA
3h41A	87	88	89	90	33	L	L	G	Q	I		LLGQI		KAGNV	1		LGQI		KGAT	1		GQI					LGQ
3h41A	165	166	167	168	144	S	Y	N	T	V		SYNTV		KAGQN	1		YNTV		KGDL	1		NTV					YNT
3h50A	67	68	69	70	50	Q	A	G	S	V		QAGSV		KAGSA	1		AGSV		KGDS	1		GSV					AGS
3h5qA	383	384	385	386	346	K	I	G	D	V		KIGDV		KAGTT	1		IGDV		KGDY	1		GDV					IGD
3h5qA	389	390	391	392	340	E	E	G	E	A		EEGEA		KAGVL	1		EGEA		KGEF	1		GEA					EGE
3h8uB	83	84	85	86	65	K	A	G	D	V		KAGDV		KATDL	1		AGDV		KGEK	1		GDV					AGD
3h8xA	219	220	221	222	188	A	H	G	S	S		AHGSS		KDDTV	1		HGSS		KGEV	1		GSS					HGS
3hg3B	408	409	410	411	355	N	P	T	G	N		NPTGN		KDGEF	1		PTGN		KGGL	1		TGN					PTG
3hhsB	289	290	291	292	268	F	A	G	S	I		FAGSI		KEGDI	1		AGSI		KGHF	1		GSI					AGS
3hn5B	185	186	187	188	143	E	T	G	K	V		ETGKV		KEGGK	1		TGKV		KGHI	1		GKV					TGK
3hr6A	297	298	299	300	225	H	K	D	Q	I		HKDQI		KEGMV	1		KDQI		KGKA	1		DQI					KDQ
3hsvA	126	127	128	129	90	V	Q	G	K	L		VQGKL		KEGMY	1		QGKL		KGKI	1		GKL					QGK
3ht1A	82	83	84	85	63	G	P	G	E	V		GPGEV		KEGNI	1		PGEV		KGKT	1		GEV					PGE
3hvvA	127	128	129	130	122	L	K	G	L	I		LKGLI		KEGQI	1		KGLI		KGKV	1		GLI					KGL
3hz6A	230	231	232	233	219	V	S	G	T	V		VSGTV		KEGQL	1		SGTV		KGLI	1		GTV					SGT
3i2zA	45	46	47	48	8	A	E	G	Q	V		AEGQV		KEGSC	1		EGQV		KGLY	1		GQV					EGQ
3i35A	224	225	226	227	209	Q	D	G	D	A		QDGDA		KEGST	1		DGDA		KGMV	1		GDA					DGD
3i4oB	49	50	51	52	14	L	P	E	D	V		LPEDV		KEGSV	1		PEDV		KGNL	1		EDV					PED
3i4qA	81	82	83	84	20	A	P	G	S	I		APGSI		KEGTL	1		PGSI		KGQL	1		GSI					PGS
3i5rA	25	26	27	28	10	H	L	G	D	A		HLGDA		KEGTY	1		LGDA		KGQV	1		GDA					LGD
3i6tB	79	80	81	82	8	V	L	G	R	I		VLGRI		KEGYV	1		LGRI		KGQY	1		GRI					LGR
3icjA	485	486	487	488	63	E	R	G	F	V		ERGFV		KENDL	1		RGFV		KGRA	1		GFV					RGF
3id1A	146	147	148	149	131	A	P	G	T	V		APGTV		KENSY	1		PGTV		KGRL	1		GTV					PGT
3ifeA	125	126	127	128	99	Y	K	G	H	F		YKGHF		KESQI	1		KGHF		KGSK	1		GHF					KGH
3ighX	476	477	478	479	47	E	P	G	F	V		EPGFV		KFDRY	1		PGFV		KGSL	1		GFV					PGF
3ihsA	56	57	58	59	8	G	T	G	S	V		GTGSV		KFGDV	1		TGSV		KGSV	1		GSV					TGS
3iiiA	504	505	506	507	399	K	Q	G	E	F		KQGEF		KGEDV	1		QGEF		KGSY	1		GEF					QGE
3iqlA	312	313	314	315	297	K	E	G	D	A		KEGDA		KGGGK	1		EGDA		KGTT	1		GDA					EGD
3irbA	125	126	127	128	83	K	V	G	A	V		KVGAV		KGGMV	1		VGAV		KGTV	1		GAV					VGA
3isxA	144	145	146	147	68	P	I	G	S	V		PIGSV		KHGDS	1		IGSV		KGTY	1		GSV					IGS
3jsyB	168	169	170	171	122	K	K	G	E	A		KKGEA		KHGEA	1		KGEA		KGVL	1		GEA					KGE
3jxoA	194	195	196	197	153	L	S	G	D	V		LSGDV		KHKTI	1		SGDV		KGVT	1		GDV					SGD
3k2oA	260	261	262	263	199	K	P	G	E	L		KPGEL		KIGDC	1		PGEL		KGWW	1		GEL					PGE
3k67A	117	118	119	120	48	R	I	G	D	L		RIGDL		KIGDR	1		IGDL		KNEL	1		GDL					IGD
3k7fB	542	543	544	545	512	S	V	G	L	V		SVGLV		KIGEL	1		VGLV		KNQV	1		GLV					VGL
3kbgA	149	150	151	152	120	K	V	G	D	V		KVGDV		KIGKI	1		VGDV		KNSI	1		GDV					VGD
3kbgA	182	183	184	185	177	H	V	N	Q	I		HVNQI		KIGQR	1		VNQI		KNSS	1		NQI					VNQ
3kccA	65	66	67	68	42	N	Q	G	D	I		NQGDI		KINDI	1		QGDI		KNVV	1		GDI					QGD
3kgdB	71	72	73	74	48	E	L	G	S	L		ELGSL		KKDEA	1		LGSL		KQES	1		GSL					LGS
3kgzB	103	104	105	106	86	A	Q	G	D	I		AQGDI		KKDGK	1		QGDI		KSAA	1		GDI					QGD
3kl0B	298	299	300	301	16	R	P	G	Y	I		RPGYI		KKEAV	1		PGYI		KSCI	1		GYI					PGY
3kreA	108	109	110	111	97	A	D	G	T	A		ADGTA		KKEQN	1		DGTA		KYRL	1		GTA					DGT
3kzdA	890	891	892	893	875	K	A	G	D	V		KAGDV		KKGAV	1		AGDV		KYSR	1		GDV					AGD
3l0qB	244	245	246	247	233	I	P	G	T	L		IPGTL		KKGEF	1		PGTL		LFEI	1		GTL					PGT
3l2hD	90	91	92	93	73	A	P	G	D	V		APGDV		KKGKY	1		PGDV		LFHV	1		GDV					PGD
3l5aA	282	283	284	285	276	H	F	G	R	S		HFGRS		KKGNL	1		FGRS		LGAI	1		GRS					FGR
3l9aX	178	179	180	181	166	A	K	G	A	T		AKGAT		KKGQA	1		KGAT		LGDA	1		GAT					KGA
3la7B	70	71	72	73	47	R	E	N	S	L		RENSL		KLGEV	1		ENSL		LGDI	1		NSL					ENS
3lbeD	80	81	82	83	31	K	L	G	D	V		KLGDV		KLGQV	1		LGDV		LGEL	1		GDV					LGD
3ld3A	81	82	83	84	20	M	P	G	A	I		MPGAI		KLGTF	1		PGAI		LGEQ	1		GAI					PGA
3le3A	56	57	58	59	8	S	Q	G	N	I		SQGNI		KLNEL	1		QGNI		LGGA	1		GNI					QGN
3lheA	121	122	123	124	110	S	V	G	D	A		SVGDA		KLREA	1		VGDA		LGGH	1		GDA					VGD
3llxA	335	336	337	338	263	P	V	G	H	V		PVGHV		KNDDI	1		VGHV		LGGI	1		GHV					VGH
3lnyA	53	54	55	56	37	H	K	G	D	V		HKGDV		KNGDA	1		KGDV		LGGL	1		GDV					KGD
3lo8A	142	143	144	145	38	K	P	G	D	I		KPGDI		KNGDV	1		PGDI		LGGR	1		GDI					PGD
3lqwA	103	104	105	106	31	R	K	G	D	S		RKGDS		KNGRV	1		KGDS		LGHL	1		GDS					KGD
3lwcA	94	95	96	97	77	G	P	G	E	V		GPGEV		KPASN	1		PGEV		LGHV	1		GEV					PGE
3lwxA	209	210	211	212	182	F	K	G	K	I		FKGKI		KPDDI	1		KGKI		LGKF	1		GKI					KGK
3lzkC	255	256	257	258	146	S	A	G	T	V		SAGTV		KPGAL	1		AGTV		LGML	1		GTV					AGT
3lzoB	58	59	60	61	49	P	E	G	F	A		PEGFA		KPGAN	1		EGFA		LGNV	1		GFA					EGF
3m58A	326	327	328	329	232	E	A	D	E	S		EADES		KPGAV	1		ADES		LGQI	1		DES					ADE
3m7aA	158	159	160	161	120	K	P	G	D	V		KPGDV		KPGDF	1		PGDV		LGRF	1		GDV					PGD
3m7oA	111	112	113	114	78	F	C	G	R	I		FCGRI		KPGDH	1		CGRI		LGSL	1		GRI					CGR
3m7oA	115	116	117	118	74	R	K	G	E	L		RKGEL		KPGDK	1		KGEL		LGTA	1		GEL					KGE
3mbkB	595	596	597	598	379	P	Y	L	G	R		PYLGR		KPGDT	1		YLGR		LGTF	1		LGR					YLG
3md7A	263	264	265	266	12	Y	D	G	L	L		YDGLL		KPGEL	1		DGLL		LGTI	1		GLL					DGL
3mdpA	78	79	80	81	52	V	P	G	A	L		VPGAL		KPGGA	1		PGAL		LGYY	1		GAL					PGA
3mdxA	117	118	119	120	39	E	R	G	M	A		ERGMA		KPGGR	1		RGMA		LHKV	1		GMA					RGM
3mfdA	97	98	99	100	82	T	E	G	Q	V		TEGQV		KPGII	1		EGQV		LNEL	1		GQV					EGQ
3mfiA	72	73	74	75	59	S	R	M	D	I		SRMDI		KPGIL	1		RMDI		LNIV	1		MDI					RMD
3mqqA	43	44	45	46	25	L	I	G	R	I		LIGRI		KPGLQ	1		IGRI		LNKY	1		GRI					IGR
3ms5A	333	334	335	336	219	N	P	G	D	C		NPGDC		KPGMI	1		PGDC		LREA	1		GDC					PGD
3mtwA	392	393	394	395	58	A	V	G	R	I		AVGRI		KPGMV	1		VGRI		LSQL	1		GRI					VGR
3mwcA	80	81	82	83	8	I	L	G	K	I		ILGKI		KPGNF	1		LGKI		LYDI	1		GKI					LGK
3mwxA	307	308	309	310	164	E	P	G	E	N		EPGEN		KPGQL	1		PGEN		LYDV	1		GEN					PGE
3mxnB	97	98	99	100	64	V	P	G	K	V		VPGKV		KPGRI	1		PGKV		LYGN	1		GKV					PGK
3mxoB	255	256	257	258	104	N	N	G	S	R		NNGSR		KPGSR	1		NGSR		MGGK	1		GSR					NGS
3myxA	95	96	97	98	62	G	R	G	T	Y		GRGTY		KPGTA	1		RGTY		MGMH	1		GTY					RGT
3myxA	209	210	211	212	191	N	T	G	D	L		NTGDL		KPGTL	1		TGDL		NDDI	1		GDL					TGD
3myxA	217	218	219	220	183	A	Q	G	A	H		AQGAH		KPGVM	1		QGAH		NDKL	1		GAH					QGA
3n29B	329	330	331	332	249	K	I	G	D	V		KIGDV		KPNEN	1		IGDV		NDYG	1		GDV					IGD
3n2bA	359	360	361	362	291	Q	E	G	D	V		QEGDV		KPNGN	1		EGDV		NELI	1		GDV					EGD
3n4fC	72	73	74	75	14	V	I	G	R	V		VIGRV		KPNVL	1		IGRV		NEQR	1		GRV					IGR
3nfuA	67	68	69	70	5	V	E	G	A	I		VEGAI		KPQSV	1		EGAI		NFTN	1		GAI					EGA
3nghA	50	51	52	53	35	L	D	G	D	I		LDGDI		KPRGK	1		DGDI		NGAA	1		GDI					DGD
3ngpA	26	27	28	29	11	K	K	G	D	V		KKGDV		KPSQV	1		KGDV		NGDA	1		GDV					KGD
3no0A	597	598	599	600	540	A	Q	G	M	V		AQGMV		KQDEL	1		QGMV		NGDF	1		GMV					QGM
3nojA	165	166	167	168	61	N	P	G	D	A		NPGDA		KQGAN	1		PGDA		NGEN	1		GDA					PGD
3npfB	130	131	132	133	108	V	A	G	N	V		VAGNV		KQGEF	1		AGNV		NGGF	1		GNV					AGN
3nreC	274	275	276	277	135	A	P	G	E	N		APGEN		KQGEI	1		PGEN		NGGI	1		GEN					PGE
3nrfA	95	96	97	98	57	K	P	G	A	N		KPGAN		KQGEK	1		PGAN		NGGL	1		GAN					PGA
3nuaA	109	110	111	112	98	E	E	G	Y	A		EEGYA		KQGHV	1		EGYA		NGHY	1		GYA					EGY
3nx4A	78	79	80	81	69	H	A	G	Q	V		HAGQV		KQGQV	1		AGQV		NGKT	1		GQV					AGQ
3nxlA	76	77	78	79	14	V	V	G	Q	V		VVGQV		KQGVN	1		VGQV		NGLK	1		GQV					VGQ
3nyyA	212	213	214	215	177	E	K	G	D	V		EKGDV		KREKV	1		KGDV		NGMI	1		GDV					KGD
3nyyA	218	219	220	221	171	K	A	G	D	S		KAGDS		KRGDY	1		AGDS		NGNF	1		GDS					AGD
3o0qA	328	329	330	331	136	S	D	Y	E	V		SDYEV		KRGQL	1		DYEV		NGQV	1		YEV					DYE
3o14B	81	82	83	84	68	P	A	G	T	V		PAGTV		KSGDV	1		AGTV		NGRV	1		GTV					AGT
3o14B	89	90	91	92	60	P	P	T	T	H		PPTTH		KSGEA	1		PTTH		NGSL	1		TTH					PTT
3o14B	183	184	185	186	170	G	R	N	A	V		GRNAV		KSGEL	1		RNAV		NGSR	1		NAV					RNA
3o1pA	171	172	173	174	147	E	H	G	D	S		EHGDS		KSGHV	1		HGDS		NGSY	1		GDS					HGD
3o46A	180	181	182	183	164	H	V	G	D	V		HVGDV		KSGKY	1		VGDV		NGTC	1		GDV					VGD
3o72C	264	265	266	267	254	T	I	G	G	V		TIGGV		KTGEA	1		IGGV		NGTV	1		GGV					IGG
3o8mA	182	183	184	185	170	V	E	G	H	L		VEGHL		KTGEI	1		EGHL		NGYF	1		GHL					EGH
3oepA	190	191	192	193	114	R	P	G	D	V		RPGDV		KVGEF	1		PGDV		NGYL	1		GDV					PGD
3oepA	316	317	318	319	285	P	R	G	K	A		PRGKA		KVGEI	1		RGKA		NNFI	1		GKA					RGK
3oepA	362	363	364	365	225	W	A	G	D	V		WAGDV		KVGGR	1		AGDV		NNNL	1		GDV					AGD
3oepA	484	485	486	487	415	R	P	G	V	V		RPGVV		KVGKV	1		PGVV		NNRI	1		GVV					PGV
3okxB	134	135	136	137	30	L	D	G	T	I		LDGTI		KVGMI	1		DGTI		NRDH	1		GTI					DGT
3omsA	47	48	49	50	40	K	E	G	T	Y		KEGTY		KVGTV	1		EGTY		NSRV	1		GTY					EGT
3ooiA	198	199	200	201	107	K	A	G	T	T		KAGTT		KVRDV	1		AGTT		NTGR	1		GTT					AGT
3oruA	187	188	189	190	58	R	R	G	D	N		RRGDN		LAGAI	1		RGDN		PAEF	1		GDN					RGD
3os7A	324	325	326	327	171	K	P	N	E	N		KPNEN		LAGDI	1		PNEN		PAEN	1		NEN					PNE
3osdA	185	186	187	188	166	Q	S	A	S	Q		QSASQ		LAGEM	1		SASQ		PASN	1		ASQ					SAS
3ougI	80	81	82	83	15	E	I	G	D	V		EIGDV		LAGEN	1		IGDV		PDDI	1		GDV					IGD
3ouiA	359	360	361	362	329	K	F	D	R	Y		KFDRY		LAGEV	1		FDRY		PDDQ	1		DRY					FDR
3ouzB	372	373	374	375	354	Y	Q	D	Y	I		YQDYI		LAGKI	1		QDYI		PDEA	1		DYI					QDY
3oyyB	168	169	170	171	134	E	I	G	D	I		EIGDI		LAGTG	1		IGDI		PDQV	1		GDI					IGD
3p3oA	310	311	312	313	298	P	T	G	T	A		PTGTA		LANKC	1		TGTA		PEDV	1		GTA					TGT
3pdnA	230	231	232	233	20	E	V	G	E	A		EVGEA		LANTV	1		VGEA		PEET	1		GEA					VGE
3pf2A	432	433	434	435	413	V	T	G	Q	W		VTGQW		LDGDI	1		TGQW		PFEL	1		GQW					TGQ
3pg6C	650	651	652	653	644	N	P	G	K	Q		NPGKQ		LDGDV	1		PGKQ		PGAA	1		GKQ					PGK
3pi7A	77	78	79	80	15	V	K	G	R	L		VKGRL		LDGSL	1		KGRL		PGCG	1		GRL					KGR
3pi7A	102	103	104	105	90	L	V	G	K	I		LVGKI		LDGTI	1		VGKI		PGCI	1		GKI					VGK
3pjyB	146	147	148	149	108	S	P	G	D	I		SPGDI		LDGYV	1		PGDI		PGCR	1		GDI					PGD
3pl0B	204	205	206	207	176	Q	P	W	T	F		QPWTF		LDNYY	1		PWTF		PGDC	1		WTF					PWT
3pmsA	268	269	270	271	175	L	I	G	S	L		LIGSL		LEGKN	1		IGSL		PGDK	1		GSL					IGS
3pnaA	193	194	195	196	175	G	E	G	G	I		GEGGI		LEYET	1		EGGI		PGDS	1		GGI					EGG
3puaA	308	309	310	311	261	K	Q	G	Q	V		KQGQV		LFGKL	1		QGQV		PGDY	1		GQV					QGQ
3pxlA	88	89	90	91	50	S	P	G	H	D		SPGHD		LFGRW	1		PGHD		PGEC	1		GHD					PGH
3pxlA	239	240	241	242	202	F	A	A	Q	S		FAAQS		LFGSC	1		AAQS		PGEL	1		AQS					AAQ
3q0iA	309	310	311	312	265	S	V	G	S	I		SVGSI		LFMQR	1		VGSI		PGEM	1		GSI					VGS
3q1nA	279	280	281	282	129	S	A	G	A	N		SAGAN		LHGDC	1		AGAN		PGFV	1		GAN					AGA
3q3uA	187	188	189	190	180	V	A	G	S	Q		VAGSQ		LIGDV	1		AGSQ		PGGA	1		GSQ					AGS
3qooA	77	78	79	80	19	V	L	G	D	V		VLGDV		LIGKV	1		LGDV		PGGI	1		GDV					LGD
3r4eA	55	56	57	58	3	L	I	G	M	I		LIGMI		LIGLF	1		IGMI		PGGL	1		GMI					IGM
1a2yA	14	15	16	17	78	S	V	G	E	L		SVGEL		LIGMI	1		VGEL		PGGY	1		GEL					VGE
1a2zC	27	28	29	30	37	F	D	R	K	V		FDRKV		LIGQL	1		DRKV		PGHD	1		RKV					DRK
1a7sA	118	119	120	121	148	E	A	G	T	V		EAGTV		LIGQV	1		AGTV		PGHF	1		GTV					AGT
1a7sA	174	175	176	177	189	D	G	G	T	A		DGGTA		LIGSL	1		GGTA		PGHN	1		GTA					GGT
1bdoA	104	105	106	107	135	E	V	G	Q	V		EVGQV		LIGTV	1		VGQV		PGII	1		GQV					VGQ
1bdoA	110	111	112	113	129	N	V	G	D	A		NVGDA		LKDMF	1		VGDA		PGIL	1		GDA					VGD
1bkbA	18	19	20	21	32	K	E	G	S	V		KEGSV		LKGAV	1		EGSV		PGKC	1		GSV					EGS
1c5eA	32	33	34	35	61	P	A	M	T	L		PAMTL		LKGHI	1		AMTL		PGKM	1		MTL					AMT
1d4tA	25	26	27	28	46	L	D	G	S	L		LDGSL		LKGHS	1		DGSL		PGKQ	1		GSL					DGS
1dl5B	166	167	168	169	190	K	E	G	G	K		KEGGK		LKGKT	1		EGGK		PGLL	1		GGK					EGG
1dypA	155	156	157	158	187	K	E	G	D	V		KEGDV		LKGLI	1		EGDV		PGLQ	1		GDV					EGD
1e3dB	55	56	57	58	483	L	K	G	R	I		LKGRI		LKYSR	1		KGRI		PGLS	1		GRI					KGR
1e9gA	50	51	52	53	89	P	R	W	T	Y		PRWTY		LLGGI	1		RWTY		PGMA	1		WTY					RWT
1eajB	32	33	34	35	110	A	K	G	E	L		AKGEL		LLGKF	1		KGEL		PGMF	1		GEL					KGE
1eaoA	98	99	100	101	124	P	D	G	T	M		PDGTM		LLGLV	1		DGTM		PGMM	1		GTM					DGT
1earA	56	57	58	59	71	R	Y	G	D	I		RYGDI		LLGQI	1		YGDI		PGNF	1		GDI					YGD
1elvA	362	363	364	365	388	L	F	G	S	C		LFGSC		LLGRF	1		FGSC		PGQA	1		GSC					FGS
1elvA	545	546	547	548	574	M	D	G	D	V		MDGDV		LLGRI	1		DGDV		PGQI	1		GDV					DGD
1elvA	616	617	618	619	638	D	S	G	G	V		DSGGV		LNDKL	1		SGGV		PGQK	1		GGV					SGG
1eylA	16	17	18	19	63	E	N	G	G	I		ENGGI		LNGYL	1		NGGI		PGQL	1		GGI					NGG
1fqtB	13	14	15	16	31	P	E	G	E	N		PEGEN		LNNFI	1		EGEN		PGQS	1		GEN					EGE
1g6gA	125	126	127	128	145	S	Q	G	D	I		SQGDI		LNNRI	1		QGDI		PGRI	1		GDI					QGD
1g9kA	303	304	305	306	319	T	A	G	S	I		TAGSI		LPEDV	1		AGSI		PGRN	1		GSI					AGS
1g9kA	419	420	421	422	439	H	A	G	D	D		HAGDD		LPGAN	1		AGDD		PGRR	1		GDD					AGD
1goiB	463	464	465	466	477	A	Q	G	A	T		AQGAT		LPGDV	1		QGAT		PGRS	1		GAT					QGA
1gppA	22	23	24	25	37	E	V	G	N	V		EVGNV		LPGEC	1		VGNV		PGSC	1		GNV					VGN
1gttA	184	185	186	187	203	Q	P	G	D	V		QPGDV		LPGFS	1		PGDV		PGSD	1		GDV					PGD
1gttA	403	404	405	406	422	V	P	G	D	I		VPGDI		LPGKN	1		PGDI		PGSK	1		GDI					PGD
1guiA	72	73	74	75	125	Y	R	G	K	H		YRGKH		LPGKV	1		RGKH		PGSL	1		GKH					RGK
1h5bB	14	15	16	17	78	H	E	G	T	A		HEGTA		LPGLS	1		EGTA		PGSR	1		GTA					EGT
1hd2A	4	5	6	7	137	K	V	G	D	V		KVGDV		LPGNI	1		VGDV		PGTC	1		GDV					VGD
1hfuA	190	191	192	193	249	E	Q	G	K	A		EQGKA		LPGQN	1		QGKA		PGTD	1		GKA					QGK
1i8oA	31	32	33	34	58	V	V	G	R	W		VVGRW		LPGQS	1		VGRW		PGTI	1		GRW					VGR
1jvwA	131	132	133	134	167	R	E	G	D	L		REGDL		LPGRN	1		EGDL		PGTR	1		GDL					EGD
1k07A	175	176	177	178	189	H	D	G	E	A		HDGEA		LPGSI	1		DGEA		PGVM	1		GEA					DGE
1k3wA	232	233	234	235	244	R	D	G	E	I		RDGEI		LPRRA	1		DGEI		PGVR	1		GEI					DGE
1kl9A	14	15	16	17	72	E	V	E	D	V		EVEDV		LQGFI	1		VEDV		PGVV	1		EDV					VED
1lcpA	47	48	49	50	68	K	A	G	K	G		KAGKG		LRGQV	1		AGKG		PGYR	1		GKG					AGK
1lcpA	313	314	315	316	328	K	P	G	D	V		KPGDV		LRGVI	1		PGDV		PHEN	1		GDV					PGD
1m33A	47	48	49	50	53	L	P	G	F	S		LPGFS		LSGDV	1		PGFS		PHTV	1		GFS					PGF
1mexL	14	15	16	17	78	S	L	G	N	V		SLGNV		LSGKL	1		LGNV		PLAV	1		GNV					LGN
1mgrA	35	36	37	38	57	Q	D	G	V	E		QDGVE		LSGLF	1		DGVE		PLCI	1		GVE					DGV
1mxgA	384	385	386	387	404	F	A	G	A	V		FAGAV		LSGST	1		AGAV		PMGN	1		GAV					AGA
1mzyA	107	108	109	110	157	H	E	G	D	A		HEGDA		LSNLL	1		EGDA		PNEN	1		GDA					EGD
1mzyA	268	269	270	271	327	K	V	G	D	F		KVGDF		LTGAI	1		VGDF		PNGN	1		GDF					VGD
1n2xA	234	235	236	237	293	N	P	G	G	R		NPGGR		LTGFF	1		PGGR		PNSA	1		GGR					PGG
1nn5A	121	122	123	124	210	D	V	G	L	L		DVGLL		LTGKI	1		VGLL		PNVL	1		GLL					VGL
1nxmA	68	69	70	71	131	R	K	N	V	V		RKNVV		LTGNA	1		KNVV		PQQN	1		NVV					KNV
1o4tA	53	54	55	56	106	P	P	G	S	N		PPGSN		LTGTV	1		PGSN		PQSV	1		GSN					PGS
1o54A	9	10	11	12	28	K	P	G	D	L		KPGDL		LVAQV	1		PGDL		PREA	1		GDL					PGD
1o54A	50	51	52	53	65	G	P	G	E	I		GPGEI		LVDHV	1		PGEI		PRGK	1		GEI					PGE
1o54A	192	193	194	195	257	K	G	G	G	K		KGGGK		LVGAI	1		GGGK		PRMV	1		GGK					GGG
1o75A	186	187	188	189	202	T	N	G	L	K		TNGLK		LVGAV	1		NGLK		PRRA	1		GLK					NGL
1o75A	391	392	393	394	414	T	P	G	T	A		TPGTA		LVGDV	1		PGTA		PRSN	1		GTA					PGT
1o8sA	58	59	60	61	135	E	N	G	Y	F		ENGYF		LVGHV	1		NGYF		PSDN	1		GYF					NGY
1o9iD	228	229	230	231	239	F	E	G	Q	F		FEGQF		LVGKI	1		EGQF		PTCV	1		GQF					EGQ
1oalA	117	118	119	120	150	L	K	G	H	I		LKGHI		LVGKV	1		KGHI		PTGN	1		GHI					KGH
1ocyA	342	343	344	345	524	P	V	G	A	K		PVGAK		LVGML	1		VGAK		PTTH	1		GAK					VGA
1oe2A	70	71	72	73	120	H	E	G	D	A		HEGDA		LVGSV	1		EGDA		PWTF	1		GDA					EGD
1oe2A	230	231	232	233	289	K	V	G	E	F		KVGEF		LVGTC	1		VGEF		PYDV	1		GEF					VGE
1ofzA	139	140	141	142	162	L	S	G	S	T		LSGST		LVGTI	1		SGST		QDAN	1		GST					SGS
1oi7A	42	43	44	45	52	K	G	G	M	V		KGGMV		LVTKV	1		GGMV		QDEL	1		GMV					GGM
1ojkA	124	125	126	127	272	L	T	G	F	F		LTGFF		LYGHV	1		TGFF		QDYI	1		GFF					TGF
1ojqA	126	127	128	129	191	M	N	S	R	V		MNSRV		LYGKI	1		NSRV		QFKD	1		SRV					NSR
1oruB	107	108	109	110	122	K	E	G	S	C		KEGSC		LYSGV	1		EGSC		QFTD	1		GSC					EGS
1p3cA	122	123	124	125	152	L	T	G	T	V		LTGTV		MADKC	1		TGTV		QGAA	1		GTV					TGT
1p3cA	170	171	172	173	186	N	S	G	S	H		NSGSH		MDGDV	1		SGSH		QGAH	1		GSH					SGS
1pkoA	15	16	17	18	88	L	V	G	D	V		LVGDV		MDGEA	1		VGDV		QGAN	1		GDV					VGD
1pl8D	118	119	120	121	124	F	C	A	T	D		FCATD		MIGGI	1		CATD		QGAT	1		ATD					CAT
1qadA	29	30	31	32	49	R	D	G	T	V		RDGTV		MIGQI	1		DGTV		QGDG	1		GTV					DGT
1qxyA	31	32	33	34	84	K	P	G	I	I		KPGII		MIGSI	1		PGII		QGDK	1		GII					PGI
1qxyA	85	86	87	88	111	R	E	G	D	V		REGDV		MNSRV	1		EGDV		QGDR	1		GDV					EGD
1qxyA	138	139	140	141	193	K	P	G	T	L		KPGTL		MPGAI	1		PGTL		QGEC	1		GTL					PGT
1qxyA	194	195	196	197	238	T	E	G	M	V		TEGMV		MPGDN	1		EGMV		QGEF	1		GMV					EGM
1r0uA	78	79	80	81	100	V	T	G	A	T		VTGAT		MPGSV	1		TGAT		QGEI	1		GAT					TGA
1rhfB	15	16	17	18	67	S	Q	G	Q	V		SQGQV		MQFKD	1		QGQV		QGEK	1		GQV					QGQ
1rjcA	13	14	15	16	86	Q	A	G	Q	L		QAGQL		MQGQL	1		AGQL		QGEQ	1		GQL					AGQ
1rutX	123	124	125	126	304	V	P	G	D	V		VPGDV		MQGRT	1		PGDV		QGER	1		GDV					PGD
1rzhH	148	149	150	151	164	P	I	G	L	V		PIGLV		MRGKA	1		IGLV		QGFI	1		GLV					IGL
1sehA	44	45	46	47	103	A	P	G	D	N		APGDN		MWKTN	1		PGDN		QGGR	1		GDN					PGD
1sf9A	81	82	83	84	97	S	P	G	E	I		SPGEI		NAGEN	1		PGEI		QGGV	1		GEI					PGE
1smoA	32	33	34	35	103	K	E	G	Q	L		KEGQL		NDGDF	1		EGQL		QGHV	1		GQL					EGQ
1t2hB	32	33	34	35	54	Q	D	G	V	E		QDGVE		NEGAV	1		DGVE		QGKL	1		GVE					DGV
1t6cA	231	232	233	234	292	V	H	G	K	V		VHGKV		NEGQK	1		HGKV		QGLL	1		GKV					HGK
1tdzA	17	18	19	20	49	I	V	G	Q	I		IVGQI		NEGQL	1		VGQI		QGLV	1		GQI					VGQ
1tdzA	240	241	242	243	252	K	T	G	E	I		KTGEI		NIGDI	1		TGEI		QGME	1		GEI					TGE
1tjyA	289	290	291	292	304	N	V	G	D	V		NVGDV		NIGDV	1		VGDV		QGMV	1		GDV					VGD
1to4A	111	112	113	114	148	I	I	G	R	V		IIGRV		NKGDV	1		IGRV		QGNS	1		GRV					IGR
1u2hA	32	33	34	35	83	R	E	G	Q	A		REGQA		NKQES	1		EGQA		QGQC	1		GQA					EGQ
1ucsA	12	13	14	15	45	P	I	N	T	V		PINTV		NKYRL	1		INTV		QGQL	1		NTV					INT
1uebA	8	9	10	11	22	R	P	G	T	C		RPGTC		NNGDV	1		PGTC		QGRT	1		GTC					PGT
1usqB	36	37	38	39	116	T	D	A	A	V		TDAAV		NNGSL	1		DAAV		QGSV	1		AAV					DAA
1uu4A	7	8	9	10	21	E	L	Y	G	N		ELYGN		NNGSR	1		LYGN		QGTA	1		YGN					LYG
1uy1A	53	54	55	56	130	E	N	G	N	F		ENGNF		NPGDA	1		NGNF		QGTI	1		GNF					NGN
1v5vB	177	178	179	180	195	W	W	F	Q	R		WWFQR		NPGDC	1		WFQR		QGVN	1		FQR					WFQ
1v5vB	327	328	329	330	342	R	E	G	Y	V		REGYV		NPGDI	1		EGYV		QHGD	1		GYV					EGY
1v70A	36	37	38	39	89	L	P	G	Q	N		LPGQN		NPGGR	1		PGQN		QYEA	1		GQN					PGQ
1v8hA	15	16	17	18	81	K	A	G	E	A		KAGEA		NPGKQ	1		AGEA		RDQA	1		GEA					AGE
1vbwA	12	13	14	15	61	L	V	G	S	V		LVGSV		NPSDN	1		VGSV		REKV	1		GSV					VGS
1vhwA	100	101	102	103	203	K	V	R	D	V		KVRDV		NPTGN	1		VRDV		RESI	1		RDV					VRD
1vloA	79	80	81	82	103	K	S	G	K	Y		KSGKY		NQGDG	1		SGKY		RGAA	1		GKY					SGK
1vloA	293	294	295	296	312	R	N	E	L	I		RNELI		NQGDI	1		NELI		RGAV	1		ELI					NEL
1vlyA	260	261	262	263	279	E	A	G	E	V		EAGEV		NQGDV	1		AGEV		RGDF	1		GEV					AGE
1vm9A	13	14	15	16	32	W	V	G	E	N		WVGEN		NSGEN	1		VGEN		RGDI	1		GEN					VGE
1vmeB	130	131	132	133	144	K	D	G	E	F		KDGEF		NSGGN	1		DGEF		RGEN	1		GEF					DGE
1vpbA	270	271	272	273	315	K	L	N	E	L		KLNEL		NSGSH	1		LNEL		RGEV	1		NEL					LNE
1w9sA	44	45	46	47	122	N	D	G	D	F		NDGDF		NSKDI	1		DGDF		RGFV	1		GDF					DGD
1wc2A	68	69	70	71	99	H	C	G	Q	I		HCGQI		NTGAF	1		CGQI		RGGA	1		GQI					CGQ
1wcfA	10	11	12	13	38	P	K	G	Q	Y		PKGQY		NTGDL	1		KGQY		RGGV	1		GQY					KGQ
1wckA	100	101	102	103	193	G	I	N	D	V		GINDV		NTGDS	1		INDV		RGKH	1		NDV					IND
1wmdA	328	329	330	331	418	S	T	S	Q	A		STSQA		NVGAI	1		TSQA		RGLL	1		SQA					TSQ
1wtaA	105	106	107	108	217	R	P	G	D	V		RPGDV		NVGDA	1		PGDV		RGMA	1		GDV					PGD
1wy2B	155	156	157	158	203	T	E	G	K	I		TEGKI		NVGDV	1		EGKI		RGNV	1		GKI					EGK
1wy2B	204	205	206	207	230	E	R	G	D	V		ERGDV		NVGGK	1		RGDV		RGQL	1		GDV					RGD
1wy2B	308	309	310	311	335	R	E	G	M	I		REGMI		NVGRA	1		EGMI		RGQV	1		GMI					EGM
1wznB	136	137	138	139	249	K	P	G	G	A		KPGGA		NWSSW	1		PGGA		RGRS	1		GGA					PGG
1wzoB	223	224	225	226	242	R	P	G	D	I		RPGDI		NYGKI	1		PGDI		RGRV	1		GDI					PGD
1xiyA	2	3	4	5	147	K	E	N	D	L		KENDL		PAGKA	1		ENDL		RGSV	1		NDL					END
1xm8A	92	93	94	95	106	K	D	G	D	V		KDGDV		PAGKV	1		DGDV		RGTA	1		GDV					DGD
1xpmD	295	296	297	298	318	Q	A	G	E	L		QAGEL		PAGSF	1		AGEL		RGTY	1		GEL					AGE
1xqlA	258	259	260	261	271	Q	P	G	E	A		QPGEA		PAGSL	1		PGEA		RGVA	1		GEA					PGE
1xt5A	17	18	19	20	99	H	A	G	G	V		HAGGV		PAHAY	1		AGGV		RGVI	1		GGV					AGG
1xvoA	128	129	130	131	159	V	A	G	S	I		VAGSI		PAMTL	1		AGSI		RMDI	1		GSI					AGS
1xvoA	194	195	196	197	210	D	S	G	G	V		DSGGV		PARGN	1		SGGV		RNAV	1		GGV					SGG
1xvwB	3	4	5	6	127	N	V	G	A	I		NVGAI		PDGNY	1		VGAI		RNKA	1		GAI					VGA
1xwwA	50	51	52	53	74	N	V	G	R	A		NVGRA		PDGSR	1		VGRA		RNTI	1		GRA					VGR
1ybiB	11	12	13	14	50	L	N	D	K	L		LNDKL		PDGTM	1		NDKL		RNTT	1		DKL					NDK
1ybiB	150	151	152	153	192	L	N	N	F	I		LNNFI		PEGEN	1		NNFI		RSIS	1		NFI					NNF
1yqwQ	56	57	58	59	490	L	K	G	R	I		LKGRI		PEGFA	1		KGRI		RWTY	1		GRI					KGR
1yslB	296	297	298	299	319	T	A	G	N	L		TAGNL		PEGFF	1		AGNL		SASQ	1		GNL					AGN
1yslB	367	368	369	370	382	L	K	Y	S	R		LKYSR		PEGKL	1		KYSR		SGAA	1		YSR					KYS
1z57A	152	153	154	155	163	Q	S	G	D	I		QSGDI		PEGSV	1		SGDI		SGAV	1		GDI					SGD
1zhxA	114	115	116	117	140	F	L	G	E	Q		FLGEQ		PEGSY	1		LGEQ		SGDC	1		GEQ					LGE
1zkkB	237	238	239	240	322	S	R	G	D	A		SRGDA		PEGVH	1		RGDA		SGDI	1		GDA					RGD
1zkoB	42	43	44	45	73	E	V	G	R	I		EVGRI		PEGWR	1		VGRI		SGDL	1		GRI					VGR
1zkoB	48	49	50	51	67	K	K	G	E	A		KKGEA		PFGRG	1		KGEA		SGDN	1		GEA					KGE
1zldA	91	92	93	94	110	R	P	G	A	R		RPGAR		PFGSV	1		PGAR		SGDY	1		GAR					PGA
1zr3B	253	254	255	256	274	E	V	A	G	N		EVAGN		PFGTS	1		VAGN		SGEF	1		AGN					VAG
1zv9A	17	18	19	20	120	S	V	G	E	V		SVGEV		PFSGL	1		VGEV		SGEH	1		GEV					VGE
2a8yC	101	102	103	104	212	K	L	G	D	V		KLGDV		PIGLV	1		LGDV		SGEL	1		GDV					LGD
2acfD	258	259	260	261	278	T	V	G	G	V		TVGGV		PIGSV	1		VGGV		SGEM	1		GGV					VGG
2apoA	280	281	282	283	300	G	K	G	E	A		GKGEA		PIGTR	1		KGEA		SGEN	1		GEA					KGE
2axwB	16	17	18	19	97	R	D	G	A	A		RDGAA		PILNV	1		DGAA		SGEV	1		GAA					DGA
2b1kA	40	41	42	43	155	L	I	G	K	I		LIGKI		PINTV	1		IGKI		SGGN	1		GKI					IGK
2b3hA	167	168	169	170	220	K	P	G	V	L		KPGVL		PKGAV	1		PGVL		SGHV	1		GVL					PGV
2b3hA	192	193	194	195	198	P	L	N	Y	F		PLNYF		PKGLY	1		LNYF		SGIG	1		NYF					LNY
2b3hA	221	222	223	224	247	Q	E	G	D	V		QEGDV		PKGQY	1		EGDV		SGKY	1		GDV					EGD
2b3hA	273	274	275	276	327	K	P	G	V	M		KPGVM		PKGRA	1		PGVM		SGLF	1		GVM					PGV
2b3hA	328	329	330	331	372	K	S	G	H	V		KSGHV		PKGSA	1		SGHV		SGQF	1		GHV					SGH
2b4zA	35	36	37	38	59	L	F	G	R	W		LFGRW		PKGSI	1		FGRW		SGRD	1		GRW					FGR
2b8mA	34	35	36	37	87	P	R	G	E	N		PRGEN		PKGSK	1		RGEN		SGRL	1		GEN					RGE
2b9wA	390	391	392	393	396	M	Q	G	R	T		MQGRT		PKGSL	1		QGRT		SGSH	1		GRT					QGR
2bcmB	36	37	38	39	116	K	D	D	T	V		KDDTV		PKGSV	1		DDTV		SGST	1		DTV					DDT
2bf6A	256	257	258	259	262	H	P	G	F	S		HPGFS		PKGSY	1		PGFS		SGSY	1		GFS					PGF
2bh4X	42	43	44	45	71	V	V	G	R	W		VVGRW		PKGTT	1		VGRW		SGTG	1		GRW					VGR
2bkoA	134	135	136	137	171	I	V	G	K	I		IVGKI		PLGGL	1		VGKI		SGTV	1		GKI					VGK
2blnB	255	256	257	258	268	Q	P	G	S	A		QPGSA		PLGTA	1		PGSA		SGYV	1		GSA					PGS
2bm3A	19	20	21	22	124	E	V	G	D	I		EVGDI		PMGMH	1		VGDI		SKDI	1		GDI					VGD
2bmoA	48	49	50	51	66	S	P	G	D	R		SPGDR		PNGAA	1		PGDR		SKSA	1		GDR					PGD
2brfA	88	89	90	91	104	G	V	G	D	L		GVGDL		PNGSY	1		VGDL		SLGR	1		GDL					VGD
2bw4A	76	77	78	79	126	H	E	N	D	A		HENDA		PNGTC	1		ENDA		SNDI	1		NDA					END
2bw4A	236	237	238	239	295	A	V	G	E	F		AVGEF		PNGTI	1		VGEF		SNLL	1		GEF					VGE
2c0dB	21	22	23	24	153	L	V	T	K	V		LVTKV		PNTGR	1		VTKV		SQAN	1		TKV					VTK
2c0zA	54	55	56	57	123	V	R	G	V	A		VRGVA		PPGEN	1		RGVA		SRTL	1		GVA					RGV
2c3bB	51	52	53	54	165	Y	R	E	S	I		YRESI		PPGGN	1		RESI		TGAF	1		ESI					RES
2cdpC	42	43	44	45	121	N	Q	G	D	G		NQGDG		PPHTV	1		QGDG		TGAI	1		GDG					QGD
2cfeA	46	47	48	49	156	Y	A	G	S	I		YAGSI		PPLAV	1		AGSI		TGAT	1		GSI					AGS
2cg7A	76	77	78	79	94	R	V	G	D	C		RVGDC		PPLCI	1		VGDC		TGAV	1		GDC					VGD
2cg7A	118	119	120	121	138	K	I	G	D	C		KIGDC		PPMGN	1		IGDC		TGDA	1		GDC					IGD
2cghA	53	54	55	56	87	I	D	G	V	G		IDGVG		PPREA	1		DGVG		TGDS	1		GVG					DGV
2cghA	218	219	220	221	237	T	I	G	S	A		TIGSA		PPRSN	1		IGSA		TGEA	1		GSA					IGS
2ciaA	304	305	306	307	325	V	E	G	D	K		VEGDK		PPTTH	1		EGDK		TGER	1		GDK					EGD
2cj3A	24	25	26	27	76	K	P	G	D	F		KPGDF		PQDAN	1		PGDF		TGFF	1		GDF					PGD
2ck3B	48	49	50	51	63	Q	A	E	E	S		QAEES		PRGAV	1		AEES		TGII	1		EES					AEE
2ck3E	31	32	33	34	49	P	I	L	N	V		PILNV		PRGEN	1		ILNV		TGKL	1		LNV					ILN
2ckkA	72	73	74	75	91	A	P	G	K	L		APGKL		PRGGA	1		PGKL		TGLS	1		GKL					PGK
2cmtA	55	56	57	58	165	Y	H	N	C	I		YHNCI		PRGKA	1		HNCI		TGML	1		NCI					HNC
2e3hA	213	214	215	216	228	K	I	G	D	V		KIGDV		PRNTI	1		IGDV		TGNA	1		GDV					IGD
2eo5A	135	136	137	138	151	F	L	G	G	A		FLGGA		PRWTY	1		LGGA		TGQV	1		GGA					LGG
2eu9A	147	148	149	150	158	R	I	G	D	I		RIGDI		PSGSK	1		IGDI		TGQW	1		GDI					IGD
2ex2A	183	184	185	186	206	K	P	G	D	T		KPGDT		PSGTG	1		PGDT		TGSA	1		GDT					PGD
2fa5B	61	62	63	64	107	Y	P	G	S	L		YPGSL		PSKSA	1		PGSL		TGSV	1		GSL					PGS
2fctA	107	108	109	110	240	Y	P	G	D	H		YPGDH		PSLGR	1		PGDH		TGTD	1		GDH					PGD
2fg1A	61	62	63	64	80	T	L	G	A	I		TLGAI		PTGAV	1		LGAI		TGTV	1		GAI					LGA
2fkkA	455	456	457	458	600	P	I	G	T	R		PIGTR		PTGSA	1		IGTR		TSQA	1		GTR					IGT
2flhB	49	50	51	52	71	G	V	G	T	I		GVGTI		PTGTA	1		VGTI		TTFL	1		GTI					VGT
2fm6A	175	176	177	178	189	M	D	G	E	A		MDGEA		PTTFL	1		DGEA		VAGN	1		GEA					DGE
2fn0A	371	372	373	374	389	L	Y	S	G	V		LYSGV		PVGAK	1		YSGV		VAQV	1		SGV					YSG
2fomB	134	135	136	137	150	T	S	G	S	Y		TSGSY		PVGGC	1		SGSY		VDDA	1		GSY					SGS
2fozA	24	25	26	27	297	Y	E	A	H	G		YEAHG		PVGGY	1		EAHG		VDDL	1		AHG					EAH
2fqpC	25	26	27	28	80	P	P	G	G	N		PPGGN		PVGHV	1		PGGN		VDER	1		GGN					PGG
2gbwE	49	50	51	52	67	K	P	G	D	H		KPGDH		PVGLI	1		PGDH		VDHV	1		GDH					PGD
2gcuC	108	109	110	111	122	E	P	G	D	V		EPGDV		PVGSL	1		PGDV		VDQV	1		GDV					PGD
2gg2A	33	34	35	36	88	K	P	G	V	L		KPGVL		PVGTL	1		PGVL		VDTV	1		GVL					PGV
2gg2A	59	60	61	62	65	C	L	G	Y	Y		CLGYY		PYLGR	1		LGYY		VEDV	1		GYY					LGY
2gg2A	89	90	91	92	115	K	D	G	D	V		KDGDV		QADQA	1		DGDV		VGAK	1		GDV					DGD
2gg2A	141	142	143	144	195	K	P	G	I	L		KPGIL		QAEES	1		PGIL		VGAT	1		GIL					PGI
2gg2A	196	197	198	199	240	K	P	G	M	V		KPGMV		QAGAQ	1		PGMV		VGCL	1		GMV					PGM
2guyA	429	430	431	432	445	T	A	G	Q	V		TAGQV		QAGDL	1		AGQV		VGDC	1		GQV					AGQ
2h1tB	121	122	123	124	149	A	D	G	Q	R		ADGQR		QAGEL	1		DGQR		VGEN	1		GQR					DGQ
2hbwA	161	162	163	164	180	A	P	G	D	Y		APGDY		QAGMI	1		PGDY		VGER	1		GDY					PGD
2hc9A	315	316	317	318	330	K	P	D	D	I		KPDDI		QAGQK	1		PDDI		VGGA	1		DDI					PDD
2hp0A	396	397	398	399	402	T	P	G	S	D		TPGSD		QAGQL	1		PGSD		VGGC	1		GSD					PGS
2hsiA	35	36	37	38	76	V	P	G	G	I		VPGGI		QAGRS	1		PGGI		VGGV	1		GGI					PGG
2hsiA	188	189	190	191	249	P	A	G	T	V		PAGTV		QAGSH	1		AGTV		VGGW	1		GTV					AGT
2hykA	18	19	20	21	54	P	A	G	S	L		PAGSL		QDGDA	1		AGSL		VGGY	1		GSL					AGS
2hzyB	385	386	387	388	412	L	D	G	D	V		LDGDV		QDGLV	1		DGDV		VGLI	1		GDV					DGD
2i0zA	210	211	212	213	239	L	Q	G	L	F		LQGLF		QDGQQ	1		QGLF		VGLL	1		GLF					QGL
2i3dA	65	66	67	68	71	F	R	S	I	S		FRSIS		QDGSW	1		RSIS		VGLV	1		SIS					RSI
2i62D	189	190	191	192	260	K	P	G	G	K		KPGGK		QEGCA	1		PGGK		VGMI	1		GGK					PGG
2ib8A	403	404	405	406	426	K	Q	G	E	K		KQGEK		QEGDI	1		QGEK		VGML	1		GEK					QGE
2if6A	22	23	24	25	53	Q	T	G	D	L		QTGDL		QGGDV	1		TGDL		VGNV	1		GDL					TGD
2igvA	55	56	57	58	165	F	K	G	S	I		FKGSI		QIGDF	1		KGSI		VGQL	1		GSI					KGS
2igvA	101	102	103	104	122	G	P	G	V	C		GPGVC		QIGDI	1		PGVC		VGRA	1		GVC					PGV
2im9A	87	88	89	90	314	F	K	G	T	V		FKGTV		QIGDL	1		KGTV		VGRC	1		GTV					KGT
2im9A	265	266	267	268	295	P	N	G	A	A		PNGAA		QIGVV	1		NGAA		VGSI	1		GAA					NGA
2isbA	20	21	22	23	168	K	V	G	D	V		KVGDV		QKEQI	1		VGDV		VGTC	1		GDV					VGD
2iw2B	215	216	217	218	268	K	V	G	M	I		KVGMI		QKGDY	1		VGMI		VGVI	1		GMI					VGM
2iw2B	322	323	324	325	404	K	P	G	V	L		KPGVL		QKGMV	1		PGVL		VHEL	1		GVL					PGV
2iw2B	405	406	407	408	458	Q	P	G	M	V		QPGMV		QKGWW	1		PGMV		VNDI	1		GMV					PGM
2iwkA	523	524	525	526	568	K	E	G	D	A		KEGDA		QKNQV	1		EGDA		VNGI	1		GDA					EGD
2j1aA	694	695	696	697	747	K	N	G	R	V		KNGRV		QLGGR	1		NGRV		VNQI	1		GRV					NGR
2j3xA	336	337	338	339	400	W	T	G	K	I		WTGKI		QLGKI	1		TGKI		VNTI	1		GKI					TGK
2j6bA	70	71	72	73	108	T	H	G	D	I		THGDI		QLSQL	1		HGDI		VRDV	1		GDI					HGD
2je3A	63	64	65	66	100	R	D	G	T	K		RDGTK		QNGDF	1		DGTK		VTKV	1		GTK					DGT
2jenA	34	35	36	37	50	N	P	S	D	N		NPSDN		QNGMI	1		PSDN		WFQR	1		SDN					PSD
2jftA	175	176	177	178	232	G	P	G	D	L		GPGDL		QNGTV	1		PGDL		WGEI	1		GDL					PGD
2jg0A	249	250	251	252	259	Q	A	G	Q	K		QAGQK		QPDEA	1		AGQK		WGLC	1		GQK					AGQ
2jjuB	16	17	18	19	81	A	A	G	E	I		AAGEI		QPFEL	1		AGEI		WGNM	1		GEI					AGE
2jlpA	155	156	157	158	192	I	V	G	R	V		IVGRV		QPGDA	1		VGRV		WKTN	1		GRV					VGR
2nn8A	127	128	129	130	204	V	P	R	M	V		VPRMV		QPGGL	1		PRMV		WRGG	1		RMV					PRM
2nqtB	50	51	52	53	70	S	A	G	S	V		SAGSV		QPGGY	1		AGSV		WSSW	1		GSV					AGS
2nqwA	59	60	61	62	73	H	V	G	D	V		HVGDV		QPGMV	1		VGDV		WYDY	1		GDV					VGD
2nukA	58	59	60	61	76	E	P	G	V	R		EPGVR		QPGNI	1		PGVR		YESV	1		GVR					PGV
2nw2B	14	15	16	17	82	E	T	G	T	A		ETGTA		QPGQK	1		TGTA		YGAV	1		GTA					TGT
2nyuA	136	137	138	139	187	Q	P	G	G	Y		QPGGY		QPGSA	1		PGGY		YGCD	1		GGY					PGG
2o0bA	324	325	326	327	370	S	P	G	S	A		SPGSA		QPGSI	1		PGSA		YGDI	1		GSA					PGS
2o1aA	101	102	103	104	134	E	P	G	Y	I		EPGYI		QPHEN	1		PGYI		YGDL	1		GYI					PGY
2o1qB	51	52	53	54	106	P	A	G	S	F		PAGSF		QPSQV	1		AGSF		YGER	1		GSF					AGS
2o57C	178	179	180	181	293	K	P	R	G	K		KPRGK		QPWTF	1		PRGK		YGEV	1		RGK					PRG
2oaiA	60	61	62	63	74	H	V	G	E	I		HVGEI		QQGDC	1		VGEI		YGHV	1		GEI					VGE
2ob5A	21	22	23	24	143	G	H	G	D	K		GHGDK		QQGDR	1		HGDK		YKQY	1		GDK					HGD
2ogfB	37	38	39	40	81	F	V	G	T	L		FVGTL		QRGAA	1		VGTL		YLGR	1		GTL					VGT
2ol1B	43	44	45	46	98	P	P	G	E	N		PPGEN		QRGDI	1		PGEN		YNTV	1		GEN					PGE
2omkA	150	151	152	153	188	Y	P	G	Q	A		YPGQA		QRGDV	1		PGQA		YSGV	1		GQA					PGQ
2ov0A	38	39	40	41	82	K	V	G	D	F		KVGDF		QRGLL	1		VGDF					GDF					VGD
2ov9C	13	14	15	16	106	P	S	G	T	G		PSGTG		QSASQ	1		SGTG					GTG					SGT
2ox0A	180	181	182	183	280	M	W	K	T	N		MWKTN		QSGDI	1		WKTN					KTN					WKT
2oxgA	15	16	17	18	81	K	A	G	E	V		KAGEV		QSGDN	1		AGEV					GEV					AGE
2oypA	7	8	9	10	79	E	V	G	K	V		EVGKV		QTGDL	1		VGKV					GKV					VGK
2p13A	485	486	487	488	499	A	A	G	E	I		AAGEI		QTGML	1		AGEI					GEI					AGE
2p18A	119	120	121	122	133	R	E	G	D	V		REGDV		QVGDI	1		EGDV					GDV					EGD
2p1gB	33	34	35	36	231	F	V	D	T	V		FVDTV		QVGDL	1		VDTV					DTV					VDT
2p1gB	190	191	192	193	212	K	N	G	D	A		KNGDA		QVGEC	1		NGDA					GDA					NGD
2p35B	120	121	122	123	255	E	S	G	G	K		ESGGK		QVGGW	1		SGGK					GGK					SGG
2p3hA	55	56	57	58	86	K	T	G	D	V		KTGDV		QVGQI	1		TGDV					GDV					TGD
2p45B	13	14	15	16	86	Q	A	G	G	L		QAGGL		RADDI	1		AGGL					GGL					AGG
2p49B	13	14	15	16	86	Q	A	G	G	L		QAGGL		RAGAV	1		AGGL					GGL					AGG
2p8gA	4	5	6	7	23	F	I	G	S	I		FIGSI		RAGDI	1		IGSI					GSI					IGS
2p97B	100	101	102	103	111	S	D	G	D	V		SDGDV		RAGDV	1		DGDV					GDV					DGD
2pa5A	419	420	421	422	433	E	K	D	S	N		EKDSN		RAGEA	1		KDSN					DSN					KDS
2pb2B	137	138	139	140	153	F	H	N	A	G		FHNAG		RAGMV	1		HNAG					NAG					HNA
2pbcC	47	48	49	50	80	R	K	G	D	L		RKGDL		RAGQI	1		KGDL					GDL					KGD
2pbcC	97	98	99	100	133	C	E	G	E	L		CEGEL		RAGQL	1		EGEL					GEL					EGE
2petA	13	14	15	16	84	M	R	G	K	A		MRGKA		RARGG	1		RGKA					GKA					RGK
2pieA	101	102	103	104	124	H	Q	G	D	V		HQGDV		RDGAA	1		QGDV					GDV					QGD
2pliA	57	58	59	60	71	V	R	G	E	V		VRGEV		RDGAL	1		RGEV					GEV					RGE
2pltA	22	23	24	25	74	K	S	G	E	L		KSGEL		RDGAM	1		SGEL					GEL					SGE
2pn0B	103	104	105	106	122	A	Q	G	D	I		AQGDI		RDGEI	1		QGDI					GDI					QGD
2pppA	17	18	19	20	50	K	R	G	Q	L		KRGQL		RDGGW	1		RGQL					GQL					RGQ
2pppA	67	68	69	70	103	S	V	G	Q	L		SVGQL		RDGTK	1		VGQL					GQL					VGQ
2pqxA	167	168	169	170	240	N	Y	G	K	I		NYGKI		RDGTV	1		YGKI					GKI					YGK
2pt0B	175	176	177	178	199	A	L	H	K	V		ALHKV		REGDA	1		LHKV					HKV					LHK
2q20B	14	15	16	17	78	S	V	G	D	L		SVGDL		REGDL	1		VGDL					GDL					VGD
2q30E	40	41	42	43	95	K	A	G	Q	A		KAGQA		REGMI	1		AGQA					GQA					AGQ
2q6kA	232	233	234	235	251	D	E	G	Q	N		DEGQN		REGQA	1		EGQN					GQN					EGQ
2q8kA	101	102	103	104	127	K	E	G	D	V		KEGDV		REGTR	1		EGDV					GDV					EGD
2q8kA	158	159	160	161	218	K	P	G	N	F		KPGNF		REGYV	1		PGNF					GNF					PGN
2q8kA	219	220	221	222	325	E	V	H	E	L		EVHEL		RENSL	1		VHEL					HEL					VHE
2qa1A	386	387	388	389	466	L	L	G	K	V		LLGKV		RGGQV	1		LGKV					GKV					LGK
2qe6B	186	187	188	189	271	A	P	G	S	K		APGSK		RGGTQ	1		PGSK					GSK					PGS
2qedA	90	91	92	93	104	G	D	G	D	L		GDGDL		RHGDV	1		DGDL					GDL					DGD
2qf4B	215	216	217	218	238	S	A	G	D	V		SAGDV		RIGDC	1		AGDV					GDV					AGD
2qimA	48	49	50	51	70	G	P	G	T	I		GPGTI		RIGDL	1		PGTI					GTI					PGT
2qpwA	50	51	52	53	125	L	K	G	K	T		LKGKT		RIGDV	1		KGKT					GKT					KGK
2qsqB	12	13	14	15	78	A	E	G	K	I		AEGKI		RIGRV	1		EGKI					GKI					EGK
2r0cA	431	432	433	434	507	R	P	G	A	V		RPGAV		RKDGR	1		PGAV					GAV					PGA
2r48A	72	73	74	75	104	F	I	G	K	Y		FIGKY		RKGAA	1		IGKY					GKY					IGK
2r4qA	241	242	243	244	273	F	K	G	K	Y		FKGKY		RKGDA	1		KGKY					GKY					KGK
2rikA	14	15	16	17	64	A	L	G	E	V		ALGEV		RKGDL	1		LGEV					GEV					LGE
2rikA	108	109	110	111	158	K	Q	D	E	L		KQDEL		RKGDS	1		QDEL					DEL					QDE
2rikA	201	202	203	204	251	L	K	G	A	V		LKGAV		RKGDV	1		KGAV					GAV					KGA
2rkvA	408	409	410	411	428	V	E	S	L	S		VESLS		RKGEA	1		ESLS					SLS					ESL
2rkyC	165	166	167	168	184	V	V	G	E	C		VVGEC		RKGEL	1		VGEC					GEC					VGE
2rkyC	210	211	212	213	229	R	I	G	D	C		RIGDC		RKGTY	1		IGDC					GDC					IGD
2v3zA	203	204	205	206	251	R	P	G	M	M		RPGMM		RKNVV	1		PGMM					GMM					PGM
2v3zA	305	306	307	308	374	R	P	G	T	L		RPGTL		RLFEI	1		PGTL					GTL					PGT
2v3zA	375	376	377	378	411	E	P	G	M	I		EPGMI		RLGEV	1		PGMI					GMI					PGM
2v62A	16	17	18	19	31	P	E	G	K	L		PEGKL		RLGQV	1		EGKL					GKL					EGK
2v9mA	65	66	67	68	95	L	A	N	T	V		LANTV		RLGTV	1		ANTV					NTV					ANT
2vb1A	17	18	19	20	23	L	D	N	Y	Y		LDNYY		RLYDV	1		DNYY					NYY					DNY
2vc8A	5	6	7	8	25	W	L	G	S	V		WLGSV		RMGGK	1		LGSV					GSV					LGS
2vd8A	297	298	299	300	311	L	Q	G	F	I		LQGFI		RNELI	1		QGFI					GFI					QGF
2vecA	167	168	169	170	220	D	K	G	E	A		DKGEA		RNEQR	1		KGEA					GEA					KGE
2vifA	402	403	404	405	423	P	D	G	S	R		PDGSR		RNGGF	1		DGSR					GSR					DGS
2vn4A	552	553	554	555	582	E	A	G	D	V		EAGDV		RPGAL	1		AGDV					GDV					AGD
2vn6A	23	24	25	26	111	K	P	G	D	L		KPGDL		RPGAR	1		PGDL					GDL					PGD
2vnlA	26	27	28	29	67	V	A	N	G	I		VANGI		RPGDL	1		ANGI					NGI					ANG
2vovA	142	143	144	145	286	K	A	G	D	L		KAGDL		RPGDN	1		AGDL					GDL					AGD
2vovA	180	181	182	183	186	W	A	G	T	L		WAGTL		RPGDS	1		AGTL					GTL					AGT
2vriA	69	70	71	72	87	K	V	G	A	V		KVGAV		RPGDT	1		VGAV					GAV					VGA
2vsmB	56	57	58	59	117	Q	I	G	D	F		QIGDF		RPGGK	1		IGDF					GDF					IGD
2vveA	220	221	222	223	226	S	K	G	V	L		SKGVL		RPGKC	1		KGVL					GVL					KGV
2vw8A	138	139	140	141	153	A	D	G	E	V		ADGEV		RPGMF	1		DGEV					GEV					DGE
2vxtL	14	15	16	17	78	S	L	G	E	L		SLGEL		RPGMM	1		LGEL					GEL					LGE
2w1jB	147	148	149	150	165	K	V	G	D	V		KVGDV		RPGTC	1		VGDV					GDV					VGD
2w1sA	846	847	848	849	928	L	A	G	E	N		LAGEN		RPGTL	1		AGEN					GEN					AGE
2w1zB	235	236	237	238	255	R	N	E	Q	R		RNEQR		RPGVI	1		NEQR					EQR					NEQ
2w1zB	433	434	435	436	467	R	D	G	A	M		RDGAM		RPGVV	1		DGAM					GAM					DGA
2w3jA	36	37	38	39	112	A	V	G	A	A		AVGAA		RQGEQ	1		VGAA					GAA					VGA
2w40A	258	259	260	261	275	D	E	G	E	N		DEGEN		RQGGV	1		EGEN					GEN					EGE
2w87A	44	45	46	47	122	A	Q	G	A	A		AQGAA		RQGNI	1		QGAA					GAA					QGA
2w98B	35	36	37	38	86	N	E	G	Q	K		NEGQK		RRDQA	1		EGQK					GQK					EGQ
2waoA	29	30	31	32	93	W	S	G	S	K		WSGSK		RRGDA	1		SGSK					GSK					SGS
2wfjA	60	61	62	63	171	Y	K	S	C	I		YKSCI		RRGDN	1		KSCI					SCI					KSC
2whgB	160	161	162	163	174	S	S	G	D	Y		SSGDY		RRGDV	1		SGDY					GDY					SGD
2wk1A	215	216	217	218	260	S	V	G	G	R		SVGGR		RRGDY	1		VGGR					GGR					VGG
2wn4A	333	334	335	336	398	W	E	G	Q	I		WEGQI		RSGDF	1		EGQI					GQI					EGQ
2wnvE	108	109	110	111	199	R	R	D	Q	A		RRDQA		RSGEA	1		RDQA					DQA					RDQ
2woeC	27	28	29	30	242	V	E	F	M	G		VEFMG		RTGEI	1		EFMG					FMG					EFM
2wr8A	216	217	218	219	235	E	K	G	E	N		EKGEN		RTGER	1		KGEN					GEN					KGE
2wsdA	309	310	311	312	339	Y	E	G	E	V		YEGEV		RVGAT	1		EGEV					GEV					EGE
2wsdA	402	403	404	405	481	K	V	G	T	F		KVGTF		RVGCL	1		VGTF					GTF					VGT
2wtaA	71	72	73	74	85	Q	P	F	E	L		QPFEL		RVGDC	1		PFEL					FEL					PFE
2wtoA	53	54	55	56	71	D	S	G	E	F		DSGEF		RVGDI	1		SGEF					GEF					SGE
2wv3A	105	106	107	108	160	N	E	G	Q	L		NEGQL		RVGEL	1		EGQL					GQL					EGQ
2wwfC	123	124	125	126	208	D	Q	G	L	L		DQGLL		RVGEV	1		QGLL					GLL					QGL
2wwkT	17	18	19	20	69	D	E	G	K	V		DEGKV		RVGGR	1		EGKV					GKV					EGK
2wyaA	402	403	404	405	425	L	A	G	S	V		LAGSV		RVGTV	1		AGSV					GSV					AGS
2wyaA	486	487	488	489	506	F	P	G	T	R		FPGTR		RWRGG	1		PGTR					GTR					PGT
2wznA	101	102	103	104	119	L	V	A	Q	V		LVAQV		RYGDI	1		VAQV					AQV					VAQ
2x1bA	79	80	81	82	89	L	N	G	Y	L		LNGYL		SAGAG	1		NGYL					GYL					NGY
2x32A	89	90	91	92	119	A	V	G	E	R		AVGER		SAGAN	1		VGER					GER					VGE
2x3eB	299	300	301	302	322	R	D	G	G	W		RDGGW		SAGAT	1		DGGW					GGW					DGG
2x7kA	48	49	50	51	159	Y	N	G	T	I		YNGTI		SAGDV	1		NGTI					GTI					NGT
2x9zA	215	216	217	218	306	Q	V	G	D	L		QVGDL		SAGEI	1		VGDL					GDL					VGD
2xceF	37	38	39	40	98	K	K	D	E	A		KKDEA		SAGSV	1		KDEA					DEA					KDE
2xdpA	938	939	940	941	957	A	E	G	E	Y		AEGEY		SAGTV	1		EGEY					GEY					EGE
2xetB	739	740	741	742	756	P	F	G	S	V		PFGSV		SANAH	1		FGSV					GSV					FGS
2xivA	353	354	355	356	452	Q	I	G	V	V		QIGVV		SCGTA	1		IGVV					GVV					IGV
2xivA	418	419	420	421	436	R	R	G	D	Y		RRGDY		SDGAG	1		RGDY					GDY					RGD
2xomA	97	98	99	100	120	E	K	G	V	T		EKGVT		SDGDV	1		KGVT					GVT					KGV
2xvmB	125	126	127	128	196	K	P	G	G	K		KPGGK		SDGSI	1		PGGK					GGK					PGG
2xw9A	182	183	184	185	197	D	A	G	G	V		DAGGV		SDGTG	1		AGGV					GGV					AGG
2xy2A	33	34	35	36	83	S	V	G	E	A		SVGEA		SDYEV	1		VGEA					GEA					VGE
2xy2A	127	128	129	130	176	K	Q	G	E	I		KQGEI		SEGAI	1		QGEI					GEI					QGE
2y5pC	339	340	341	342	377	E	A	G	T	M		EAGTM		SEGAT	1		AGTM					GTM					AGT
2y8kA	426	427	428	429	501	S	E	G	E	A		SEGEA		SEGEA	1		EGEA					GEA					EGE
2y8mA	810	811	812	813	832	M	I	G	G	I		MIGGI		SFGER	1		IGGI					GGI					IGG
2yz1B	20	21	22	23	85	A	A	G	D	V		AAGDV		SIGKV	1		AGDV					GDV					AGD
2z1fA	162	163	164	165	306	K	V	G	D	V		KVGDV		SKGDA	1		VGDV					GDV					VGD
2z2fA	17	18	19	20	23	L	D	G	Y	V		LDGYV		SKGDI	1		DGYV					GYV					DGY
2z6wA	48	49	50	51	158	Y	K	G	S	I		YKGSI		SKGEL	1		KGSI					GSI					KGS
2z6wA	94	95	96	97	115	G	P	G	V	C		GPGVC		SKGVL	1		PGVC					GVC					PGV
2zdrA	300	301	302	303	333	K	K	G	E	A		KKGEA		SLGEL	1		KGEA					GEA					KGE
2zf9A	130	131	132	133	179	Q	P	G	D	V		QPGDV		SLGNV	1		PGDV					GDV					PGD
2zhnA	26	27	28	29	105	Q	D	G	L	V		QDGLV		SLGQV	1		DGLV					GLV					DGL
2zkdB	430	431	432	433	559	P	V	G	T	Y		PVGTY		SLGTI	1		VGTY					GTY					VGT
2zouB	73	74	75	76	149	K	P	G	T	A		KPGTA		SLYDI	1		PGTA					GTA					PGT
2zsgB	161	162	163	164	209	R	A	G	M	V		RAGMV		SNGHY	1		AGMV					GMV					AGM
2zsgB	262	263	264	265	313	K	A	G	V	L		KAGVL		SPGDI	1		AGVL					GVL					AGV
2zx2A	6	7	8	9	72	C	E	G	S	A		CEGSA		SPGDR	1		EGSA					GSA					EGS
2zx2A	106	107	108	109	172	C	E	G	S	V		CEGSV		SPGEI	1		EGSV					GSV					EGS
3a2vI	7	8	9	10	137	L	I	G	E	I		LIGEI		SPGEM	1		IGEI					GEI					IGE
3a2zA	11	12	13	14	27	P	F	G	T	S		PFGTS		SPGEN	1		FGTS					GTS					FGT
3a2zA	105	106	107	108	174	P	N	G	S	Y		PNGSY		SPGHD	1		NGSY					GSY					NGS
3a2zA	113	114	115	116	135	V	A	G	A	I		VAGAI		SPGHN	1		AGAI					GAI					AGA
3a8gB	124	125	126	127	153	E	V	G	Q	I		EVGQI		SPGKL	1		VGQI					GQI					VGQ
3a8uX	148	149	150	151	164	R	A	R	G	G		RARGG		SPGQN	1		ARGG					RGG					ARG
3aarA	246	247	248	249	257	A	N	D	Y	G		ANDYG		SPGSA	1		NDYG					DYG					NDY
3agxB	213	214	215	216	239	K	E	G	T	L		KEGTL		SQFTD	1		EGTL					GTL					EGT
3agxB	290	291	292	293	318	R	P	G	M	F		RPGMF		SQGDI	1		PGMF					GMF					PGM
3ah2A	147	148	149	150	188	L	N	N	R	I		LNNRI		SQGDV	1		NNRI					NRI					NNR
3aiiA	524	525	526	527	539	E	V	D	D	L		EVDDL		SQGNI	1		VDDL					DDL					VDD
3ajdA	202	203	204	205	273	K	K	D	G	K		KKDGK		SQGNS	1		KDGK					DGK					KDG
3ap9A	28	29	30	31	109	D	P	G	T	V		DPGTV		SQGQV	1		PGTV					GTV					PGT
3b5gB	13	14	15	16	81	S	P	G	K	L		SPGKL		SRGDA	1		PGKL					GKL					PGK
3b7oA	373	374	375	376	387	D	E	Y	A	N		DEYAN		SRGDF	1		EYAN					YAN					EYA
3b9cC	13	14	15	16	94	R	P	G	K	C		RPGKC		SRGTA	1		PGKC					GKC					PGK
3b9tA	98	99	100	101	366	E	S	G	D	F		ESGDF		SRMDI	1		SGDF					GDF					SGD
3b9tA	172	173	174	175	330	E	P	G	D	V		EPGDV		SSGDC	1		PGDV					GDV					PGD
3bc9A	81	82	83	84	108	E	P	T	C	V		EPTCV		SSGDY	1		PTCV					TCV					PTC
3becA	324	325	326	327	348	Q	K	N	Q	V		QKNQV		SSNDI	1		KNQV					NQV					KNQ
3bfoB	239	240	241	242	280	M	P	G	S	V		MPGSV		STGKV	1		PGSV					GSV					PGS
3bfqG	37	38	39	40	123	S	A	G	A	T		SAGAT		STSQA	1		AGAT					GAT					AGA
3biqA	333	334	335	336	388	K	P	G	R	I		KPGRI		SVDER	1		PGRI					GRI					PGR
3biqA	389	390	391	392	422	Q	R	G	D	I		QRGDI		SVGDA	1		RGDI					GDI					RGD
3bjeA	149	150	151	152	307	P	P	L	A	V		PPLAV		SVGDV	1		PLAV					LAV					PLA
3bkbA	476	477	478	479	496	H	S	G	D	L		HSGDL		SVGEA	1		SGDL					GDL					SGD
3bkpA	58	59	60	61	186	Y	V	N	T	I		YVNTI		SVGEL	1		VNTI					NTI					VNT
3bm3B	39	40	41	42	50	R	L	F	E	I		RLFEI		SVGGR	1		LFEI					FEI					LFE
3bo5A	146	147	148	149	234	P	K	G	R	A		PKGRA		SVGLV	1		KGRA					GRA					KGR
3boiA	25	26	27	28	55	G	P	G	C	G		GPGCG		SVGQL	1		PGCG					GCG					PGC
3bovA	33	34	35	36	92	D	V	G	S	V		DVGSV		SVGSI	1		VGSV					GSV					VGS
3bp5A	12	13	14	15	80	S	E	G	A	T		SEGAT		SVGVI	1		EGAT					GAT					EGA
3bpzD	539	540	541	542	597	Q	P	G	D	A		QPGDA		SWGNM	1		PGDA					GDA					PGD
3bpzD	546	547	548	549	591	R	E	G	T	R		REGTR		SYGDL	1		EGTR					GTR					EGT
3bv6D	165	166	167	168	179	K	V	G	D	V		KVGDV		SYNTV	1		VGDV					GDV					VGD
3bwlB	465	466	467	468	492	S	V	D	E	R		SVDER		TAGEA	1		VDER					DER					VDE
3c3yB	172	173	174	175	235	K	V	G	G	R		KVGGR		TAGNL	1		VGGR					GGR					VGG
3c7fA	390	391	392	393	468	Q	N	G	D	F		QNGDF		TAGQK	1		NGDF					GDF					NGD
3c9zA	23	24	25	26	69	T	D	G	T	I		TDGTI		TAGQV	1		DGTI					GTI					DGT
3c9zA	62	63	64	65	112	N	N	G	S	L		NNGSL		TDAAV	1		NGSL					GSL					NGS
3c9zA	148	149	150	151	198	G	E	N	N	I		GENNI		TDGGK	1		ENNI					NNI					ENN
3c9zA	191	192	193	194	240	N	S	K	D	I		NSKDI		TDGTI	1		SKDI					KDI					SKD
3cb6A	325	326	327	328	379	R	D	G	A	L		RDGAL		TDKQF	1		DGAL					GAL					DGA
3cb6A	380	381	382	383	417	Q	A	G	M	I		QAGMI		TEGAI	1		AGMI					GMI					AGM
3cbtA	26	27	28	29	51	A	P	G	S	V		APGSV		TEGDR	1		PGSV					GSV					PGS
3ccfA	126	127	128	129	258	K	S	G	G	K		KSGGK		TEGKI	1		SGGK					GGK					SGG
3cinA	58	59	60	61	83	K	I	G	K	I		KIGKI		TEGMV	1		IGKI					GKI					IGK
3ckjA	20	21	22	23	257	R	P	G	D	N		RPGDN		TEGQV	1		PGDN					GDN					PGD
3ckkA	159	160	161	162	228	R	V	G	G	R		RVGGR		TFGND	1		VGGR					GGR					VGG
3cp0A	21	22	23	24	65	L	V	G	H	V		LVGHV		THGDI	1		VGHV					GHV					VGH
3cvbA	24	25	26	27	76	H	P	G	D	F		HPGDF		TIGGV	1		PGDF					GDF					PGD
3cwvA	83	84	85	86	89	G	A	G	F	R		GAGFR		TIGSA	1		AGFR					GFR					AGF
3cx2A	167	168	169	170	229	T	V	G	G	A		TVGGA		TKGDI	1		VGGA					GGA					VGG
3cx5W	40	41	42	43	64	I	F	G	R	W		IFGRW		TKGKA	1		FGRW					GRW					FGR
3d2lB	127	128	129	130	241	T	D	G	G	K		TDGGK		TKNEL	1		DGGK					GGK					DGG
3d30A	51	52	53	54	69	L	A	G	S	V		LAGSV		TKSAA	1		AGSV					GSV					AGS
3d30A	119	120	121	122	194	K	E	G	S	T		KEGST		TLGAI	1		EGST					GST					EGS
3d4eA	142	143	144	145	197	K	I	G	E	L		KIGEL		TNGLK	1		IGEL					GEL					IGE
3da0C	99	100	101	102	144	Q	K	G	W	W		QKGWW		TPGEV	1		KGWW					GWW					KGW
3di4B	53	54	55	56	236	P	P	R	E	A		PPREA		TPGSD	1		PREA					REA					PRE
3di4B	63	64	65	66	226	K	A	G	Q	A		KAGQA		TQGLV	1		AGQA					GQA					AGQ
3di4B	107	108	109	110	125	T	T	G	E	I		TTGEI		TQGME	1		TGEI					GEI					TGE
3dlcA	138	139	140	141	212	K	S	G	G	K		KSGGK		TQGTI	1		SGGK					GGK					SGG
3dmgA	130	131	132	133	175	R	M	G	G	K		RMGGK		TRNTT	1		MGGK					GGK					MGG
3dmgA	331	332	333	334	372	R	P	G	G	K		RPGGK		TSGKV	1		PGGK					GGK					PGG
3dn7B	40	41	42	43	91	K	T	G	E	A		KTGEA		TSGRD	1		TGEA					GEA					TGE
3douA	143	144	145	146	194	R	N	G	G	F		RNGGF		TSGSY	1		NGGF					GGF					NGG
3dxzA	170	171	172	173	237	Q	L	G	G	R		QLGGR		TTGEI	1		LGGR					GGR					LGG
3dzwA	5	6	7	8	56	Y	S	G	E	M		YSGEM		TVGDI	1		SGEM					GEM					SGE
3dzwA	11	12	13	14	25	S	P	G	E	M		SPGEM		TVGGA	1		PGEM					GEM					PGE
3e0xA	46	47	48	49	52	L	K	G	H	S		LKGHS		TVGGV	1		KGHS					GHS					KGH
3e5uA	38	39	40	41	98	A	K	G	S	A		AKGSA		TVGQV	1		KGSA					GSA					KGS
3e97A	34	35	36	37	97	Q	P	D	E	A		QPDEA		TWGLC	1		PDEA					DEA					PDE
3eazA	100	101	102	103	121	E	T	G	L	S		ETGLS		TYGCD	1		TGLS					GLS					TGL
3echA	49	50	51	52	95	Q	R	G	L	L		QRGLL		VAGAI	1		RGLL					GLL					RGL
3ecyB	55	56	57	58	111	P	A	R	G	N		PARGN		VAGNV	1		ARGN					RGN					ARG
3eetA	26	27	28	29	71	P	P	H	T	V		PPHTV		VAGRI	1		PHTV					HTV					PHT
3ef2B	27	28	29	30	86	S	D	G	T	G		SDGTG		VAGSI	1		DGTG					GTG					DGT
3ef2B	79	80	81	82	137	E	A	G	T	G		EAGTG		VAGSQ	1		AGTG					GTG					AGT
3ef4A	27	28	29	30	69	E	A	G	D	A		EAGDA		VANGI	1		AGDA					GDA					AGD
3egaA	241	242	243	244	255	Q	D	G	S	W		QDGSW		VDGGK	1		DGSW					GSW					DGS
3ejaA	53	54	55	56	123	T	A	G	S	I		TAGSI		VEFMG	1		AGSI					GSI					AGS
3ejgA	72	73	74	75	90	K	V	G	T	V		KVGTV		VEGAI	1		VGTV					GTV					VGT
3ejkA	60	61	62	63	127	L	P	R	R	A		LPRRA		VEGDF	1		PRRA					RRA					PRR
3elsA	181	182	183	184	201	R	S	G	D	F		RSGDF		VEGDK	1		SGDF					GDF					SGD
3erbA	22	23	24	25	44	A	P	G	S	C		APGSC		VEGHL	1		PGSC					GSC					PGS
3erbA	88	89	90	91	111	P	V	G	G	C		PVGGC		VEGKI	1		VGGC					GGC					VGG
3erbA	148	149	150	151	171	G	H	G	D	C		GHGDC		VEGTV	1		HGDC					GDC					HGD
3erxB	26	27	28	29	68	E	P	G	D	V		EPGDV		VEGTW	1		PGDV					GDV					PGD
3es1A	86	87	88	89	138	L	P	G	K	N		LPGKN		VENDA	1		PGKN					GKN					PGK
3eurA	3	4	5	6	123	R	L	G	T	V		RLGTV		VESLS	1		LGTV					GTV					LGT
3ey6A	61	62	63	64	90	V	K	G	Q	L		VKGQL		VHGEV	1		KGQL					GQL					KGQ
3ey6A	107	108	109	110	143	D	V	G	E	L		DVGEL		VHGKV	1		VGEL					GEL					VGE
3f7lA	110	111	112	113	147	V	I	G	R	I		VIGRI		VIGKI	1		IGRI					GRI					IGR
3f8mB	27	28	29	30	71	R	I	G	D	V		RIGDV		VIGRV	1		IGDV					GDV					IGD
3fdeB	430	431	432	433	559	P	V	G	T	Y		PVGTY		VIGTV	1		VGTY					GTY					VGT
3fdrA	29	30	31	32	49	H	V	G	D	V		HVGDV		VKDST	1		VGDV					GDV					VGD
3fjsC	43	44	45	46	95	P	A	G	K	A		PAGKA		VKGQA	1		AGKA					GKA					AGK
3flaA	54	55	56	57	60	Y	P	G	R	R		YPGRR		VKGQL	1		PGRR					GRR					PGR
3flgA	20	21	22	23	39	G	I	G	D	V		GIGDV		VKGRL	1		IGDV					GDV					IGD
3fmcA	311	312	313	314	336	K	A	T	D	L		KATDL		VLGDV	1		ATDL					TDL					ATD
3fn5A	162	163	164	165	180	Q	N	G	M	I		QNGMI		VLGHL	1		NGMI					GMI					NGM
3fo8D	95	96	97	98	188	I	A	G	N	I		IAGNI		VLGKI	1		AGNI					GNI					AGN
3fo8D	111	112	113	114	131	A	V	G	D	I		AVGDI		VPEET	1		VGDI					GDI					VGD
3fq3C	23	24	25	26	52	P	V	G	G	Y		PVGGY		VPGAL	1		VGGY					GGY					VGG
3fucC	125	126	127	128	241	E	V	G	D	I		EVGDI		VPGDI	1		VGDI					GDI					VGD
3fw2B	216	217	218	219	339	E	I	G	K	I		EIGKI		VPGGI	1		IGKI					GKI					IGK
3g25A	256	257	258	259	273	E	R	G	D	N		ERGDN		VPGKV	1		RGDN					GDN					RGD
3g3tA	257	258	259	260	283	D	E	G	A	H		DEGAH		VPGQI	1		EGAH					GAH					EGA
3g5tA	140	141	142	143	298	R	K	D	G	R		RKDGR		VPNSA	1		KDGR					DGR					KDG
3g66A	175	176	177	178	193	K	K	G	D	V		KKGDV		VPRMV	1		KGDV					GDV					KGD
3g7uA	270	271	272	273	282	S	F	G	E	R		SFGER		VQGKL	1		FGER					GER					FGE
3g89B	175	176	177	178	228	E	V	G	G	K		EVGGK		VQGQC	1		VGGK					GGK					VGG
3gedA	235	236	237	238	241	Y	H	G	D	W		YHGDW		VQGSV	1		HGDW					GDW					HGD
3girA	89	90	91	92	113	K	I	G	Q	R		KIGQR		VRGEV	1		IGQR					GQR					IGQ
3girA	176	177	178	179	191	L	F	M	Q	R		LFMQR		VRGQI	1		FMQR					MQR					FMQ
3girA	301	302	303	304	317	R	A	G	A	V		RAGAV		VRGRS	1		AGAV					GAV					AGA
3girA	341	342	343	344	359	V	E	G	T	V		VEGTV		VRGVA	1		EGTV					GTV					EGT
3giwA	190	191	192	193	275	P	S	G	S	K		PSGSK		VSGAA	1		SGSK					GSK					SGS
3gjuA	149	150	151	152	165	R	W	R	G	G		RWRGG		VSGTV	1		WRGG					RGG					WRG
3gmvX	13	14	15	16	64	Q	F	G	M	L		QFGML		VTGAT	1		FGML					GML					FGM
3gmvX	89	90	91	92	148	A	L	G	M	L		ALGML		VTGQW	1		LGML					GML					LGM
3gmxB	13	14	15	16	61	Q	F	G	M	L		QFGML		VVGEC	1		FGML					GML					FGM
3gmxB	86	87	88	89	145	Q	T	G	M	L		QTGML		VVGKI	1		TGML					GML					TGM
3gneA	45	46	47	48	227	D	K	N	S	S		DKNSS		VVGQV	1		KNSS					NSS					KNS
3goxB	3	4	5	6	25	K	N	D	D	I		KNDDI		VVGRI	1		NDDI					DDI					NDD
3goxB	123	124	125	126	139	P	K	G	S	V		PKGSV		VVGRV	1		KGSV					GSV					KGS
3gpgB	51	52	53	54	69	P	V	G	T	V		PVGTV		WAGDV	1		VGTV					GTV					VGT
3gpuA	18	19	20	21	52	I	V	G	K	V		IVGKV		WAGTL	1		VGKV					GKV					VGK
3gpuA	244	245	246	247	256	R	Q	G	N	I		RQGNI		WEGKM	1		QGNI					GNI					QGN
3gqhA	813	814	815	816	833	K	Q	G	H	V		KQGHV		WEGQI	1		QGHV					GHV					QGH
3gr4C	135	136	137	138	197	K	K	G	A	V		KKGAV		WEGRV	1		KGAV					GAV					KGA
3gr4C	169	170	171	172	185	E	V	G	S	V		EVGSV		WGHCR	1		VGSV					GSV					VGS
3gr4C	504	505	506	507	530	K	K	G	D	V		KKGDV		WGQCR	1		KGDV					GDV					KGD
3gs9A	56	57	58	59	70	D	Y	E	S	V		DYESV		WLFHV	1		YESV					ESV					YES
3gydB	56	57	58	59	106	T	E	G	D	R		TEGDR		WLGSV	1		EGDR					GDR					EGD
3gzxA	69	70	71	72	87	K	I	G	D	R		KIGDR		WNFTN	1		IGDR					GDR					IGD
3h41A	221	222	223	224	311	F	L	G	L	V		FLGLV		WPGDV	1		LGLV					GLV					LGL
3h41A	273	274	275	276	295	Q	K	G	D	Y		QKGDY		WQGKA	1		KGDY					GDY					KGD
3h5lB	296	297	298	299	411	S	V	G	V	I		SVGVI		WSGSK	1		VGVI					GVI					VGV
3h78A	305	306	307	308	328	Q	P	G	Q	K		QPGQK		WTGKI	1		PGQK					GQK					PGQ
3h8uB	46	47	48	49	100	H	P	G	Q	N		HPGQN		WVGEN	1		PGQN					GQN					PGQ
3h9mA	361	362	363	364	380	P	F	S	G	L		PFSGL		WWFQR	1		FSGL					SGL					FSG
3hbgA	420	421	422	423	464	E	A	G	T	V		EAGTV		YAGSI	1		AGTV					GTV					AGT
3hc4L	14	15	16	17	78	S	V	G	D	L		SVGDL		YAGYI	1		VGDL					GDL					VGD
3hczA	332	333	334	335	450	L	L	G	K	I		LLGKI		YANEG	1		LGKI					GKI					LGK
3hgbA	69	70	71	72	100	V	I	G	T	V		VIGTV		YDGLL	1		IGTV					GTV					IGT
3hgbA	75	76	77	78	94	T	A	G	E	A		TAGEA		YEAHG	1		AGEA					GEA					AGE
3hguA	306	307	308	309	335	E	Y	G	E	R		EYGER		YEGEV	1		YGER					GER					YGE
3hhtB	143	144	145	146	172	K	V	G	E	I		KVGEI		YFGDA	1		VGEI					GEI					VGE
3hogA	112	113	114	115	149	V	V	G	R	V		VVGRV		YGGDF	1		VGRV					GRV					VGR
3hp7A	173	174	175	176	246	V	D	G	G	K		VDGGK		YGGRV	1		DGGK					GGK					DGG
3hr6A	212	213	214	215	310	S	V	G	E	V		SVGEV		YHGDW	1		VGEV					GEV					VGE
3hrpA	50	51	52	53	96	K	L	R	E	A		KLREA		YHKKI	1		LREA					REA					LRE
3hshA	20	21	22	23	36	P	E	G	W	R		PEGWR		YHNCI	1		EGWR					GWR					EGW
3hviA	204	205	206	207	255	R	K	G	T	Y		RKGTY		YIGEI	1		KGTY					GTY					KGT
3hvvA	20	21	22	23	144	Q	A	G	S	V		QAGSV		YKGHF	1		AGSV					GSV					AGS
3hwuA	46	47	48	49	139	R	H	G	D	V		RHGDV		YKGHS	1		HGDV					GDV					HGD
3hz6A	253	254	255	256	270	D	D	E	D	L		DDEDL		YKGKN	1		DEDL					EDL					DED
3i09A	267	268	269	270	361	T	Q	G	L	V		TQGLV		YKGKV	1		QGLV					GLV					QGL
3i45A	315	316	317	318	329	L	K	D	M	F		LKDMF		YKNSI	1		KDMF					DMF					KDM
3i4zB	109	110	111	112	115	H	T	G	T	D		HTGTD		YKSCI	1		TGTD					GTD					TGT
3i6cA	142	143	144	145	161	R	T	G	E	R		RTGER		YLGKV	1		TGER					GER					TGE
3i98E	24	25	26	27	52	P	K	G	S	Y		PKGSY		YLNIV	1		KGSY					GSY					KGS
3ichA	56	57	58	59	167	Y	K	N	S	I		YKNSI		YLNKY	1		KNSI					NSI					KNS
3ie5A	50	51	52	53	72	G	V	G	T	F		GVGTF		YNGTI	1		VGTF					GTF					VGT
3iflH	13	14	15	16	87	K	P	S	Q	V		KPSQV		YNRDH	1		PSQV					SQV					PSQ
3ihtA	137	138	139	140	172	A	Q	G	G	R		AQGGR		YPGDH	1		QGGR					GGR					QGG
3ihuA	34	35	36	37	78	V	P	G	Q	I		VPGQI		YPGHF	1		PGQI					GQI					PGQ
3ihzB	34	35	36	37	68	K	K	G	N	L		KKGNL		YPGQA	1		KGNL					GNL					KGN
3ihzB	85	86	87	88	121	T	K	N	E	L		TKNEL		YPGQN	1		KNEL					NEL					KNE
3ij3A	47	48	49	50	67	L	A	G	T	G		LAGTG		YPGRR	1		AGTG					GTG					AGT
3ij3A	289	290	291	292	304	R	P	G	D	I		RPGDI		YPGSL	1		PGDI					GDI					PGD
3imhA	64	65	66	67	173	F	L	G	G	H		FLGGH		YQDYI	1		LGGH					GGH					LGG
3imhA	130	131	132	133	136	P	D	G	N	Y		PDGNY		YQYEA	1		DGNY					GNY					DGN
3ipcA	241	242	243	244	335	V	E	G	T	W		VEGTW		YRESI	1		EGTW					GTW					EGT
3ir3B	37	38	39	40	130	K	V	G	D	V		KVGDV		YRGKH	1		VGDV					GDV					VGD
3irpX	441	442	443	444	492	V	E	G	D	F		VEGDF		YRGNV	1		EGDF					GDF					EGD
3irpX	519	520	521	522	541	T	D	K	Q	F		TDKQF		YSGEM	1		DKQF					KQF					DKQ
3is6A	165	166	167	168	183	V	L	G	K	I		VLGKI		YTGDA	1		LGKI					GKI					LGK
3isxA	90	91	92	93	105	L	L	G	K	V		LLGKV		YTGQV	1		LGKV					GKV					LGK
3itqA	119	120	121	122	198	E	V	D	Q	V		EVDQV		YVNTI	1		VDQV					DQV					VDQ
3iuwA	38	39	40	41	62	Q	V	G	D	V		QVGDV					VGDV					GDV					VGD
3ixrA	2	3	4	5	133	N	I	G	D	I		NIGDI					IGDI					GDI					IGD
3js5A	45	46	47	48	69	H	E	G	Q	S		HEGQS					EGQS					GQS					EGQ
3jscA	2	3	4	5	23	S	Q	F	T	D		SQFTD					QFTD					FTD					QFT
3jsyB	117	118	119	120	173	R	G	G	Q	V		RGGQV					GGQV					GQV					GGQ
3jxoA	159	160	161	162	193	V	V	G	K	I		VVGKI					VGKI					GKI					VGK
3jyoA	203	204	205	206	209	P	M	G	M	H		PMGMH					MGMH					GMH					MGM
3k2cB	51	52	53	54	163	Y	K	G	S	I		YKGSI					KGSI					GSI					KGS
3k2oA	179	180	181	182	277	P	P	R	S	N		PPRSN					PRSN					RSN					PRS
3k3kA	74	75	76	77	96	R	V	G	C	L		RVGCL					VGCL					GCL					VGC
3k5jA	96	97	98	99	118	Q	L	G	K	I		QLGKI					LGKI					GKI					LGK
3k67A	37	38	39	40	128	K	E	G	Y	V		KEGYV					EGYV					GYV					EGY
3k7fB	147	148	149	150	164	Y	K	G	H	S		YKGHS					KGHS					GHS					KGH
3k7iB	48	49	50	51	180	A	Y	K	Q	Y		AYKQY					YKQY					KQY					YKQ
3kbfA	111	112	113	114	151	V	V	G	R	I		VVGRI					VGRI					GRI					VGR
3kbgA	170	171	172	173	189	Q	P	G	N	I		QPGNI					PGNI					GNI					PGN
3kccA	24	25	26	27	88	P	S	K	S	A		PSKSA					SKSA					KSA					SKS
3kccA	31	32	33	34	82	H	Q	G	E	R		HQGER					QGER					GER					QGE
3kdaA	88	89	90	91	94	L	P	G	L	S		LPGLS					PGLS					GLS					PGL
3kdfA	20	21	22	23	73	F	I	D	K	V		FIDKV					IDKV					DKV					IDK
3kebB	21	22	23	24	147	R	K	G	D	V		RKGDV					KGDV					GDV					KGD
3keoB	123	124	125	126	134	L	V	G	K	V		LVGKV					VGKV					GKV					VGK
3kgrA	40	41	42	43	91	P	L	G	S	V		PLGSV					LGSV					GSV					LGS
3kgzB	68	69	70	71	120	D	E	G	G	A		DEGGA					EGGA					GGA					EGG
3kh7A	35	36	37	38	149	L	I	G	K	I		LIGKI					IGKI					GKI					IGK
3kizA	180	181	182	183	371	K	A	G	N	V		KAGNV					AGNV					GNV					AGN
3klrA	41	42	43	44	72	E	V	G	T	V		EVGTV					VGTV					GTV					VGT
3klrA	47	48	49	50	66	N	K	Q	E	S		NKQES					KQES					QES					KQE
3knbB	26	27	28	29	76	V	S	G	A	A		VSGAA					SGAA					GAA					SGA
3kopD	74	75	76	77	113	I	P	G	D	F		IPGDF					PGDF					GDF					PGD
3ks9A	334	335	336	337	484	A	N	G	G	L		ANGGL					NGGL					GGL					NGG
3kuvA	6	7	8	9	92	R	V	G	E	L		RVGEL					VGEL					GEL					VGE
3kvcA	378	379	380	381	395	D	T	G	K	L		DTGKL					TGKL					GKL					TGK
3kyaA	51	52	53	54	93	G	A	Y	Q	V		GAYQV					AYQV					YQV					AYQ
3kz7A	126	127	128	129	166	K	K	G	D	V		KKGDV					KGDV					GDV					KGD
3kz7A	183	184	185	186	220	S	K	G	E	L		SKGEL					KGEL					GEL					KGE
3l2hD	53	54	55	56	108	E	P	G	K	N		EPGKN					PGKN					GKN					PGK
3l52A	222	223	224	225	228	G	I	G	A	A		GIGAA					IGAA					GAA					IGA
3la7B	29	30	31	32	94	E	R	N	K	A		ERNKA					RNKA					NKA					RNK
3la7B	36	37	38	39	88	F	P	G	D	R		FPGDR					PGDR					GDR					PGD
3laeA	48	49	50	51	62	D	E	G	T	I		DEGTI					EGTI					GTI					EGT
3lagA	24	25	26	27	80	P	P	G	S	N		PPGSN					PGSN					GSN					PGS
3lbfC	163	164	165	166	184	D	E	G	G	R		DEGGR					EGGR					GGR					EGG
3ld7B	106	107	108	109	122	K	A	G	D	I		KAGDI					AGDI					GDI					AGD
3ledA	347	348	349	350	370	A	Q	G	D	K		AQGDK					QGDK					GDK					QGD
3lgiA	150	151	152	153	173	H	I	G	D	I		HIGDI					IGDI					GDI					IGD
3lgiA	200	201	202	203	216	N	S	G	G	N		NSGGN					SGGN					GGN					SGG
3lnyA	2	3	4	5	91	K	P	G	D	K		KPGDK					PGDK					GDK					PGD
3lpwB	70	71	72	73	99	Q	E	G	C	A		QEGCA					EGCA					GCA					EGC
3lpwB	166	167	168	169	195	I	Q	G	E	A		IQGEA					QGEA					GEA					QGE
3lqwA	38	39	40	41	94	Q	P	H	E	N		QPHEN					PHEN					HEN					PHE
3lzkC	307	308	309	310	332	K	F	G	D	V		KFGDV					FGDV					GDV					FGD
3m3gA	77	78	79	80	95	S	C	G	T	A		SCGTA					CGTA					GTA					CGT
3m6uA	220	221	222	223	299	G	P	G	G	K		GPGGK					PGGK					GGK					PGG
3m70A	214	215	216	217	285	N	V	G	G	K		NVGGK					VGGK					GGK					VGG
3m84A	176	177	178	179	338	K	E	G	D	I		KEGDI					EGDI					GDI					EGD
3m8oH	13	14	15	16	88	Q	P	G	G	L		QPGGL					PGGL					GGL					PGG
3m8oL	14	15	16	17	83	T	P	G	E	V		TPGEV					PGEV					GEV					PGE
3m8tB	157	158	159	160	171	K	E	G	D	A		KEGDA					EGDA					GDA					EGD
3m9qB	12	13	14	15	35	H	K	G	E	V		HKGEV					KGEV					GEV					KGE
3mbxH	13	14	15	16	87	Q	P	S	Q	V		QPSQV					PSQV					SQV					PSQ
3mcqA	146	147	148	149	291	R	A	D	D	I		RADDI					ADDI					DDI					ADD
3mczB	275	276	277	278	345	K	P	G	G	R		KPGGR					PGGR					GGR					PGG
3md1A	223	224	225	226	233	M	Q	G	Q	L		MQGQL					QGQL					GQL					QGQ
3mdoB	179	180	181	182	369	Q	G	G	D	V		QGGDV					GGDV					GDV					GGD
3mdpA	34	35	36	37	100	P	T	G	S	A		PTGSA					TGSA					GSA					TGS
3mdpA	41	42	43	44	94	K	E	N	S	Y		KENSY					ENSY					NSY					ENS
3mdxA	50	51	52	53	108	L	P	G	R	N		LPGRN					PGRN					GRN					PGR
3me7B	2	3	4	5	139	S	L	G	T	I		SLGTI					LGTI					GTI					LGT
3meaA	142	143	144	145	148	P	P	L	C	I		PPLCI					PLCI					LCI					PLC
3meaA	157	158	159	160	180	R	P	G	D	V		RPGDV					PGDV					GDV					PGD
3meaA	229	230	231	232	249	Q	K	E	Q	I		QKEQI					KEQI					EQI					KEQ
3mmgA	150	151	152	153	167	Q	A	G	S	H		QAGSH					AGSH					GSH					AGS
3mmhB	79	80	81	82	86	P	F	G	R	G		PFGRG					FGRG					GRG					FGR
3mosA	310	311	312	313	479	K	V	G	D	I		KVGDI					VGDI					GDI					VGD
3mq2B	128	129	130	131	213	R	P	G	A	I		RPGAI					PGAI					GAI					PGA
3mteA	130	131	132	133	216	K	K	E	A	V		KKEAV					KEAV					EAV					KEA
3mtiA	123	124	125	126	180	E	V	G	G	K		EVGGK					VGGK					GGK					VGG
3mvkG	21	22	23	24	141	G	H	G	D	K		GHGDK					HGDK					GDK					HGD
3mvsA	24	25	26	27	66	P	V	G	S	L		PVGSL					VGSL					GSL					VGS
3mvsA	123	124	125	126	166	P	V	G	T	V		PVGTV					VGTV					GTV					VGT
3mx6B	32	33	34	35	85	K	P	N	V	L		KPNVL					PNVL					NVL					PNV
3mx6B	57	58	59	60	63	P	L	N	Y	F		PLNYF					LNYF					NYF					LNY
3mx6B	86	87	88	89	112	K	N	G	D	V		KNGDV					NGDV					GDV					NGD
3mx6B	138	139	140	141	192	R	P	G	A	L		RPGAL					PGAL					GAL					PGA
3mx6B	193	194	195	196	238	K	E	G	M	V		KEGMV					EGMV					GMV					EGM
3mxuA	42	43	44	45	73	Q	N	G	T	V		QNGTV					NGTV					GTV					NGT
3mxuA	48	49	50	51	67	S	K	G	D	A		SKGDA					KGDA					GDA					KGD
3n0qA	52	53	54	55	70	K	P	G	S	R		KPGSR					PGSR					GSR					PGS
3n6yB	68	69	70	71	128	K	L	G	T	F		KLGTF					LGTF					GTF					LGT
3n9gH	13	14	15	16	86	K	P	G	A	L		KPGAL					PGAL					GAL					PGA
3n9uC	145	146	147	148	155	L	P	G	K	V		LPGKV					PGKV					GKV					PGK
3na5A	6	7	8	9	271	R	A	G	Q	L		RAGQL					AGQL					GQL					AGQ
3nclA	136	137	138	139	173	P	A	G	K	V		PAGKV					AGKV					GKV					AGK
3nclA	207	208	209	210	227	D	S	G	G	V		DSGGV					SGGV					GGV					SGG
3ndhB	133	134	135	136	196	N	W	S	S	W		NWSSW					WSSW					SSW					WSS
3neuA	29	30	31	32	74	K	G	E	D	V		KGEDV					GEDV					EDV					GED
3nf5B	966	967	968	969	972	E	K	G	K	N		EKGKN					KGKN					GKN					KGK
3nklA	38	39	40	41	48	K	H	K	T	I		KHKTI					HKTI					KTI					HKT
3nm4B	87	88	89	90	196	K	I	N	D	I		KINDI					INDI					NDI					IND
3npfB	242	243	244	245	267	K	R	G	D	Y		KRGDY					RGDY					GDY					RGD
3ns2A	78	79	80	81	100	D	V	G	S	L		DVGSL					VGSL					GSL					VGS
3ns6B	144	145	146	147	155	F	H	G	K	L		FHGKL					HGKL					GKL					HGK
3nykA	26	27	28	29	68	N	P	G	D	V		NPGDV					PGDV					GDV					PGD
3o0pA	173	174	175	176	191	K	K	G	D	V		KKGDV					KGDV					GDV					KGD
3o0qA	172	173	174	175	184	P	K	G	S	A		PKGSA					KGSA					GSA					KGS
3o12A	74	75	76	77	97	S	L	Y	D	I		SLYDI					LYDI					YDI					LYD
3o14B	153	154	155	156	200	E	P	G	A	A		EPGAA					PGAA					GAA					PGA
3o1pA	123	124	125	126	192	A	P	G	A	L		APGAL					PGAL					GAL					PGA
3o4vB	85	86	87	88	195	K	V	G	D	I		KVGDI					VGDI					GDI					VGD
3ocjA	215	216	217	218	300	K	P	G	G	K		KPGGK					PGGK					GGK					PGG
3odgA	134	135	136	137	245	L	P	G	S	I		LPGSI					PGSI					GSI					PGS
3oepA	146	147	148	149	160	P	A	H	A	Y		PAHAY					AHAY					HAY					AHA
3oepA	441	442	443	444	456	P	L	G	G	L		PLGGL					LGGL					GGL					LGG
3okxB	67	68	69	70	118	D	D	G	T	V		DDGTV					DGTV					GTV					DGT
3ooiA	112	113	114	115	193	K	K	G	E	A		KKGEA					KGEA					GEA					KGE
3op8A	272	273	274	275	296	L	H	G	D	C		LHGDC					HGDC					GDC					HGD
3oruA	49	50	51	52	196	A	Q	G	E	A		AQGEA					QGEA					GEA					QGE
3oruA	94	95	96	97	110	R	P	G	D	L		RPGDL					PGDL					GDL					PGD
3otnB	469	470	471	472	480	F	I	G	Y	Y		FIGYY					IGYY					GYY					IGY
3ougI	39	40	41	42	59	I	E	N	E	V		IENEV					ENEV					NEV					ENE
3oyyB	8	9	10	11	22	R	A	G	Q	I		RAGQI					AGQI					GQI					AGQ
3p2tA	17	18	19	20	65	S	W	G	N	M		SWGNM					WGNM					GNM					WGN
3p2tA	112	113	114	115	162	T	S	G	K	V		TSGKV					SGKV					GKV					SGK
3p2yA	292	293	294	295	306	E	P	G	R	S		EPGRS					PGRS					GRS					PGR
3p4eA	177	178	179	180	333	Q	V	G	D	I		QVGDI					VGDI					GDI					VGD
3p4tA	73	74	75	76	84	G	A	G	F	G		GAGFG					AGFG					GFG					AGF
3p6lA	64	65	66	67	78	Y	P	G	H	F		YPGHF					PGHF					GHF					PGH
3pdnA	25	26	27	28	225	R	P	G	E	A		RPGEA					PGEA					GEA					PGE
3plxB	39	40	41	42	59	L	E	Y	E	T		LEYET					EYET					YET					EYE
3pmtA	557	558	559	560	577	K	P	G	D	V		KPGDV					PGDV					GDV					PGD
3pnaA	157	158	159	160	215	I	A	G	E	A		IAGEA					AGEA					GEA					AGE
3pnaA	164	165	166	167	209	Q	Q	G	D	R		QQGDR					QGDR					GDR					QGD
3pu9A	151	152	153	154	220	E	P	G	L	L		EPGLL					PGLL					GLL					PGL
3puaA	241	242	243	244	325	V	K	D	S	T		VKDST					KDST					DST					KDS
3pxlA	39	40	41	42	99	N	I	G	D	V		NIGDV					IGDV					GDV					IGD
3pxlA	191	192	193	194	250	T	K	G	K	A		TKGKA					KGKA					GKA					KGK
3q0hA	36	37	38	39	98	E	K	G	G	L		EKGGL					KGGL					GGL					KGG
3q0iA	261	262	263	264	276	T	P	G	T	A		TPGTA					PGTA					GTA					PGT
3q34A	109	110	111	112	139	A	P	G	A	R		APGAR					PGAR					GAR					PGA
3q60A	413	414	415	416	440	K	V	G	T	F		KVGTF					VGTF					GTF					VGT
3q6dB	155	156	157	158	203	R	P	G	V	I		RPGVI					PGVI					GVI					PGV
3q6dB	204	205	206	207	230	E	T	G	D	V		ETGDV					TGDV					GDV					TGD
3q6dB	256	257	258	259	307	K	A	G	L	L		KAGLL					AGLL					GLL					AGL
3q6dB	308	309	310	311	335	E	P	G	M	V		EPGMV					PGMV					GMV					PGM
3qbyA	6	7	8	9	25	K	P	G	D	I		KPGDI					PGDI					GDI					PGD
3qooA	8	9	10	11	88	P	V	G	T	V		PVGTV					VGTV					GTV					VGT
3r2vA	717	718	719	720	736	A	K	G	E	K		AKGEK					KGEK					GEK					KGE
4vubA	1	2	3	4	19	M	Q	F	K	D		MQFKD					QFKD					FKD					QFK

## Sheet: G1b BBs not within bLink
G1β β-bulges not within β-links
												-1,0,1,2,X					0,1,2,X					1,2,X					0,1,2
ProteinID	Res-1	Res0	Res1	Res2	ResX	AA-1	AA0	AA1	AA2	AAX				Pattern	Freq				Pattern	Freq				Pattern	Freq				Pattern	Freq
1a2zC	99	100	101	102	87	P	I	D	E	I		PIDEI		VKDYY	2		IDEI		QNEL	3		DEI		GLT	5		IDE		AGV	3
1b80A	188	189	190	191	181	V	Q	G	L	V		VQGLV		AAGFF	1		QGLV		ADVT	2		GLV		NEL	5		QGL		KGA	3
1c1lA	54	55	56	57	48	D	Q	N	T	R		DQNTR		AAGIT	1		QNTR		AGIT	2		NTR		GAT	4		QNT		PGS	3
1g6hA	23	24	25	26	13	L	D	G	V	I		LDGVI		ADGYW	1		DGVI		AGVT	2		GVI		GFY	4		DGV		QNE	3
1g94A	434	435	436	437	382	G	A	W	D	N		GAWDN		AGSVT	1		AWDN		KDYY	2		WDN		GIT	4		AWD		ADV	2
1goiB	305	306	307	308	224	G	Q	Y	S	T		GQYST		AHGFY	1		QYST		KGAV	2		YST		GLV	4		QYS		AGA	2
1kfwA	339	340	341	342	282	S	P	W	G	T		SPWGT		AHQEF	1		PWGT		PNTT	2		WGT		GFF	3		PWG		AGI	2
1ms9A	567	568	569	570	556	G	S	G	Q	G		GSGQG		AINVT	1		SGQG		ADIT	1		GQG		GVT	3		SGQ		AGR	2
1mzyA	307	308	309	310	293	E	R	D	L	G		ERDLG		AINVV	1		RDLG		AGAS	1		DLG		NTT	3		RDL		DGL	2
1oe2A	278	279	280	281	241	R	G	G	S	Q		RGGSQ		AKSQL	1		GGSQ		AGAT	1		GSQ		DVT	2		GGS		DGQ	2
1ojqA	184	185	186	187	133	P	R	G	T	E		PRGTE		ANQEF	1		RGTE		AGCV	1		GTE		DYY	2		RGT		EGI	2
1qwrA	176	177	178	179	89	C	K	G	A	V		CKGAV		APGQS	1		KGAV		AGDV	1		GAV		EQY	2		KGA		EGL	2
1r6jA	233	234	235	236	218	L	T	E	H	I		LTEHI		APGSS	1		TEHI		AGEN	1		EHI		GAS	2		TEH		EGY	2
1uwwA	183	184	185	186	20	V	D	N	V	S		VDNVS		APGST	1		DNVS		AGFF	1		NVS		GAV	2		DNV		ENV	2
1v2bB	23	24	25	26	23	G	D	G	F	G		GDGFG		APNAC	1		DGFG		AGLV	1		GFG		GDV	2		DGF		GGT	2
1w9pA	308	309	310	311	255	G	P	G	K	S		GPGKS		APNNN	1		PGKS		AGRK	1		GKS		GEI	2		PGK		INV	2
1wc2A	90	91	92	93	77	R	E	G	L	T		REGLT		AQNEL	1		EGLT		AGRT	1		GLT		GKA	2		EGL		KDY	2
1xruB	232	233	234	235	207	H	N	E	Q	Y		HNEQY		ARNEL	1		NEQY		AGSA	1		EQY		GLL	2		NEQ		KGL	2
1y0mA	836	837	838	839	831	K	K	Q	L	G		KKQLG		ATGFY	1		KQLG		AGTI	1		QLG		GMT	2		KQL		PGA	2
1zl0B	293	294	295	296	188	P	Y	G	K	L		PYGKL		CEGLM	1		YGKL		AGVH	1		GKL		GQF	2		YGK		PGI	2
2b8mA	78	79	80	81	44	P	F	N	V	S		PFNVS		CKGAV	1		FNVS		AHSN	1		NVS		GQL	2		FNV		PGL	2
2bw4A	284	285	286	287	247	P	G	G	T	Q		PGGTQ		CPGMI	1		GGTQ		ALTL	1		GTQ		GVH	2		GGT		PGQ	2
2cg1A	577	578	579	580	448	I	D	G	Q	N		IDGQN		CQRIY	1		DGQN		ANQS	1		GQN		GWT	2		DGQ		PGR	2
2ckkA	115	116	117	118	101	V	E	G	I	A		VEGIA		DAGLV	1		EGIA		ANTT	1		GIA		NVL	2		EGI		PGV	2
2cnzA	112	113	114	115	49	N	S	N	D	V		NSNDV		DGNGA	1		SNDV		AWDN	1		NDV		NVS	2		SND		PNT	2
2cwsA	232	233	234	235	211	F	T	G	I	G		FTGIG		DKGKA	1		TGIG		DEVM	1		GIG		NVV	2		TGI		QGF	2
2d2eA	19	20	21	22	9	L	K	G	V	L		LKGVL		DQNTR	1		KGVL		DGFG	1		GVL		QEF	2		KGV		RGL	2
2durA	248	249	250	251	107	P	T	G	Y	C		PTGYC		EAGAT	1		TGYC		DGLL	1		GYC		AIL	1		TGY		SGF	2
2fdxA	57	58	59	60	56	G	D	E	V	M		GDEVM		EEDVL	1		DEVM		DGLV	1		EVM		ASA	1		DEV		SGI	2
2g8sB	284	285	286	287	276	W	Q	Q	K	Y		WQQKY		EKDFT	1		QQKY		DGMT	1		QKY		ATL	1		QQK		SGV	2
2gzqA	96	97	98	99	71	V	S	G	I	Y		VSGIY		EKNTI	1		SGIY		DGQL	1		GIY		DAS	1		SGI		TGY	2
2i0qA	115	116	117	118	58	R	A	G	D	V		RAGDV		EPGAI	1		AGDV		DGQN	1		GDV		DCA	1		AGD		YGK	2
2i61A	44	45	46	47	0	C	E	G	L	M		CEGLM		EPGAT	1		EGLM		DGVI	1		GLM		DEG	1		EGL		ADI	1
2i7gB	159	160	161	162	149	I	N	G	R	V		INGRV		ERDLG	1		NGRV		DGYW	1		GRV		DEI	1		NGR		AGC	1
2id4A	549	550	551	552	512	F	K	D	W	V		FKDWV		ESGVS	1		KDWV		DHVW	1		DWV		DFT	1		KDW		AGD	1
2j3xA	188	189	190	191	143	N	Q	G	F	K		NQGFK		ETGYI	1		QGFK		DNII	1		GFK		DIT	1		QGF		AGE	1
2jjnA	307	308	309	310	295	P	A	D	V	T		PADVT		EVGGA	1		ADVT		DNRI	1		DVT		DLG	1		ADV		AGF	1
2nq3A	139	140	141	142	113	L	D	G	L	L		LDGLL		FKDWV	1		DGLL		DNVS	1		GLL		DMT	1		DGL		AGL	1
2op6A	440	441	442	443	422	G	R	N	T	N		GRNTN		FNGKA	1		RNTN		EDVL	1		NTN		DQD	1		RNT		AGS	1
2pbcC	93	94	95	96	46	L	L	G	M	S		LLGMS		FNNYC	1		LGMS		EEQY	1		GMS		DTE	1		LGM		AGT	1
2pmkA	485	486	487	488	473	L	D	N	I	I		LDNII		FPATL	1		DNII		EFLT	1		NII		DVL	1		DNI		AHS	1
2qf4B	230	231	232	233	222	V	A	D	I	T		VADIT		FPHQN	1		ADIT		EGAT	1		DIT		DVN	1		ADI		ALT	1
2qtzA	361	362	363	364	341	P	A	G	C	V		PAGCV		FTGIG	1		AGCV		EGEE	1		GCV		DWV	1		AGC		ANQ	1
2v3zA	398	399	400	401	388	Y	R	G	I	I		YRGII		GAGIT	1		RGII		EGIA	1		GII		EHI	1		RGI		ANT	1
2wgyA	309	310	311	312	297	P	A	G	R	T		PAGRT		GAGRK	1		AGRT		EGIT	1		GRT		EIV	1		AGR		AWD	1
2wn4A	391	392	393	394	340	N	H	G	S	Y		NHGSY		GAGTI	1		HGSY		EGLM	1		GSY		ELG	1		HGS		DEV	1
2wolA	539	540	541	542	25	V	T	N	V	V		VTNVV		GAWDN	1		TNVV		EGLT	1		NVV		ETI	1		TNV		DGF	1
2wsdA	470	471	472	473	413	H	A	G	E	N		HAGEN		GDEVM	1		AGEN		EGMQ	1		GEN		EVM	1		AGE		DGM	1
2x2sB	130	131	132	133	36	H	S	G	A	T		HSGAT		GDGFG	1		SGAT		EGVT	1		GAT		FAN	1		SGA		DGV	1
2zfgA	133	134	135	136	99	V	G	G	V	G		VGGVG		GDGQL	1		GGVG		EGWT	1		GVG		FFT	1		GGV		DGY	1
2zqnB	237	238	239	240	160	E	A	G	A	T		EAGAT		GFGVC	1		AGAT		EGYK	1		GAT		FLT	1		AGA		DHV	1
2zzrA	371	372	373	374	362	G	V	D	E	G		GVDEG		GIGGI	1		VDEG		EGYT	1		DEG		GAE	1		VDE		DNI	1
3b4yB	157	158	159	160	148	L	K	G	A	V		LKGAV		GPGKS	1		KGAV		ELIG	1		GAV		GAI	1		KGA		DNR	1
3bcwA	99	100	101	102	64	P	E	G	Y	T		PEGYT		GPGWT	1		EGYT		ENHS	1		GYT		GCV	1		EGY		DNV	1
3biqA	60	61	62	63	36	F	P	A	T	L		FPATL		GPNTT	1		PATL		ENTV	1		ATL		GDE	1		PAT		EDV	1
3c7fA	253	254	255	256	242	P	P	G	E	I		PPGEI		GQYST	1		PGEI		ENVI	1		GEI		GDR	1		PGE		EEQ	1
3cmgA	141	142	143	144	93	K	Y	G	E	I		KYGEI		GRAIL	1		YGEI		ENVL	1		GEI		GDT	1		YGE		EFL	1
3d0oA	267	268	269	270	261	E	E	D	V	L		EEDVL		GRNTN	1		EDVL		FGLA	1		DVL		GEE	1		EDV		EGA	1
3dalA	154	155	156	157	66	P	A	N	Q	S		PANQS		GSGQG	1		ANQS		FGVC	1		NQS		GEN	1		ANQ		EGE	1
3dlqR	71	72	73	74	53	C	Q	R	I	Y		CQRIY		GSGVF	1		QRIY		FNVS	1		RIY		GFG	1		QRI		EGM	1
3fmuA	181	182	183	184	174	I	P	G	T	A		IPGTA		GVDEG	1		PGTA		GGAS	1		GTA		GFK	1		PGT		EGV	1
3fpcA	52	53	54	55	6	R	H	N	M	M		RHNMM		HAGEN	1		HNMM		GGDE	1		NMM		GFW	1		HNM		EGW	1
3fy3A	47	48	49	50	46	N	G	G	T	V		NGGTV		HNEQY	1		GGTV		GGLT	1		GTV		GGA	1		GGT		ELI	1
3g8yA	105	106	107	108	105	K	E	G	Y	K		KEGYK		HPGNA	1		EGYK		GGMT	1		GYK		GGI	1		EGY		ENH	1
3giuA	97	98	99	100	85	P	I	D	Q	D		PIDQD		HRGKV	1		IDQD		GGSQ	1		DQD		GGL	1		IDQ		ENT	1
3gneA	199	200	201	202	186	L	K	R	I	G		LKRIG		HSGAT	1		KRIG		GGTQ	1		RIG		GGV	1		KRI		FGL	1
3h2yA	346	347	348	349	327	E	P	G	A	I		EPGAI		HSGIE	1		PGAI		GGTV	1		GAI		GHA	1		PGA		FGV	1
3hyqA	58	59	60	61	51	W	P	G	V	R		WPGVR		HYGHA	1		PGVR		GGVG	1		GVR		GHI	1		PGV		FNV	1
3i98E	81	82	83	84	21	Y	P	L	T	I		YPLTI		IDGQN	1		PLTI		GGYG	1		LTI		GHN	1		PLT		GGA	1
3isrA	64	65	66	67	13	T	E	N	T	V		TENTV		IEGAT	1		ENTV		GNGA	1		NTV		GIA	1		ENT		GGD	1
3k3cD	54	55	56	57	38	T	V	G	Q	F		TVGQF		IEGMQ	1		VGQF		GSVT	1		GQF		GIE	1		VGQ		GGL	1
3kdfD	121	122	123	124	80	P	P	E	T	I		PPETI		IEGVT	1		PETI		HGFY	1		ETI		GIG	1		PET		GGM	1
3kogA	202	203	204	205	146	L	A	H	S	N		LAHSN		IGGDE	1		AHSN		HGSY	1		HSN		GII	1		AHS		GGS	1
3kuvA	81	82	83	84	17	P	P	G	L	V		PPGLV		IKGLG	1		PGLV		HNKN	1		GLV		GIL	1		PGL		GGV	1
3lagA	71	72	73	74	34	K	A	G	V	H		KAGVH		IKQRI	1		AGVH		HNMM	1		GVH		GIY	1		AGV		GGY	1
3lezA	190	191	192	193	174	I	R	D	T	E		IRDTE		INGFY	1		RDTE		HQEF	1		DTE		GKL	1		RDT		GNG	1
3mhzA	406	407	408	409	368	A	P	N	N	N		APNNN		INGRV	1		PNNN		IDEI	1		NNN		GKN	1		PNN		GSV	1
3mr5A	60	61	62	63	47	T	R	S	M	I		TRSMI		IPGGV	1		RSMI		IDQD	1		SMI		GKS	1		RSM		HGF	1
3n0iB	347	348	349	350	233	Y	E	N	V	I		YENVI		IPGTA	1		ENVI		IGGI	1		NVI		GKV	1		ENV		HGS	1
3nokA	168	169	170	171	141	V	E	L	I	G		VELIG		IQNEL	1		ELIG		IGHN	1		LIG		GLA	1		ELI		HNK	1
3nolA	171	172	173	174	144	L	P	E	L	G		LPELG		IRDTE	1		PELG		INVT	1		ELG		GLG	1		PEL		HNM	1
3o12A	174	175	176	177	32	R	G	G	L	T		RGGLT		ISYAL	1		GGLT		INVV	1		GLT		GLI	1		GGL		HQE	1
3oajA	212	213	214	215	15	G	A	G	T	I		GAGTI		KAGVH	1		AGTI		KDFT	1		GTI		GLM	1		AGT		IDE	1
3oepA	308	309	310	311	293	P	P	G	Q	F		PPGQF		KDGLV	1		PGQF		KDWV	1		GQF		GMI	1		PGQ		IDQ	1
3oepA	376	377	378	379	312	R	P	G	R	S		RPGRS		KDHVW	1		PGRS		KGAE	1		GRS		GMQ	1		PGR		IGG	1
3ohrA	69	70	71	72	62	T	Y	G	T	D		TYGTD		KEFLT	1		YGTD		KGKA	1		GTD		GMS	1		YGT		IGH	1
3p2nA	330	331	332	333	324	E	K	N	T	I		EKNTI		KEGIT	1		KNTI		KGLG	1		NTI		GNA	1		KNT		KDF	1
3pf2A	449	450	451	452	381	I	K	G	L	G		IKGLG		KEGYK	1		KGLG		KGLI	1		GLG		GQG	1		KGL		KDW	1
3pmsA	252	253	254	255	82	C	P	G	M	I		CPGMI		KENHS	1		PGMI		KGTT	1		GMI		GQN	1		PGM		KGK	1
3q93B	28	29	30	31	23	G	A	G	R	K		GAGRK		KGGMT	1		AGRK		KGVL	1		GRK		GQS	1		AGR		KGT	1
1a2pB	51	52	53	54	73	I	G	G	D	E		IGGDE		KHNKN	1		GGDE		KGYY	1		GDE		GRA	1		GGD		KGV	1
1g4iA	22	23	24	25	29	F	N	N	Y	C		FNNYC		KKQLG	1		NNYC		KKES	1		NYC		GRK	1		NNY		KGY	1
1gbgA	21	22	23	24	34	A	D	G	Y	W		ADGYW		KPFFT	1		DGYW		KNKV	1		GYW		GRS	1		DGY		KKE	1
1hfuA	378	379	380	381	442	P	R	N	Q	T		PRNQT		KPGIL	1		RNQT		KNTI	1		NQT		GRT	1		RNQ		KNK	1
1kdgB	387	388	389	390	568	K	D	H	V	W		KDHVW		KPGIT	1		DHVW		KNVL	1		HVW		GRV	1		DHV		KNT	1
1kpuB	27	28	29	30	62	V	T	Q	F	F		VTQFF		KPGLT	1		TQFF		KQLG	1		QFF		GSA	1		TQF		KNV	1
1l9xA	131	132	133	134	169	T	V	D	V	N		TVDVN		KPQHL	1		VDVN		KQRI	1		DVN		GSK	1		VDV		KQL	1
1luaC	236	237	238	239	246	D	K	G	K	A		DKGKA		KQNRV	1		KGKA		KRIG	1		GKA		GSQ	1		KGK		KQR	1
1nlsA	147	148	149	150	153	T	T	G	T	N		TTGTN		KTGDR	1		TGTN		KSQL	1		GTN		GSS	1		TGT		KRI	1
1onwB	285	286	287	288	305	D	G	N	G	A		DGNGA		KVNFV	1		GNGA		LASA	1		NGA		GST	1		GNG		KSQ	1
1pyoB	214	215	216	217	291	R	S	D	M	T		RSDMT		KYGEI	1		SDMT		LGDV	1		DMT		GSY	1		SDM		LAS	1
1qhqA	38	39	40	41	112	P	A	N	T	T		PANTT		LADVT	1		ANTT		LGGL	1		NTT		GTA	1		ANT		LGD	1
1sn2B	25	26	27	28	49	A	G	S	V	T		AGSVT		LAGAS	1		GSVT		LGMS	1		SVT		GTD	1		GSV		LGG	1
1td4A	35	36	37	38	64	P	A	L	T	L		PALTL		LAGVT	1		ALTL		NEQY	1		LTL		GTE	1		ALT		LGM	1
1tmxA	148	149	150	151	181	V	P	D	A	S		VPDAS		LAHSN	1		PDAS		NGFY	1		DAS		GTI	1		PDA		NEQ	1
1ur5A	254	255	256	257	260	L	T	G	Q	L		LTGQL		LDGLL	1		TGQL		NGKA	1		GQL		GTN	1		TGQ		NGF	1
1uwtB	337	338	339	340	343	L	G	G	Y	G		LGGYG		LDGVI	1		GGYG		NGRV	1		GYG		GTQ	1		GGY		NGK	1
1v5vB	366	367	368	369	384	K	P	G	I	T		KPGIT		LDNII	1		PGIT		NGVY	1		GIT		GTT	1		PGI		NGR	1
1vloA	172	173	174	175	186	K	P	F	F	T		KPFFT		LEGEE	1		PFFT		NHTQ	1		FFT		GTV	1		PFF		NGV	1
1wy2B	256	257	258	259	307	K	P	G	I	L		KPGIL		LGGAS	1		PGIL		NNEL	1		GIL		GVC	1		PGI		NHT	1
1xwvA	30	31	32	33	94	H	R	G	K	V		HRGKV		LGGYG	1		RGKV		NNYC	1		GKV		GVF	1		RGK		NNE	1
2aqmA	120	121	122	123	153	I	K	Q	R	I		IKQRI		LKGAE	1		KQRI		NQEF	1		QRI		GVG	1		KQR		NNY	1
2aqpA	152	153	154	155	185	V	R	G	H	I		VRGHI		LKGAV	1		RGHI		PATL	1		GHI		GVI	1		RGH		NQE	1
2bf6A	514	515	516	517	525	N	D	N	R	I		NDNRI		LKGVL	1		DNRI		PDAS	1		NRI		GVL	1		DNR		PAT	1
2bjfA	34	35	36	37	50	P	R	N	F	T		PRNFT		LKNVL	1		RNFT		PEIV	1		NFT		GVR	1		RNF		PDA	1
2boyC	117	118	119	120	151	L	A	D	V	T		LADVT		LKRIG	1		ADVT		PELG	1		DVT		GVS	1		ADV		PEI	1
2cb5A	279	280	281	282	302	K	H	N	K	N		KHNKN		LLGMS	1		HNKN		PETI	1		NKN		GVY	1		HNK		PEL	1
2cfeA	92	93	94	95	113	K	P	G	L	T		KPGLT		LPELG	1		PGLT		PFAN	1		GLT		GYC	1		PGL		PET	1
2ciwA	45	46	47	48	91	G	R	A	I	L		GRAIL		LTEHI	1		RAIL		PFFT	1		AIL		GYG	1		RAI		PFA	1
2ckkA	16	17	18	19	39	Q	P	E	I	V		QPEIV		LTGQL	1		PEIV		PGAI	1		EIV		GYI	1		PEI		PFF	1
2cmtA	101	102	103	104	122	G	F	G	V	C		GFGVC		NDNRI	1		FGVC		PGAT	1		GVC		GYK	1		FGV		PGE	1
2e01A	278	279	280	281	301	P	Y	G	K	N		PYGKN		NEEQY	1		YGKN		PGEI	1		GKN		GYS	1		YGK		PGG	1
2e27L	14	15	16	17	78	S	L	G	G	L		SLGGL		NGGTV	1		LGGL		PGGV	1		GGL		GYT	1		LGG		PGK	1
2h54B	324	325	326	327	393	E	K	D	F	T		EKDFT		NHGSY	1		KDFT		PGIL	1		DFT		GYW	1		KDF		PGM	1
2ic2B	541	542	543	544	570	K	P	Q	H	L		KPQHL		NLASA	1		PQHL		PGIT	1		QHL		GYY	1		PQH		PGN	1
2iw2B	256	257	258	259	262	H	Y	G	H	A		HYGHA		NNHTQ	1		YGHA		PGKS	1		GHA		HQN	1		YGH		PGT	1
2jc9A	97	98	99	100	153	T	R	G	L	L		TRGLL		NQGFK	1		RGLL		PGLT	1		GLL		HSN	1		RGL		PGW	1
2nw2B	150	151	152	153	191	A	T	G	F	Y		ATGFY		NSMHA	1		TGFY		PGLV	1		GFY		HTQ	1		TGF		PGY	1
2o11A	23	24	25	26	68	V	A	G	V	T		VAGVT		NSNDV	1		AGVT		PGMI	1		GVT		HVW	1		AGV		PHQ	1
2o11A	231	232	233	234	303	P	V	G	L	T		PVGLT		PADVT	1		VGLT		PGNA	1		GLT		KES	1		VGL		PLT	1
2oktA	309	310	311	312	319	H	S	G	I	E		HSGIE		PAGCV	1		SGIE		PGQF	1		GIE		LIG	1		SGI		PNA	1
2pnwA	293	294	295	296	320	T	F	G	L	A		TFGLA		PAGRT	1		FGLA		PGQS	1		GLA		LTI	1		FGL		PNN	1
2q8kA	182	183	184	185	203	I	E	G	M	Q		IEGMQ		PALTL	1		EGMQ		PGRA	1		GMQ		LTL	1		EGM		PQH	1
2qkhA	75	76	77	78	103	A	P	N	A	C		APNAC		PANQS	1		PNAC		PGRS	1		NAC		MHA	1		PNA		PWG	1
2uytA	212	213	214	215	232	H	P	G	N	A		HPGNA		PANTT	1		PGNA		PGSK	1		GNA		NAC	1		PGN		QGD	1
2v3zA	20	21	22	23	66	Q	P	G	S	K		QPGSK		PEGWT	1		PGSK		PGSS	1		GSK		NAT	1		PGS		QGL	1
2vi1A	67	68	69	70	82	K	T	G	D	R		KTGDR		PEGYT	1		TGDR		PGST	1		GDR		NDV	1		TGD		QNQ	1
2vsmB	130	131	132	133	167	Q	K	N	K	V		QKNKV		PENVL	1		KNKV		PGTA	1		NKV		NFT	1		KNK		QNR	1
2vuoA	369	370	371	372	404	I	N	G	F	Y		INGFY		PFNVS	1		NGFY		PGVH	1		GFY		NFV	1		NGF		QNT	1
2vzpB	36	37	38	39	113	V	A	G	S	A		VAGSA		PGGTQ	1		AGSA		PGVR	1		GSA		NGA	1		AGS		QQK	1
2w47A	37	38	39	40	114	E	V	G	G	A		EVGGA		PIDEI	1		VGGA		PGWT	1		GGA		NHS	1		VGG		QRI	1
2w59A	479	480	481	482	525	V	R	G	F	F		VRGFF		PIDQD	1		RGFF		PGYS	1		GFF		NII	1		RGF		QYS	1
2waaA	38	39	40	41	103	Y	P	G	V	H		YPGVH		PKGTT	1		PGVH		PHQN	1		GVH		NKN	1		PGV		RAI	1
2we2A	145	146	147	148	197	F	P	H	Q	N		FPHQN		PPETI	1		PHQN		PLTI	1		HQN		NKV	1		PHQ		RDC	1
2wfjA	106	107	108	109	127	K	E	F	L	T		KEFLT		PPFAN	1		EFLT		PNAC	1		FLT		NMM	1		EFL		RDL	1
2ww5A	78	79	80	81	88	S	Q	N	E	L		SQNEL		PPGEI	1		QNEL		PNNN	1		NEL		NNN	1		QNE		RDT	1
2ww5A	95	96	97	98	111	A	Q	N	E	L		AQNEL		PPGLV	1		QNEL		PQHL	1		NEL		NQS	1		QNE		RGF	1
2ww5A	118	119	120	121	132	A	H	Q	E	F		AHQEF		PPGQF	1		HQEF		PWGT	1		QEF		NQT	1		HQE		RGH	1
2ww5A	139	140	141	142	149	A	K	S	Q	L		AKSQL		PPGRA	1		KSQL		QGDT	1		SQL		NQV	1		KSQ		RGI	1
2ww5A	156	157	158	159	172	I	Q	N	E	L		IQNEL		PRDCA	1		QNEL		QGFK	1		NEL		NRI	1		QNE		RGK	1
2ww5A	179	180	181	182	193	A	N	Q	E	F		ANQEF		PRGTE	1		NQEF		QGFY	1		QEF		NRV	1		NQE		RGT	1
2ww5A	200	201	202	203	210	A	R	N	E	L		ARNEL		PRNFT	1		RNEL		QGLV	1		NEL		NTI	1		RNE		RNE	1
2wyaA	473	474	475	476	495	K	V	N	F	V		KVNFV		PRNQT	1		VNFV		QNQV	1		NFV		NTN	1		VNF		RNF	1
2x2sB	29	30	31	32	85	E	P	G	A	T		EPGAT		PSNAT	1		PGAT		QNRV	1		GAT		NTR	1		PGA		RNQ	1
2x2sB	78	79	80	81	137	K	E	N	H	S		KENHS		PTGYC	1		ENHS		QNTR	1		NHS		NTV	1		ENH		RNT	1
2x5pA	39	40	41	42	59	L	A	G	A	S		LAGAS		PVGLT	1		AGAS		QQKY	1		GAS		NVI	1		AGA		RSM	1
2x6uA	174	175	176	177	213	N	S	M	H	A		NSMHA		PYGKL	1		SMHA		QRIY	1		MHA		NVT	1		SMH		SDM	1
2x7kA	94	95	96	97	115	G	A	G	I	T		GAGIT		PYGKN	1		AGIT		QYST	1		GIT		NYC	1		AGI		SGA	1
2xsuA	145	146	147	148	179	I	E	G	A	T		IEGAT		QKNKV	1		EGAT		RAIL	1		GAT		QFF	1		EGA		SGQ	1
2z8lA	28	29	30	31	73	L	K	N	V	L		LKNVL		QPEIV	1		KNVL		RDCA	1		NVL		QHL	1		KNV		SMH	1
2zqnB	153	154	155	156	200	A	P	G	S	T		APGST		QPGSK	1		PGST		RDLG	1		GST		QKY	1		PGS		SNA	1
2zsgB	314	315	316	317	341	P	E	N	V	L		PENVL		RAGDV	1		ENVL		RDTE	1		NVL		QLG	1		ENV		SND	1
3a9sB	457	458	459	460	484	K	G	G	M	T		KGGMT		REGLT	1		GGMT		RGFF	1		GMT		QRI	1		GGM		SYA	1
3ah2A	10	11	12	13	50	R	N	N	E	L		RNNEL		RGGLT	1		NNEL		RGHI	1		NEL		RIG	1		NNE		TEH	1
3b5eB	37	38	39	40	71	G	S	G	V	F		GSGVF		RGGSQ	1		SGVF		RGII	1		GVF		RIY	1		SGV		TGD	1
3bfmA	35	36	37	38	53	D	A	G	L	V		DAGLV		RHNMM	1		AGLV		RGKV	1		GLV		SMI	1		AGL		TGF	1
3bkpA	106	107	108	109	141	Y	R	G	L	T		YRGLT		RKGLI	1		RGLT		RGLL	1		GLT		SQL	1		RGL		TGI	1
3cjnA	61	62	63	64	107	K	D	G	L	V		KDGLV		RKKES	1		DGLV		RGLT	1		GLV		SVT	1		DGL		TGQ	1
3ckmA	481	482	483	484	565	X	N	G	V	Y		XNGVY		RNNEL	1		NGVY		RGTE	1		GVY		WDN	1		NGV		TGT	1
3cn4B	25	26	27	28	49	A	I	N	V	T		AINVT		RPGRS	1		INVT		RNEL	1		NVT		WGT	1		INV		TNV	1
3cnrB	43	44	45	46	67	X	L	G	D	V		XLGDV		RQGDT	1		LGDV		RNFT	1		GDV		YAL	1		LGD		TQF	1
3czfB	27	28	29	30	62	V	S	G	F	F		VSGFF		RSDMT	1		SGFF		RNQT	1		GFF		YST	1		SGF		VDE	1
3d0oA	261	262	263	264	267	L	E	G	E	E		LEGEE		SLGGL	1		EGEE		RNTN	1		GEE					EGE		VDV	1
3d2lB	146	147	148	149	164	F	N	G	K	A		FNGKA		SPWGT	1		NGKA		RSMI	1		GKA					NGK		VGG	1
3dalA	71	72	73	74	149	P	K	G	T	T		PKGTT		SQNEL	1		KGTT		SDMT	1		GTT					KGT		VGL	1
3dn7B	33	34	35	36	97	R	K	K	E	S		RKKES		TENTV	1		KKES		SGAT	1		KES					KKE		VGQ	1
3drwB	166	167	168	169	180	R	K	G	L	I		RKGLI		TFGLA	1		KGLI		SGFF	1		GLI					KGL		VNF	1
3g08A	210	211	212	213	245	V	S	G	F	W		VSGFW		TPGYS	1		SGFW		SGFW	1		GFW					SGF		YGE	1
3gl0A	194	195	196	197	214	I	P	G	G	V		IPGGV		TRGLL	1		PGGV		SGIE	1		GGV					PGG		YGH	1
3go5A	4	5	6	7	49	N	L	A	S	A		NLASA		TRSMI	1		LASA		SGIY	1		ASA					LAS		YGT	1
3go5A	150	151	152	153	199	X	Q	N	Q	V		XQNQV		TTGTN	1		QNQV		SGQG	1		NQV					QNQ
3gp7A	35	36	37	38	82	A	I	N	V	V		AINVV		TVDVN	1		INVV		SGVF	1		NVV					INV
3gqhA	706	707	708	709	731	E	T	G	Y	I		ETGYI		TVGQF	1		TGYI		SGVS	1		GYI					TGY
3gydB	49	50	51	52	112	P	R	D	C	A		PRDCA		TYGTD	1		RDCA		SMHA	1		DCA					RDC
3h2yA	253	254	255	256	268	N	E	E	Q	Y		NEEQY		VADIT	1		EEQY		SNAT	1		EQY					EEQ
3hr6A	84	85	86	87	134	V	D	G	M	T		VDGMT		VAGSA	1		DGMT		SNDV	1		GMT					DGM
3htnC	59	60	61	62	153	N	N	H	T	Q		NNHTQ		VAGVT	1		NHTQ		SYAL	1		HTQ					NHT
3i2nA	119	120	121	122	125	G	I	G	G	I		GIGGI		VDGMT	1		IGGI		TEHI	1		GGI					IGG
3i45A	249	250	251	252	345	P	E	G	W	T		PEGWT		VDNVS	1		EGWT		TGDR	1		GWT					EGW
3ichA	102	103	104	105	123	G	P	G	W	T		GPGWT		VEGIA	1		PGWT		TGFY	1		GWT					PGW
3iflH	149	150	151	152	182	V	K	G	Y	Y		VKGYY		VELIG	1		KGYY		TGIG	1		GYY					KGY
3irpX	719	720	721	722	739	A	A	G	I	T		AAGIT		VGGVG	1		AGIT		TGQL	1		GIT					AGI
3k2cB	97	98	99	100	118	K	E	G	I	T		KEGIT		VKGYY	1		EGIT		TGTN	1		GIT					EGI
3kepB	537	538	539	540	543	X	I	G	H	N		XIGHN		VPDAS	1		IGHN		TGYC	1		GHN					IGH
3l6gA	400	401	402	403	509	L	K	G	A	E		LKGAE		VPNTT	1		KGAE		TGYI	1		GAE					KGA
3lktQ	392	393	394	395	431	V	P	N	T	T		VPNTT		VQGFY	1		PNTT		TNVV	1		NTT					PNT
3lwcA	60	61	62	63	111	A	P	G	Q	S		APGQS		VQGLV	1		PGQS		TQFF	1		GQS					PGQ
3m58A	237	238	239	240	321	G	P	N	T	T		GPNTT		VRGFF	1		PNTT		VDEG	1		NTT					PNT
3m8oH	147	148	149	150	183	V	Q	G	F	Y		VQGFY		VRGHI	1		QGFY		VDVN	1		GFY					QGF
3mbxH	150	151	152	153	184	V	K	D	Y	Y		VKDYY		VSGFF	1		KDYY		VGGA	1		DYY					KDY
3mjfA	346	347	348	349	379	R	Q	G	D	T		RQGDT		VSGFW	1		QGDT		VGLT	1		GDT					QGD
3n9gH	152	153	154	155	186	V	K	D	Y	Y		VKDYY		VSGIY	1		KDYY		VGQF	1		DYY					KDY
3ndjA	353	354	355	356	365	K	Q	N	R	V		KQNRV		VTNVV	1		QNRV		VNFV	1		NRV					QNR
3nn1A	9	10	11	12	105	E	S	G	V	S		ESGVS		VTQFF	1		SGVS		YGEI	1		GVS					SGV
3o14B	50	51	52	53	98	A	P	G	S	S		APGSS		WPGVR	1		PGSS		YGHA	1		GSS					PGS
[truncated: 11 more rows]
